# Supplementary material for: Chironomus ramosus Larval Microbiome Composition Provides Evidence for the Presence of Detoxifying Enzymes
Source: Microorganisms. 2021 Jul 23;9(8):1571. doi: 10.3390/microorganisms9081571 (PMC8398091; doi:10.3390/microorganisms9081571)
Supplement: Supplementary file 1 [file microorganisms-09-01571-s001.zip]

Archive with 2 entries (2 files):
- Supplementary Material 20.07.21 RS_MH.pdf
- Supplementary Table S2_20.7.xlsx
