# Supplementary material for: Chironomus ramosus Larval Microbiome Composition Provides Evidence for the Presence of Detoxifying Enzymes
Source: Microorganisms. 2021 Jul 23;9(8):1571. doi: 10.3390/microorganisms9081571 (PMC8398091; doi:10.3390/microorganisms9081571)
Supplement: Supplementary file 1 [file microorganisms-09-01571-s001.zip › Supplementary Table S2_20.7.xlsx]

## Sheet: Relative Abundance
Supplementary Table S2. ASV taxonomic classification and relative abundance for each sampled larva (Larvae were sampled from a laboratory culture and from the Mutha River).
The description of all the larval names are given in Supplementary Table S1.
ASV	Sequence	Kingdom	Phylum	Class	Order	Family	Genus	Order	Family	Genus	prevalence	total	LBBLC	LBBLN	LBBLO	LBP2A	LBP2B	LBP2C	LBP2F	LBP2H	LBP2I	LCBLE	LCBLH	LCP2A	LCP2C	LCP2E	LCP2G	LCP2J	LCP2K	LCP2M	LCP2O	LDBLB	LDBLC	LDP2A	LDP2B	LDP2C	LDP2D	LDP2E	LDP2G	LDP2H	LDP2I	LDP2J	LDPLO
ASV00002	GTAATACATATGTCGCAAGCGTTATCCGGATTTATTGGGCGTAAAGCGCGTCTAGGCGGTTTATTAAGTCTGATGTGAAAATGCGGGGCTCAACTCCGTATTGCGTTGGAAACTGGTAGACTAGAGTACTGGAGAGGTGGGCGGAACTACAAGTGTAGAGGTGGAATTCGTAGATATTTGTAGGAATGCCGATAGAGAAGTCAGCTCACTGGACAGATACTGACGCTAAAGCGCGAAAGCGTGGGGAGCAAACAGGATTAG	Bacteria	Fusobacteriota	Fusobacteriia	Fusobacteriales	Fusobacteriaceae	Cetobacterium	Fusobacteriales	Fusobacteriaceae	Cetobacterium	30	9.27269	0.00138003	0.0214693	0	0.358927	0.293778	0.554468	0.0020242	0.157359	0.112078	0.00702415	0.00402325	0.311482	0.412961	0.930213	0.180138	0.777755	0.140411	0.72548	0.846002	0.0564924	0.121894	0.457636	0.0969872	0.445144	0.222453	0.534015	0.432079	0.277599	0.359246	0.40777	0.024401
ASV00003	GTAATACGTAGGGGGCGAGCGTTATCCGGAATTATTGGGCGTAAAGGGTTCGCAGGTGGACCAATAAGTCAGGTGTGAAAGGTAGTGGCTCAACCACTGCAAGCACCTGAAACTGTAGGTCTTGAGTGCAGGAGAGGAAAGTGGAATTCCTAGTGTAGCGGTGAAATGCGTAGATATTAGGAGGAACACCAGTGGCGAAGGCGACTTTCTGGACTGTAACTGACACTGAGGAACGAAAGCGTGGGGAGCAAACAGGATTAG	Bacteria	Firmicutes	Clostridia	Peptostreptococcales-Tissierellales	Peptostreptococcales-Tissierellales_fa	Gottschalkia	Peptostreptococcales-Tissierellales	Peptostreptococcales-Tissierellales_fa	Gottschalkia	29	2.15783	0.0564148	0.0788568	0.0451961	0.0905863	8.07242e-05	0.0382304	0.26065	0.233067	0.00687793	0.043086	0.00591731	0.0390966	0.0995492	0	0.0584779	0	0.251567	0.0210055	0.00552695	0.0379446	0.00751203	0.0421487	0.0907965	0.188502	0.0647571	0.0188151	0.0686401	0.0280774	0.0401606	0.197728	0.0385605
ASV00004	GTAATACGGAGGGTGCAAGCGTTAATCGGAATTACTGGGCGTAAAGCGCACGCAGGCGGTTGGATAAGTTAGATGTGAAAGCCCCGGGCTCAACCTGGGAATTGCATTTAAAACTGTCCAGCTAGAGTCTTGTAGAGGGGGGTAGAATTCCAGGTGTAGCGGTGAAATGCGTAGAGATCTGGAGGAATACCGGTGGCGAAGGCGGCCCCCTGGACAAAGACTGACGCTCAGGTGCGAAAGCGTGGGGAGCAAACAGGATTAG	Bacteria	Proteobacteria	Gammaproteobacteria	Aeromonadales	Aeromonadaceae	Aeromonas	Aeromonadales	Aeromonadaceae	Aeromonas	29	2.0033	0.0114566	0.00498234	0.264795	0.000194435	0.00250245	0.000315052	0.000471546	0.000467941	0.00478916	0.23633	0.670995	9.48947e-05	0	0.000654996	0.00311756	0.00230512	0.000403937	0.00257538	0.00249849	0.211389	0.00282005	0.000475064	0.00247627	0.000412882	0.00148913	0.000112632	0.000165886	0	0.000225917	0.00308481	0.571696
ASV00006	GTAATACGTAGGGTGCGAGCGTTAATCGGAATTACTGGGCGTAAAGCGTGCGCAGGCGGTTTGGTAAGACAGATGTGAAATCCCCGGGCTCAACCTGGGAACTGCATTTGTGACTGCCAGACTAGAGTGCGGCAGAGGGGGATGGAATTCCGCGTGTAGCAGTGAAATGCGTAGATATGCGGAGGAACACCAATGGCGAAGGCAATCCCCTGGGCCTGCACTGACGCTCATGTACGAAAGCGTGGGGAGCAAACAGGATTAG	Bacteria	Proteobacteria	Gammaproteobacteria	Burkholderiales	Comamonadaceae	NA	Burkholderiales	Comamonadaceae	NA	28	2.10457	0.00956505	0.00210617	0.000743673	0.0642045	0.00121086	0.00381698	0.314107	0.141819	0.156634	0.000849325	0	0.280395	0.0508253	0.000643087	0.053622	0	0.166826	0.0171692	0	0.000344951	0.0033792	0.0218177	0.171688	0.0879866	0.0839007	0.0516472	0.120102	0.235921	0.0596271	0.00176461	0.00184915
ASV00009	GTAATACGGAGGGTGCAAGCGTTAATCGGAATTACTGGGCGTAAAGCGCATGCAGGTGGTTTGTTAAGTCAGATGTGAAAGCCCTGGGCTCAACCTAGGAATCGCATTTGAAACTGACAAGCTAGAGTACTGTAGAGGGGGGTAGAATTTCAGGTGTAGCGGTGAAATGCGTAGAGATCTGAAGGAATACCGGTGGCGAAGGCGGCCCCCTGGACAGATACTGACACTCAGATGCGAAAGCGTGGGGAGCAAACAGGATTAG	Bacteria	Proteobacteria	Gammaproteobacteria	Vibrionales	Vibrionaceae	Vibrio	Vibrionales	Vibrionaceae	Vibrio	21	0.15585	0.000249833	0.0900217	0.000167926	0.00195458	0.0079571	0.00545283	0.00150665	0.0119597	0.0183488	0	0	0.00123363	0	0.00048827	0.00700979	0.000658604	0.000110165	0.00606288	0.000757117	0	0	7.03798e-05	0	0	0	5.63158e-05	0.00160357	0	0.00012802	0	5.17244e-05
ASV00010	GTAATACGGAGGGTGCAAGCGTTAATCGGAATTACTGGGCGTAAAGCGCACGCAGGCGGTTTGTTAAGTCAGATGTGAAATCCCCGGGCTCAACCTGGGAACTGCATTTGAAACTGGCAAGCTTGAGTCTTGTAGAGGGGGGTAGAATTCCAGGTGTAGCGGTGAAATGCGTAGAGATCTGGAGGAATACCGGTGGCGAAGGCGGCCCCCTGGACAAAGACTGACGCTCAGGTGCGAAAGCGTGGGGAGCAAACAGGATTAG	Bacteria	Proteobacteria	Gammaproteobacteria	Enterobacterales	Enterobacteriaceae	NA	Enterobacterales	Enterobacteriaceae	NA	9	0.00977436	0.00022604	0	0	0.000204668	0.00627342	0.000399874	0	0.000391764	0.00079627	0	0	0	0	0	0.00113366	0.000227105	0	0	0	0	0.000121554	0	0	0	0	0	0	0	0	0	0
ASV00011	GTAATACGGAAGGAGCGAGCGTTGTTCGGAATTATTGGGCGTAAAGGGCGCGTAGGCTGTCAAACAAGTCTGTAGTCAAATACCTCGGCTTAACTGAGGGAAGGCAATGGAAACTGTTTGACTAGAATTACCTAGGGGAAACTGGAATTTCTAGTGTAGGGGTGGAATCTGTTGATATTAGAAGGAACACCAAAGGCGAAGGCAAGTTTCTGGGGGATAATTGACGCTGAGGCGCGAAAGTGTGGGGAGCAAACAGGATTAG	Bacteria	NA	NA	NA	NA	NA	NA	NA	NA	14	0.902606	0	0	0	0.00629356	0.284161	0.0586724	0	0.00941322	0.476273	0	0	0.0401215	5.44401e-05	0.00482315	0.000736878	0.000113552	0.018067	0.000429231	0	0	0	0	0	0	0	0	0.00160357	0	0	0.00184304	0
ASV00012	GTAATACGGAGGATGCGAGCGTTATCCGGATTTATTGGGTTTAAAGGGTGCGTAGGCGGGAAAATAAGTCAGCGGTGAAAGTTTGAGGCTCAACCTTAAAATTGCCGTTGAAACTGTTTTTCTTGAGTATATTTGAAGTAGGCGGAATTCGTGGTGTAGCGGTGAAATGCATAGATATCACGAAGAACTCCGATTGCGCAGGCAGCTTACTAAACTATAACTGACGCTGAAGCACGAAAGCGTGGGTATCAAACAGGATTAG	Bacteria	Bacteroidota	Bacteroidia	Bacteroidales	Dysgonomonadaceae	Dysgonomonas	Bacteroidales	Dysgonomonadaceae	Dysgonomonas	29	0.721646	0.0153112	0.00575233	0.00201511	0.0446177	0	0.0609747	0.0238303	0.0455861	0.0128788	0.00509595	0.00322644	0.013475	0.0170833	0.00905085	0.0613498	0.0450236	0.0472116	0.0149158	0.0211236	0.0247038	0.0153644	0.0155187	0	0.0161309	0.0305788	0.04971	0.0592767	0.0214233	0.0157088	0.0213845	0.00332329
ASV00013	GTAATACGTAGGGTGCAAGCGTTAATCGGAATTACTGGGCGTAAAGCGTGCGCAGGCGGTTATGTAAGACAGAGGTGAAATCCCCGGGCTCAACCTGGGAACTGCCTTTGTGACTGCATAGCTTGAGTGCGGCAGAGGGGGATGGAATTCCGCGTGTAGCAGTGAAATGCGTAGATATGCGGAGGAACACCGATGGCGAAGGCAATCCCCTGGGCCTGCACTGACGCTCATGCACGAAAGCGTGGGGAGCAAACAGGATTAG	Bacteria	Proteobacteria	Gammaproteobacteria	Burkholderiales	Comamonadaceae	NA	Burkholderiales	Comamonadaceae	NA	26	0.638584	0.302037	0.0313208	0.134365	5.11671e-05	0	0.000315052	0.00135713	0.000435294	0.000173102	0.0672344	0.0235256	0.000132853	0.000217761	0	0.000755772	0	0.00024481	0.00077798	0.00105996	0.0417391	0.0172607	0.00163633	0.00412712	0	0.000422052	0.00144168	0	0.00104925	0.000564793	0.000300638	0.00603882
ASV00015	GTAATACGGAGGATGCGAGCGTTATCCGGATTTATTGGGTTTAAAGGGTGCGCAGGCGGCCTGATAAGTCAGCGGTGAAATATCGGGGCTCAACCCCGGCACTGCCGTTGAAACTGTCAGACTTGAGTATAGATGAAGTAGGCGGAATTCGTTGTGTAGCGGTGAAATGCATAGATATAACGAAGAACCCCGATTGCGTAGGCAGCTTACTAAACTATAACTGACGCTCATGCACGAAAGCGTGGGTATCAAACAGGATTAG	Bacteria	Bacteroidota	Bacteroidia	Bacteroidales	Dysgonomonadaceae	Dysgonomonas	Bacteroidales	Dysgonomonadaceae	Dysgonomonas	30	0.58582	0.00831588	0.0108932	0.00199112	0.0562941	0.00785331	0.0308994	0.014963	0.0132329	0.08969	0.00969837	0.00100581	0.0340672	0.00541135	0.0329761	0.00682084	0.0452166	0.00272963	0.00823586	0.0333889	0.0303292	0.0211504	0.0108737	0	0.00543865	0.0108539	0.00978769	0.0163122	0.0147692	0.0258223	0.0198682	0.00693106
ASV00017	GTAATACGTAGGTGGCAAGCGTTATCCGGAATTATTGGGCGTAAAGGGTGCGTAGGCGGCATAATAAGTCTGATGTTAAAGGCAGTGGCTCAACCACTGTTAGCATTGGAAACTGTTAAGCTAGAGTACAGAAGGGGCAAGTGGAATTCCATGTGTAGCGGTAAAATGCGTAGATATATGGAGGAACACCAGTGGCGAAGGCGGCTTGCTGGTCTGTAACTGACGCTGATGCACGAAAGCGTGGGGAGCAAATAGGATTAG	Bacteria	Firmicutes	Bacilli	Erysipelotrichales	Erysipelotrichaceae	Breznakia	Erysipelotrichales	Erysipelotrichaceae	Breznakia	29	0.560954	0.0182616	0.00663556	0.00515773	0.0197914	0	0.0200179	0.0686387	0.0712467	0.0018695	0.00876871	0.00138463	0.0350161	0.0322068	0.000512088	0.025923	6.81315e-05	0.0324128	0.001395	0	0.0122723	0.0107211	0.00297355	0.0231118	0.0305675	0.0226873	0.00313679	0.0734324	0.00628221	0.0114841	0.00522848	0.00975004
ASV00018	GTAATACGGAGGGTCCGAGCGTTATCCGGATTTATTGGGTTTAAAGGGTGCGTAGGCGGGACTTTAAGTTAGTCGTTAAATAGTGAGGCTCAACCTCGCAGTGGCGATTAATACTGGAGACCTAGAGATTAGATGCAGAGGGCGGAATGTGTAGTGTAGCGGTGAAATGCTTAGATATTACACAGAACACCGATTGCGAAGGCAGCTCTCTAATCTACATCTGACGCTCAGGCACGAAGGCGTGGGGATCAAACAGGATTAG	Bacteria	Bacteroidota	Bacteroidia	Bacteroidales	Rikenellaceae	Mucinivorans	Bacteroidales	Rikenellaceae	Mucinivorans	25	0.474431	0.000547254	0.00548057	0	0.0188193	0	0.00190243	0.00380687	0.00127323	0.000450066	0.0178473	0.00627	0.0255077	0.0235181	0	0.000831349	0	0.0148844	0.000992596	0	0.0691627	0.112231	0.00649254	0.0387949	0.00337424	0.0642713	0.000703948	0.00241457	0.0204006	0.0291659	0	0.00528882
ASV00019	GTAATACGTAGGGTGCAAGCGTTAATCGGAATTACTGGGCGTAAAGCGTGCGCAGGCGGTTGTGCAAGACAGATGTGAAATCCCCGGGCTCAACCTGGGAACTGCATTTGTGACTGCACAGCTAGAGTACGGCAGAGGGGGATGGAATTCCGCGTGTAGCAGTGAAATGCGTAGATATGCGGAGGAACACCGATGGCGAAGGCAATCCCCTGGGCCTGTACTGACGCTCATGCACGAAAGCGTGGGGAGCAAACAGGATTAG	Bacteria	Proteobacteria	Gammaproteobacteria	Burkholderiales	Comamonadaceae	NA	Burkholderiales	Comamonadaceae	NA	5	0.00444291	0.00145141	0	0.000623726	0	0	0	0	0	0	0.000401708	0	0	0	0	0	0	0	0	0	0.000398021	0.00156805	0	0	0	0	0	0	0	0	0	0
ASV00020	GTAATACGGAGGATGCAAGCGTTATCCGGATTCATTGGGTTTAAAGGGTGCGTAGGCGGCTCCTTAAGTCAGCGGTGAAACTCACGGGCTCAACCCGTGACCTGCCGTTGATACTGGGGGGCTTGAATACGGATGAAGCGGGAGGAATGTATGGTGTAGCGGTGAAATGCATAGATATCATACAGAAGGCCTAATGCGAAGGCATCCCGCTAATCCGTGATTGACGCTGAGGCACGAAAGCGTGGGGATCAAACAGGATTAG	Bacteria	Bacteroidota	Bacteroidia	NA	NA	NA	NA	NA	NA	24	0.403815	0.00353336	0.0740783	0.0244213	0.0034589	0	0.0005574	0.00805079	0.000946764	0.000138482	0.0105707	0.000640063	0.00121465	0.0425177	0	0.000302309	0	0.0118855	0	0	0.0184018	0.0509554	0.0274657	0.0107305	0.00169424	0.0364398	0	0.00117964	0.0145699	0.0432255	0	0.0168363
ASV00021	GTAATACGTAGGTGGCAAGCGTTATCCGGAATTATTGGGCGTAAAGGGTGCGTAGGCGGTCGATTAAGTCTGAAGTAAAAGCCAGTGGCTCAACCACTGTAAGCTTTGGAAACTGGTTGACTAGAGTACAGGAGAGGCAAATGGAATTCCATGTGTAGCGGTAAAATGCGTAGATATATGGAGGAACACCAGTGGCGAAGGCGGTTTGCTGGCCTGTAACTGACGCTGAGGCACGAAAGCGTGGGGAGCAAATAGGATTAG	Bacteria	Firmicutes	Bacilli	Erysipelotrichales	Erysipelotrichaceae	NA	Erysipelotrichales	Erysipelotrichaceae	NA	31	0.40199	0.00130865	0.00507292	0.000887609	0.00222065	0.000230641	0.00321111	0.000782077	0.002775	0.00208877	0.00126251	0.00015675	0.00265705	0.00393058	0.000893176	0.00589502	0.000408789	0.0025093	0.000912115	0.000605694	0.00335664	0.003051	0.00818165	0.0742881	0.00425695	0.021875	0.0113082	0.00368636	0.0325931	0.0960073	0.104426	0.00115087
ASV00022	GTAATACGTAGGGGGCAAGCGTTATCCGGAATTACTGGGTGTAAAGGGTGAGTAGGTTGATTTGTAAGTCATATGTGAAATACCGATGCTTAACATCGGGGCTGCATAAGAAACTACAAGTCTAGAGTACAGGAGAGGTAAGCGGAATTCCTAGTGTAGCGGTGAAATGCGTAGATATTAGGAAGAACACCAGTGGCGAAGGCGGCTTACTGGACTGTAACTGACACTGAGTCACGAAAGCGTGGGGAGCAAACAGGATTAG	Bacteria	Firmicutes	Clostridia	Lachnospirales	Lachnospiraceae	NA	Lachnospirales	Lachnospiraceae	NA	19	0.370639	0	0	0	0.0352848	0	0.00507719	0.020794	0.0520176	0	0.0103067	0	0.0201936	0.0305736	0	0.00529041	0	0.0841657	0.000670673	0	0.00713783	0.00178684	0.00886785	0	0.00855662	0.0412894	0	0.00376009	0.00832758	0.02156	0	0.00497847
ASV00023	GTAATACGAGGGGTGCAAGCGTTACTCGGAATCACTGGGCGTAAAGGGTGCGTAGGCGGATGATCAAGTCTTGAGTGAAAGCCAACAGCTTAACTGTTGAATTGCTTAGGAAACTGGTTATCTAGAGTGAGGGAGAGGCAGATGGAATTGGTGGTGTAGGGGTAAAATCCGTAGATATCACTAGGAATACTCATTGCGAAGGCGATCTGCTGGAACTCTACTGACGCTGAGGCACGAAAGCGTGGGGAGCAAACAGGATTAG	Bacteria	Campilobacterota	Campylobacteria	Campylobacterales	NA	NA	Campylobacterales	NA	NA	25	0.331182	0.00433045	0	0.0102675	0.00389893	8.07242e-05	0	0.0427152	0.0091847	0.00248113	0.000883757	6.53125e-05	0.008104	0.0323157	3.5727e-05	0.0127726	0.00102197	0.0477502	0.00364846	0	6.63368e-05	0	0.00577114	0.0136195	0.0212563	0.0278156	0.0522442	0.0108379	0.00630877	0.0137056	0	0
ASV00024	GTAATACGTAGGTGGCAAGCGTTATCCGGAATTATTGGGCGTAAAGGGTGCGCAGGCGGTTTTGTAAGTCTTAAGGTGAAAGTTCGGGGCTCAACCCCGTGACGCCTTGGAAACTGCAAAACTAGAGTATGAGAGAGGGAAACGGAATTCCATGTGTAGCGGTGGAATGCGTAGATATATGGAGGAACACCAGTGGCGAAGGCGGTTTCCTGGATCATAACTGACGCTCATGCACGAAAGCGTGGGGAGCAAATAGGATTAG	Bacteria	Firmicutes	Bacilli	Erysipelotrichales	NA	NA	Erysipelotrichales	NA	NA	24	0.298778	0	0.00181176	0	0.000470738	0.000957159	0	0	0	0.000138482	0.000344321	9.14375e-05	0	0.00256957	0.00160772	0	0.000113552	0.000893557	0.0010999	0.0019685	0.00930041	0.0073297	0.0434507	0.0127941	0.00585153	0.0197966	0.079394	0.0169757	0.0152739	0.0257997	0.038913	0.0118319
ASV00025	GTAATACGTAGGTAGCGAGCGTTGTCCGGAATTACTGGGTGTAAAGGGAGCGTAGGCGGGATGTTAAGTTGAATGTTAAATTTATGGGCTCAACCCATAACCGCGTTCAAAACTGACATTCTTGAGTGAAGTAGAGGCAAGCGGAATTCCTAGTGTAGCGGTGAAATGCGTAAATATTAGGAGGAACACCAGTGGCGAAGGCGGCTTGCTGGGCTTTAACTGACGCTGAGGCTCGAAAGCGTGGGTAGCAAACAGGATTAG	Bacteria	Firmicutes	Clostridia	Oscillospirales	Ruminococcaceae	NA	Oscillospirales	Ruminococcaceae	NA	17	0.300398	0	0.0113235	0.00374235	0.000859608	0	0.0002787	0	0	0	0.00262832	0	0	0.00106703	0.00011909	0.000226732	0	0	0	0	0.00179109	0.0405382	0.0571836	0.162608	0.00243458	0.000414089	0.00187532	0	0.0122457	0.00106181	0	0
ASV00026	GTAATACGGAGGATGCAAGCGTTATCCGGATTCATTGGGTTTAAAGGGTGCGTAGGCGGCCATTTAAGTCAGCGGTGAAACTCACGGGCTCAACCCGTGACCTGCCATTGATACTGGATAGCTTGAATACGGATGAAGCGGGAGGAATGTATGGTGTAGCGGTGAAATGCATAGATATCATACAGAAGGCCGAATGCGAAGGCATCCCGCTAATCCGACATTGACGCTGAGGCACGAAAGCGTGGGGATCAAACAGGATTAG	Bacteria	Bacteroidota	Bacteroidia	NA	NA	NA	NA	NA	NA	18	0.264482	0.00565099	0	0	0	0	0	0.0135713	0.000272059	0.00215801	0.139393	0	0.00248624	0	0.00874122	0.00946605	0.00247544	0.00610801	0	0	0.0411819	0.0040599	0	0	0.000754577	0.00368698	0.00765895	0.012036	0	0	0.00460107	0.000181035
ASV00028	GTAATACGGAGGATGCGAGCGTTATCCGGATTTATTGGGTTTAAAGGGTGCGTAGGCGGAGACCTAAGTCAGCGGTGAAATCTCGAGGCTCAACCTCGAACCTGCCGTTGAAACTGAGTCCCTTGAGTATAGATGAAGTAGGCGGAACTCGTTGTGTAGCGGTGAAATGCATAGATATAACGAAGAACCCCGATTGCGTAGGCAGCTTACTAAACTATCACTGACGCTGAGGCACGAAAGCGTGGGTATCAAACAGGATTAG	Bacteria	Bacteroidota	Bacteroidia	Bacteroidales	Dysgonomonadaceae	Dysgonomonas	Bacteroidales	Dysgonomonadaceae	Dysgonomonas	18	0.354336	0.0567479	0.122611	0.00949982	0.000296769	0	0	0	0	0	0.0196493	0.00775913	0.000986905	0.0039088	0	0	0	0	0	0	0.0379314	0.0781106	0.000985317	0.00247627	0.000142373	0.00143338	0	0	0.00102269	0.000881077	0.000169926	0.00972418
ASV00029	GTAATACGTAGGGTGCGAGCGTTAATCGGAATTACTGGGCGTAAAGCGTGCGCAGGCGGTTTTGTAAGACAGGCGTGAAATCCCCGGGCTCAACCTGGGAACTGCGCTTGTGACTGCATCACTCGAGTACGGCAGAGGGGGGTGGAATTCCACGTGTAGCAGTGAAATGCGTAGAGATGTGGAGGAACACCGATGGCGAAGGCAGCCCCCTGGGCCGATACTGACGCTCATGCACGAAAGCGTGGGTAGCAAACAGGATTAG	Bacteria	Proteobacteria	Gammaproteobacteria	Burkholderiales	Rhodocyclaceae	NA	Burkholderiales	Rhodocyclaceae	NA	10	0.00899073	0.00097554	0	0	0.000163735	0	0	0	0.000424411	0	0	0	0	0.000479073	0.00011909	0.0053093	0	0.000122405	0	0	0	0	0	0	0	0.000111485	0.000540632	0	0	0	0.000745059	0
ASV00030	GTAATACGGAGGGTGCAAGCGTTAATCGGAATCACTGGGCGTAAAGCGCACGTAGGCGGCTTTGTAAGTCAGCGGTGCAAGCCCTTCGCTCAACGAAGGAATTGCCGTTGATACTGCTTAGCTTGAGTTTGTGAGAGGATAGTGGAATTCCAGGTGTAGGAGTGAAATCCGTAGAGATCTGGAGGAACATCAGTGGCGAAGGCGACTATCTGGCACAATACTGACGCTGAGGTGCGAAAGCGTGGGGATCAAACAGGATTAG	Bacteria	Desulfobacterota	Desulfovibrionia	Desulfovibrionales	Desulfovibrionaceae	Desulfovibrio	Desulfovibrionales	Desulfovibrionaceae	Desulfovibrio	23	0.218466	0	0	0	0.0165884	0	0.000290817	0.00190919	0.000946764	0.000288504	0.000619778	0	0.0105333	0.0142742	0.00011909	0.00523372	0	0.00766255	0.000375577	0	0.00090218	0	0.021026	0.0148576	0.0143654	0.0244551	0.00563158	0.0106352	0.0417574	0.0239999	0.0014509	0.000543106
ASV00031	GTAATACGTAGGGGGCGAGCGTTGTCCGGAATTACTGGGCGTAAAGCGCACGCAGGCTGATTGTTAAGTCGGTTGTAAAAGACTTGGGCTTACCCCAAGCAGGTCGACCGATACTGGCAGTCTTGAGTGTGAGAGAGGAAAGTAGAATTCCCGGTGTAGCGGTGAAATGCGTAGATATCGGGAGGAATACCAGTGGCGAAGGCGGCTTTCTGGCTCACAACTGACGCTCAGGTGCGAAAGCTAGGGTAGCAAACGGGATTAG	Bacteria	NA	NA	NA	NA	NA	NA	NA	NA	24	0.185493	0.0151328	0.0230093	0.0230299	0.00332586	0	0.000218113	0.00434743	0.000957646	0	0.0121775	0.000535563	0.000740178	0.00695745	0	0.000944715	0	0.00451675	0	0	0.0104414	0.0198011	0.0100379	0.00866694	0.000654916	0.0146285	8.44737e-05	0.00258045	0.00646815	0.00873547	0	0.00750003
ASV00032	GTAATACGTAGGTGGCAAGCGTTGTCCGGAATTATTGGGCGTAAAGCGCGCGCAGGCGGTTCCTTAAGTCTGATGTGAAAGCCCACGGCTCAACCGTGGAGGGTCATTGGAAACTGGGGGACTTGAGTGCAGAAGAGGAGAGCGGAATTCCACGTGTAGCGGTGAAATGCGTAGAGATGTGGAGGAACACCAGTGGCGAAGGCGGCTCTCTGGTCTGTAACTGACGCTGAGGCGCGAAAGCGTGGGGAGCAAACAGGATTAG	Bacteria	Firmicutes	Bacilli	Bacillales	Bacillaceae	Anoxybacillus	Bacillales	Bacillaceae	Anoxybacillus	1	0.000654326	0.000654326	0	0	0	0	0	0	0	0	0	0	0	0	0	0	0	0	0	0	0	0	0	0	0	0	0	0	0	0	0	0
ASV00034	GTAATACGGAGGGTGCAAGCGTTAATCGGAATTACTGGGCGTAAAGCGTGCGTAGGCGGTTTTTTAAGTCGGATGTGAAATCCCTGGGCTCAACCTAGGAACTGCATCCGATACTGGAAGACTAGAATCTGGGAGAGGGAAGCGGAATTTCCGGTGTAGCGGTGAAATGCATAGAGATCGGAAGGAACATCCGTGGCGAAGGCGGCTTCCTGGACCAAGATTGACGCTGAGGCACGAAAGCGTGGGTAGCAAACAGGATTAG	Bacteria	Proteobacteria	Gammaproteobacteria	Thiotrichales	Thiotrichaceae	Thiothrix	Thiotrichales	Thiotrichaceae	Thiothrix	23	0.245872	0.0572951	0.0270858	0.0132422	0	0	0	0.00587708	0.00231794	0.00234265	0.00789643	0.00352688	0.00876827	0.00381081	0	0.00168159	0	0.000942519	0	0	0.00770833	0.00736617	0.00358057	0.0284771	0.00021356	0	0.0212592	0.00136395	0.0106386	0.00457106	0.0125614	0.0133449
ASV00036	GTAATACGGAGGGTGCAAGCGTTAATCGGAATTACTGGGCGTAAAGCGCACGCAGGCGGTTGGATAAGTTAGATGTGAAAGCCCTGGGCTCAACCTGGGAATTGCATTTAAAACTGTCCAGCTAGAGTCTTGTAGAGGGGGGTAGAATTCCAGGTGTAGCGGTGAAATGCGTAGAGATCTGGAGGAATACCGGTGGCGAAGGCGGCCCCCTGGACAAAGACTGACGCTCAGGTGCGAAAGCGTGGGGAGCAAACAGGATTAG	Bacteria	Proteobacteria	Gammaproteobacteria	Aeromonadales	Aeromonadaceae	Aeromonas	Aeromonadales	Aeromonadaceae	Aeromonas	5	0.167113	0	0	0.0240854	0	0	0	0	0	0	0.0263176	0.0232774	0	0	0	0	0	0	0	0	0.023669	0	0	0	0	0	0	0	0	0	0	0.0697632
ASV00037	GTAATACGTAGGTGGCGAGCGTTATCCGGAATTATTGGGCGTAAAGGGTGCGCAGGCGGTTATAAAAGATTGTGGTTAAAGAATGGGGCTTAACTCCATAATGCCATGATAACTGTATAACTAGAGTGCAGAAGAGGAAAGTGGAATTCCATGTGTAGCGGTGAAATGCGTAGATATATGGAGGAACACCAGTGGCGAAGGCGACTTTCTGGTCTGACACTGACGCTGAGGCACGAAAGCGTGGGGAGCAAATAGGATTAG	Bacteria	Firmicutes	Bacilli	RsaHf231	NA	NA	RsaHf231	NA	NA	27	0.185048	0.0007495	0.00101911	0	0.0180415	0	0.00604658	0.00772876	0.0382079	0.00328894	0.0012166	0.000274313	0.0289429	0.00421367	0	0.0114122	0.000408789	0.0127913	0.00464106	0	0.00111446	0.00060777	0.00635178	0.00247627	0.00674848	0.00432404	0.00268626	0.0148929	0.00201881	0.00262817	0.00164697	0.000568968
ASV00038	GTAATACGGAGGGTGCAAGCGTTAATCGGAATTACTGGGCGTAAAGCGCACGCAGGCGGTTTGTTAAGTCAGATGTGAAATCCCCGAGCTTAACTTGGGAACTGCATTTGAAACTGGCAAGCTAGAGTCTTGTAGAGGGGGGTAGAATTCCAGGTGTAGCGGTGAAATGCGTAGAGATCTGGAGGAATACCGGTGGCGAAGGCGGCCCCCTGGACAAAGACTGACGCTCAGGTGCGAAAGCGTGGGGAGCAAACAGGATTAG	Bacteria	Proteobacteria	Gammaproteobacteria	Enterobacterales	NA	NA	Enterobacterales	NA	NA	29	0.203924	0.0407704	0.00878703	0.0459158	0.00455387	0.000322897	0.00133291	0.00645213	0.00920646	0	0.00562391	0.00373588	0.00626305	0.00102347	0.00308443	0.0136228	0.00323625	0.00188504	0.00107308	0.00105996	0.00465684	0.00115476	0.00160114	0	0.00407187	0.00163246	0.00381258	0.0170679	0.000703926	0.000572324	0.00909756	0.00160346
ASV00039	GTAATACGTAGGGGGCAAGCGTTATCCGGAATTACTGGGTGTAAAGGGTGAGTAGGTTGGCTTGTAAGTCATATGTGAAATACCGATGCTTAACATCGGGGCTGCATAAGAAACTACAAGCCTAGAGTACAGGAGAGGTAAGCGGAATTTCTAGTGTAGCGGTGAAATGCGTAGATATTAGGAAGAACACCAGTGGCGAAGGCGGCTTACTGGACTGAAACTGACACTGAGTCACGAAAGCGTGGGGAGCAAACAGGATTAG	Bacteria	Firmicutes	Clostridia	Lachnospirales	Lachnospiraceae	NA	Lachnospirales	Lachnospiraceae	NA	20	0.168216	0	0	0	0.0101209	0	0.000933039	0.00129963	0.00317764	0	0.0105362	0	0.00273297	0.0315208	0	0.00175717	0	0.000844595	0	0	0.0165444	0.00777945	0.00719633	0.00660338	0.00239187	0.0239455	0.000467421	0	0.0229905	0.00994789	0.000339852	0.00708624
ASV00040	GTAATACGTAGGGGGCAAGCGTTATCCGGAATTACTGGGTGTAAAGGGTGAGTAGGTTGGCTTGTAAGTCATATGTGAAATACCGATGCTTAACATCGGGGCTGCATAAGAAACTACAAGCCTAGAGTACAGGAGAGGTAAGCGGAATTCCTAGTGTAGCGGTGAAATGCGTAGATATTAGGAAGAACACCAGTGGCGAAGGCGGCTTACTGGACTGTAACTGACACTGAGTCACGAAAGCGTGGGGAGCAAACAGGATTAG	Bacteria	Firmicutes	Clostridia	Lachnospirales	Lachnospiraceae	NA	Lachnospirales	Lachnospiraceae	NA	24	0.111995	0.00048777	0.000475587	0	0.0254198	0	2.42348e-05	0.0133068	0.0114373	0	0.00456799	0.000248188	0.00844563	0.00822046	0	0.00986283	0	0.000709949	0.000831634	0	0.00340971	0.000948121	0.000598228	0	0.0133973	0.0038781	0.000107	0.00114277	0.000810179	0.000715405	0.000169926	0.00278018
ASV00042	GTAATACGGAGGATGCAAGCGTTATCCGGATTCATTGGGTTTAAAGGGTGCGTAGGCGGCTCATTAAGTCAGCGGTGAAACTCACGGGCTCAACCCGTGACCTGCCATTGATACTGGTAAGCTTGAATACGGATGAAGCGGGAGGAATGTATGGTGTAGCGGTGAAATGCATAGATATCATACAGAAGGCCGAATGCGAAGGCATCCCGCTAATCCGTCATTGACGCTGAGGCACGAAAGCGTGGGGATCAAACAGGATTAG	Bacteria	Bacteroidota	Bacteroidia	NA	NA	NA	NA	NA	NA	6	0.239011	0	0	0	0.0275791	0	0.016104	0	0	0	0.0416169	0	0	0.0057271	0	0	0	0	0.1417	0.00628407	0	0	0	0	0	0	0	0	0	0	0	0
ASV00043	GTAATACGTAGGGGGCGAGCGTTGTCCGGAATTACTGGGCGTAAAGCGCACGCAGGCTGATTGTTAAGTCGGTTGTAAAAGTCAGAGGCTTACCCTTTGAATGTCGATCGATACTGGCAGTCTTGAGTGTGAGAGAGGGAAGTGGAATTCCCGGTGTAGCGGTGAAATGCGTAGATATCGGGAGGAACACCAGTGGCGAAGGCGGCTTCCTGGCTCACAACTGACGCTCATGTGCGAAAGCTAGGGTAGCGAACGGGATTAG	Bacteria	Synergistota	Synergistia	Synergistales	Synergistaceae	NA	Synergistales	Synergistaceae	NA	25	0.158805	0.00467545	0.0394737	0.0107473	0.00227182	0	0	0.00120762	0.00151265	0.000184642	0.00661096	0.000966625	0.000550389	0.00659814	0.000261998	0.0016438	0	0.00176263	0	0	0.00817269	0.00639374	0.0124748	0.0123813	0.00203593	0.00924532	0.00455595	0.00180632	0.0089651	0.00967679	0	0.00462933
ASV00044	GTAATACGGAGGGTGCAAGCGTTATCCGGATTTATTGGGTTTAAAGGGTGCGTAGGCGGCCTTTTAAGTCAGCGGTGAAATTTTCCGGCTTAACCGGATTCGTGCCGTTGATACTGTTAGGCTTGAGTATGGTTGAGGGCGGCGGAATGTGCAGTGTAGCGGTGAAATGCTTAGATATTGCACAGAACACCAATTGCGAAGGCAGCTGCCTGGACCATTACTGACGCTGATGCACGACAGCGTGGGGATCAAACAGGATTAG	Bacteria	Bacteroidota	Bacteroidia	Bacteroidales	NA	NA	Bacteroidales	NA	NA	19	0.0632913	0.000666223	0.00749615	4.79789e-05	0.00035817	0	0	0.000667065	0.000261176	0	0.00430401	0.000117563	0	0.00253691	0	0	0	0.00100372	0	0	0.00610298	0.00240677	0.00267443	0.00577796	8.54238e-05	0.0115547	0	0	0.00490092	0.0100533	0	0.00227587
ASV00045	GTAATACGTAGGGGGCAAGCGTTATCCGGAATTACTGGGTGTAAAGGGTGAGTAGGTTGGCTTGTAAGTCATATGTGAAATACCGATGCTTAACATCGGGGCTGCATAAGAAACTACAAGTCTAGAGTACAGGAGAGGTAAGCGGAATTCCTAGTGTAGCGGTGAAATGCGTAGATATTAGGAAGAACACCAGTGGCGAAGGCGGCTTACTGGACTGAAACTGACACTGAGTCACGAAAGCGTGGGGAGCAAACAGGATTAG	Bacteria	Firmicutes	Clostridia	Lachnospirales	Lachnospiraceae	NA	Lachnospirales	Lachnospiraceae	NA	14	0.120065	0	0	0	0.0270674	0	0	0.0145834	0.00665999	0	0.00338582	0	0.00446005	0.0220265	0	0.00402449	0	0.0054715	0	0	0.00470991	0.00143434	0	0	0.00331729	0.0106628	0	0	0	0.0101663	0	0.00209484
ASV00046	GTAATACGGAGGGTGCAAGCGTTAATCGGAATTACTGGGCGTAAAGCGCACGTAGGTGGTTTGTTAAGCTAGCTGTGAAATCCCCGGGCTCAACCTGGGCACTGCAGTTAGAACTGGCAAGCTAGAGTAGGGTAGAGGGGTGTGGAATTCCAGGTGTAGCGGTGAAATGCGTAGATATCTGGAGGAACATCAGTGGCGAAGGCGACACCCTGGACTCATACTGACACTGAGGTGCGAAAGCGTGGGGAGCAAACAGGATTAG	Bacteria	Proteobacteria	Gammaproteobacteria	Cellvibrionales	Cellvibrionaceae	Cellvibrio	Cellvibrionales	Cellvibrionaceae	Cellvibrio	2	0.132624	0	0	0	0	0.132019	0	0	0	0	0	0	0	0	0	0	0	0	0	0.000605694	0	0	0	0	0	0	0	0	0	0	0	0
ASV00047	GTAATACGGAGGACCCGAGCGTTATCCGGATTTATTGGGTTTAAAGGGTGCGCAGGCGGTTTGATAAGTTAGAGGTGAAAGGTTAACGCTTAACGTTAAAATTGCCTCTGATACTGTCAGACTAGAGTATAGTTGCTGTGGGCGGAATGAGTGGTGTAGCGGTGAAATGCTTAGATATCACTCAGAACACCGATTGCGAAGGCAGCTCACAAAGCTATTACTGACGCTTAGGCACGAAAGCGTGGGGAGCAAACAGGATTAG	Bacteria	Bacteroidota	Bacteroidia	NA	NA	NA	NA	NA	NA	25	0.149945	0.0123489	0.0201558	0.00489385	0.00360217	0	0	0.00331232	0.000859705	0.000196183	0.00494675	0.00117563	0.00305561	0.00701189	0	0.000717984	0	0.0073443	0.000563365	0	0.012206	0.02769	0.00340462	0.0037144	0.00212136	0.0109972	3.94211e-05	0.00621152	0.00587048	0.00657419	0	0.000931038
ASV00048	GTAATACGTAGGGGGCAAGCGTTATCCGGAATTATTGGGCGTAAAGAGTGCGTAGGTGGTCTTGTAAGCGCAGGGTGAAAGGCTATGGCTCAACCATAGTAAGCCTTGCGAACTGCAAGACTTGAGTGCAGGAGAGGAGAGTGGAATTCCTAGTGTAGCGGTGAAATGCGTAGATATTAGGAGGAACATCAGTGGCGAAGGCGACTCTCTGGACTGTAACTGACACTGAGGCACGAAAGCGTGGGGAGCAAACAGGATTAG	Bacteria	Firmicutes	Clostridia	Peptostreptococcales-Tissierellales	Anaerovoracaceae	NA	Peptostreptococcales-Tissierellales	Anaerovoracaceae	NA	27	0.142987	0.0022485	0.01078	0	0.00754203	0	0.00305358	0.00680867	0.003885	0.000727029	0.0100771	0.00461106	0.00123363	0.00804625	0	0.00145486	0.000102197	0.00788288	0.00101942	0	0.00814615	0.0085574	0.00526089	0.00825423	0.00429967	0.00297029	0.00626795	0.00565857	0.00880572	0.00948852	0.00235282	0.0034526
ASV00049	GTAATACGGGGGGTCCAAGCGTTATTCGGAATTATTGGGCGTAAAGCGCATGTAGGCGGTTGGGTATGTCAGATGTGAAAGCCCGGGGCTTAACCCCGGAAGTGCATTTGAAACTGCCTGGCTTGAGTCTCGGAGAGGAAGGTGGAATTCCCAGTGTAGAGGTGGAATTCGTAGATATTGGGAGGAACACCGGTGGCGAAAGCGACCTTCTGGACGATGACTGACGCTCAGATGCGAAAGCGTGGGTAGCAAACAGGATTAG	Bacteria	Rs-K70_termite_group	NA	NA	NA	NA	NA	NA	NA	25	0.147883	0.0153469	0.0230093	0.013722	0.00134058	0	0	0.00132263	0.000663823	0.000253883	0.0043614	0.000561688	5.69368e-05	0.00379992	0	0.000547935	0	0.00073443	0	0	0.00831863	0.00905577	0.00753943	0.0189847	0.00052678	0.0101054	0.00717464	0.000700409	0.00783616	0.00537683	0.0024051	0.00413795
ASV00051	GTAATACGGAGGGTGCAAGCGTTAATCGGAATTACTGGGCGTAAAGCGCACGTAGGCGGTTATTTAAGTCAGATGTGAAAGCCCTGGGCTCAACCTGGGAACGGCATCTGATACTGGGTAACTAGAATGTGGGAGAGGGAAGTGGAATTTCCGGTGTAGCGGTGAAATGCATAGAGATCGGAAGGAACATCAGTGGCGAAGGCGACTTCCTGGACCAACATTGACGCTGAGGTGCGAAAGCGTGGGTAGCAAACAGGATTAG	Bacteria	Proteobacteria	Gammaproteobacteria	Thiotrichales	Thiotrichaceae	Thiothrix	Thiotrichales	Thiotrichaceae	Thiothrix	17	0.167647	0	0	0	0.00641636	0	0	9.2009e-05	0.000478823	0	0	0	0.0188461	0.00362571	0	0.0066319	0	0.00587544	0.00367529	0	0	0	0.0142431	0.0466364	0.00639255	0.0304116	0.00837979	0.00282007	0.00990809	0.0025604	0.000653561	0
ASV00054	GTAATACAGAGGGTGCAAGCGTTAATCGGAATTACTGGGCGTAAAGCGCGCGTAGGTGGTTCGTTAAGTTGGATGTGAAAGCCCCGGGCTCAACCTGGGAACTGCATCCAAAACTGGCGAGCTAGAGTACGGTAGAGGGTGGTGGAATTTCCTGTGTAGCGGTGAAATGCGTAGATATAGGAAGGAACACCAGTGGCGAAGGCGACCACCTGGACTGATACTGACACTGAGGTGCGAAAGCGTGGGGAGCAAACAGGATTAG	Bacteria	Proteobacteria	Gammaproteobacteria	Pseudomonadales	Pseudomonadaceae	Pseudomonas	Pseudomonadales	Pseudomonadaceae	Pseudomonas	5	0.0236264	0.00167745	0.000181176	0.0180401	0	0	0	0	0	0	0.000482049	0	0	0	0	0	0	0	0	0	0	0	0	0	0	0	0	0	0	0	0	0.0032457
ASV00055	GTAATACAGAGGGTGCAAGCGTTAATCGGATTTACTGGGCGTAAAGCGCGCGTAGGCGGCCAATTAAGTCAAATGTGAAATCCCCGAGCTTAACTTGGGAATTGCATTCGATACTGGTTGGCTAGAGTGTGGGAGAGGATGGTAGAATTCCAGGTGTAGCGGTGAAATGCGTAGAGATCTGGAGGAATACCGATGGCGAAGGCAGCCATCTGGCCTAACACTGACGCTGAGGTGCGAAAGCATGGGGAGCAAACAGGATTAG	Bacteria	Proteobacteria	Gammaproteobacteria	Pseudomonadales	Moraxellaceae	Acinetobacter	Pseudomonadales	Moraxellaceae	Acinetobacter	5	0.0429595	0.000368802	0	0.0406141	0	0	0	0	0	0	0.00087228	0	0	0	0	0	0	0	0	0	0	0.000729324	0	0	0	0	0	0	0	0	0	0.000375002
ASV00059	GTAATACATATGTCGCAAGCGTTATCCGGATTTATTGGGCGTAAAGCGCGTCTAGGCGGTTTATTAAGTCTGATGTGAAAATGCGGGGCTCAACTCCGTATTGCGTTGGAAACTGGTAGACTAGAGTACTGGAGAGGTGGGCGGAACTACAAGTGTAGAGGTGGAATTCGTAGATATTTGTAGGAATGCCGATGGAGAAGTCAGCTCACTGGACAGATACTGACGCTAAAGCGCGAAAGCGTGGGGAGCAAACAGGATTAG	Bacteria	Fusobacteriota	Fusobacteriia	Fusobacteriales	Fusobacteriaceae	Cetobacterium	Fusobacteriales	Fusobacteriaceae	Cetobacterium	16	0.11135	0.00397354	0.00489175	0.000671704	0	0	0.0136321	0.00135713	0.0194576	0.00380825	0	0	0	0	0	0.0239202	0	0.00377007	0	0	0.005161	0.00181115	0.00290317	0	0	0	0.0127837	0	0.00297508	0.00657419	0	0.0036595
ASV00060	GTAATACGTAGGGTGCGAGCGTTAATCGGAATTACTGGGCGTAAAGCGTGCGCAGGCGGTTTTGTAAGACAGGCGTGAAATCCCCGGGCTCAACCTGGGAACTGCGTTTGTGACTGCAAGGCTAGAGTACGGCAGAGGGGGGTGGAATTCCACGTGTAGCAGTGAAATGCGTAGAGATGTGGAGGAACACCAATGGCGAAGGCAGCCCCCTGGGTCGATACTGACGCTCATGCACGAAAGCGTGGGTAGCAAACAGGATTAG	Bacteria	Proteobacteria	Gammaproteobacteria	Burkholderiales	Rhodocyclaceae	Dechloromonas	Burkholderiales	Rhodocyclaceae	Dechloromonas	12	0.0157783	0.000654326	0	0	0	0	0.000763396	6.90068e-05	0	0	0	0	0	0	0	0.00444016	0.00233918	0.000563063	0.000563365	0	0	0	0.00119646	0	0.000754577	0.00112282	0	0.000958455	0	0	0	0.00235346
ASV00061	GTAATACGGAGGATGCGAGCGTTATCCGGATTTATTGGGTTTAAAGGGTGCGTAGGCTGATTGGTCAGTCAGCGGTGAAATTTTCCGGCTTAACCGGGAACCTGCCGTTGATACTGCCGGTCTTGAATACGAATGAAGCGGGAGGAATGTGTGGTGTAGCGGTGAAATGCATAGATATCACACAGAAGACCGATTGCGAAGGCATCTCGCTAATTCGTTATTGACGCTGATGCACGAAAGCGTGGGGATCAAACAGGATTAG	Bacteria	Bacteroidota	Bacteroidia	NA	NA	NA	NA	NA	NA	21	0.0843811	0.0144784	0.000611468	0.000623726	0.000368403	0	0	0.000287528	0	0	0.00101001	0	0.000265705	0.00611907	0	0.000151154	0	0.00253378	0	0	0.00764199	0.0130427	0.00804969	0.00536525	0.000555255	0.00492925	2.81579e-05	0.00060825	0.0145168	0.00297458	0	0.000219829
ASV00063	GTAATACGGAGGGTGCAAGCGTTAATCGGAATTACTGGGCGTAAAGCGCACGCAGGCGGTCTGTCAAGTCGGATGTGAAATCCCCGGGCTCAACCTGGGAACTGCATTCGAAACTGGCAGGCTAGAGTCTTGTAGAGGGGGGTAGAATTCCAGGTGTAGCGGTGAAATGCGTAGAGATCTGGAGGAATACCGGTGGCGAAGGCGGCCCCCTGGACAAAGACTGACGCTCAGGTGCGAAAGCGTGGGGAGCAAACAGGATTAG	Bacteria	Proteobacteria	Gammaproteobacteria	Enterobacterales	Enterobacteriaceae	NA	Enterobacterales	Enterobacteriaceae	NA	12	0.070823	0.00650757	0.00022647	0.0517212	0.000951708	0.00370178	0.000727044	0	0	0.00489302	0.000229547	0	0	0	0	0.000888032	0	0	0	0	0	0.000255263	0	0	0	0.000191118	0	0	0	0	0	0.000530175
ASV00065	GTAATACGTAGGTGGCGAGCGTTATCCGGAATTATTGGGCGTAAAGAGTGCGCAGGCGGTTTAGAAAGTCTGGGGTGAAAGACTGAAGCTCAACTTCAGTAAGCCTTGGAAACTGTTAGACTAGAGTGCAGGAGAGGGTAATGGAATTCCATGTGTAGCGGTGAAATGCGTAGATATATGGAGGAACACCAGTGGCGAAGGCGATTACCTGGCCTGTAACTGACGCTCATGCACGAAAGCGTGGGGAGCAAATAGGATTAG	Bacteria	Firmicutes	Bacilli	Erysipelotrichales	NA	NA	Erysipelotrichales	NA	NA	22	0.113479	0.000951746	0.000702056	0.000215905	0.00503484	0	0.00123597	0.00293279	0.0368585	0.00285042	0	0	0.019852	0.00239537	0	0.00357102	0	0.00802977	0.0016901	0	0	0	0.00190025	0	0.00710442	0.0018634	0.00283269	0.00785196	0.000916432	0.00150611	0.00261424	0.000568968
ASV00067	GTAATACGAAGGGGGCTAGCGTTGTTCGGATTTACTGGGCGTAAAGCGCACGTAGGCGGCTTGTTAAGTCAGAGGTGAAAGCCTGGAGCTCAACTCCAGAACTGCCTTTGATACTGGCAGGCTCGAGTATGGAAGAGGTTGGTGGAACTCCGAGTGTAGAGGTGAAATTCGTAGATATTCGGAAGAACACCAGTGGCGAAGGCGGCCAACTGGTCCATTACTGACGCTGAGGTGCGAAAGCGTGGGGAGCAAACAGGATTAG	Bacteria	Proteobacteria	Alphaproteobacteria	Rhizobiales	Rhizobiales_Incertae_Sedis	Phreatobacter	Rhizobiales	Rhizobiales_Incertae_Sedis	Phreatobacter	13	0.125977	0.0669435	0.0148338	0.00928392	0	0	0	0	0	0	0.00303002	0.00262556	0	0	0	0.000113366	0	0	0	0	0.00311783	0.0168717	0.00010557	0.00330169	0	0	0.000856	0	0.00414387	0	0	0.000750003
ASV00068	GTAATACGTAGGGGGCGAGCGTTATCCGGAATTATTGGGCGTAAAGGGTTCGCAGGTGGACCAATAAGTCAGGTGTGAAAGGTAGTGGCTCAACCACTACAAGCACCTGAAACTGTAGGTCTTGAGTGCAGGAGAGGAAAGTGGAATTCCTAGTGTAGCGGTGAAATGCGTAGATATTAGGAGGAACACCAGTGGCGAAGGCGACTTTCTGGACTGTAACTGACACTGAGGAACGAAAGCGTGGGGAGCAAACAGGATTAG	Bacteria	Firmicutes	Clostridia	Peptostreptococcales-Tissierellales	Peptostreptococcales-Tissierellales_fa	NA	Peptostreptococcales-Tissierellales	Peptostreptococcales-Tissierellales_fa	NA	5	0.102481	0	0	0	0	0	0	0.046292	0.0403626	0	0	0	0	0	0	0.00406228	0	0.00848267	0	0	0	0	0.00328146	0	0	0	0	0	0	0	0	0
ASV00069	GTAATACGTAGGTGGCAAGCGTTATCCGGAATTATTGGGCGTAAAGCGCGCGTAGGCGGTTTTTTAAGTCTGATGTGAAAGCCCACGGCTCAACCGTGGAGGGTCATTGGAAACTGGAAAACTTGAGTGCAGAAGAGGAAAGTGGAATTCCATGTGTAGCGGTGAAATGCGCAGAGATATGGAGGAACACCAGTGGCGAAGGCGACTTTCTGGTCTGTAACTGACGCTGATGTGCGAAAGCGTGGGGATCAAACAGGATTAG	Bacteria	Firmicutes	Bacilli	Staphylococcales	Staphylococcaceae	Staphylococcus	Staphylococcales	Staphylococcaceae	Staphylococcus	16	0.0179651	0.000142762	0.000384999	0	0.000286536	0.00659632	0.00305358	0.000414041	0.0014147	0.00336972	0.000195115	0	0	0	0.00023818	0.000151154	0.000181684	0	0.00034875	0.000681405	9.28715e-05	0.000413283	0	0	0	0	0	0	0	0	0	0
ASV00070	GTAATACGGAGGGTGCAAGCGTTATCCGGATTTATTGGGTTTAAAGGGTCCGTAGGCGGACTTATAAGTCAGTGGTGAAAGCCTGTCGCTTAACGATAGAACTGCCATTGATACTGTAAGTCTTGAGTATATTTGAGGTAGCTGGAATAAGTAGTGTAGCGGTGAAATGCATAGATATTACTTAGAACACCAATTGCGAAGGCAGGTTACCAAGATATAACTGACGCTGAGGGACGAAAGCGTGGGGAGCGAACAGGATTAG	Bacteria	Bacteroidota	Bacteroidia	Flavobacteriales	Weeksellaceae	Cloacibacterium	Flavobacteriales	Weeksellaceae	Cloacibacterium	16	0.0173283	0.00204625	0	0.000335852	0	0	0	0	9.79411e-05	0	0.000424663	0	0	0.000424633	0.000250089	0.00661301	0	6.12025e-05	0	0	0.000809308	0.000230952	0.000255127	0.00495254	0	0	0.000146421	0	0.000159379	0	0.000339852	0.000181035
ASV00071	GTAATACGGAGGGTGCAAGCGTTAATCGGAATTACTGGGCGTAAAGCGCACGCAGGCGGTTAGATAAGTTAGATGTGAAAGCCCCGGGCTCAACCTGGGAATTGCATTTAAAACTGTCCAGCTAGAGTCTTGTAGAGGGGGGTAGAATTCCAGGTGTAGCGGTGAAATGCGTAGAGATCTGGAGGAATACCGGTGGCGAAGGCGGCCCCCTGGACAAAGACTGACGCTCAGGTGCGAAAGCGTGGGGAGCAAACAGGATTAG	Bacteria	Proteobacteria	Gammaproteobacteria	Aeromonadales	Aeromonadaceae	Aeromonas	Aeromonadales	Aeromonadaceae	Aeromonas	1	0.114192	0	0	0	0	0	0	0	0	0	0	0.114192	0	0	0	0	0	0	0	0	0	0	0	0	0	0	0	0	0	0	0	0
ASV00072	GTAATACGGAGGGTGCAAGCGTTAATCGGAATTACTGGGCGTAAAGCGCACGTAGGCGGTTTTCTAAGTCAGATGTGAAATCCCCGGGCTTAACCTGGGAACTGCACCTGATACTGGAAGACTAGAATGTGGGAGAGGAGAGTGGAATTTCCGGTGTAGCGGTGAAATGCATAGAGATCGGAAGGAACACCAGTGGCGAAGGCGGCTCTCTGGACCAACATTGACGCTGAGGTGCGAAAGCGTGGGTAGCAAACAGGATTAG	Bacteria	Proteobacteria	Gammaproteobacteria	Thiotrichales	Thiotrichaceae	Thiothrix	Thiotrichales	Thiotrichaceae	Thiothrix	15	0.109478	0	0	0	0.000143268	0	0	0	0	0	0	0	0.000436515	0	3.5727e-05	0.0124891	0	0.00024481	0	0	0	0.000218797	0.000378291	0.00412712	0.000128136	0.000238897	0.0026919	0.00346518	0.000464857	0.00312519	0.0812899	0
ASV00073	GTAATACGTAGGGTGCAAGCGTTAATCGGAATTACTGGGCGTAAAGCGTGCGCAGGCGGTTGTGCAAGACAGATGTGAAATCCCCGGGCTCAACCTGGGAACTGCATTTGTGACTGCACGGCTAGAGTACGGCAGAGGGGGATGGAATTCCGCGTGTAGCAGTGAAATGCGTAGATATGCGGAGGAACACCGATGGCGAAGGCAATCCCCTGGGCCTGTACTGACGCTCATGCACGAAAGCGTGGGGAGCAAACAGGATTAG	Bacteria	Proteobacteria	Gammaproteobacteria	Burkholderiales	Comamonadaceae	NA	Burkholderiales	Comamonadaceae	NA	2	0.00106518	0.000773294	0	0	0	0	0	0	0	0	0	0	0	0	0	0	0	0	0	0	0.000291882	0	0	0	0	0	0	0	0	0	0	0
ASV00075	GTAATACGTAGGGTGCAAGCGTTAATCGGAATTACTGGGCGTAAAGCGTGCGCAGGCGGTTCTATAAGACAGAGGTGAAATCCCCGGGCTCAACCTGGGAACTGCCTTTGTGACTGTAGAGCTAGAGTACGGTAGAGGGGGATGGAATTCCGCGTGTAGCAGTGAAATGCGTAGATATGCGGAGGAACACCGATGGCGAAGGCAATCCCCTGGACCTGTACTGACGCTCATGCACGAAAGCGTGGGGAGCAAACAGGATTAG	Bacteria	Proteobacteria	Gammaproteobacteria	Burkholderiales	Comamonadaceae	NA	Burkholderiales	Comamonadaceae	NA	13	0.00658929	0.00160607	0.000475587	0.000239894	0	0	0.000399874	0	0.000750881	0	9.18189e-05	0	0.000873031	0	9.52721e-05	0.00105808	0	0	0.0006975	0	0	0	3.51899e-05	0	0	0.000135375	0	0	0	0	0.000130712	0
ASV00077	GTAATACGGAGGATCCAAGCGTTATCCGGATTTATTGGGTTTAAAGGGTGCGTAGGCTGTTTTGTAAGTTAGAGGTGAAATCCCGTGGCTCAACCACGGTTGGTCCTCTGATACTGCAAGACTGGCGAGTAGATGCTGTAGGCGGAATGTGTAGTGTAGCGGTGATATGCTTAGATATTACACAGAACACCGATTGCGAAGGCAGCTTACAAATCTATTTCGGACGCTGAGGCACGAAAGCGTGGGGAGCAAACAGGATTAG	Bacteria	Bacteroidota	Bacteroidia	Bacteroidales	NA	NA	Bacteroidales	NA	NA	25	0.0747752	0.000630532	0.0022647	0	0.00115638	0	0.000109057	0.00136863	7.61764e-05	0.000207723	0.00472868	0.00152831	0.00161321	0.00729498	0	0.00338208	0	0.0015423	0.00077798	0	0.0052008	0.0148417	0.00222576	0.00577796	0.00158034	0.00695987	6.19474e-05	0.000626682	0.0045556	0.00597928	0	0.000284484
ASV00078	GTAATACAGAGGGTGCAAGCGTTAATCGGAATTACTGGGCGTAAAGCGCACGTAGGCGGTTTTTTAAGTCAGATGTGAAAGCCCCGGGCTCAACCTGGGAATTGCATTTGAAACTGGAAAACTAGAGTGTGTGAGAGGGGGGTAGAATTCCAAGTGTAGCGGTGAAATGCGTAGAGATTTGGAGGAATACCAGTGGCGAAGGCGGCCCCCTGGCACAACACTGACGCTCAGGTGCGAAAGCGTGGGGAGCAAACAGGATTAG	Bacteria	Proteobacteria	Gammaproteobacteria	Alteromonadales	Alteromonadaceae	Rheinheimera	Alteromonadales	Alteromonadaceae	Rheinheimera	3	0.00236665	0.000559151	0	0	0	0	0	0	0	0	0	0	0	0	0	0.00128481	0	0	0	0	0	0.000522682	0	0	0	0	0	0	0	0	0	0
ASV00079	GTAATACGGAGGGTGCAAGCGTTAATCGGAATTACTGGGCGTAAAGAGTGCGTAGGCGGTTTTTTAAGTCGGATGTGAAATCCCTGGGCTCAACCTAGGAACTGCATCCGATACTGGAAGACTAGAATCTGGGAGAGGGAAGCGGAATTTCCGGTGTAGCGGTGAAATGCATAGAGATCGGAAGGAACATCCGTGGCGAAGGCGGCTTCCTGGACCAAGATTGACGCTGAGGCACGAAAGCGTGGGTAGCAAACAGGATTAG	Bacteria	Proteobacteria	Gammaproteobacteria	Thiotrichales	Thiotrichaceae	Thiothrix	Thiotrichales	Thiotrichaceae	Thiothrix	19	0.114882	0.0308485	0.0146752	0.00988365	0.00184202	0	0	0	0	0	0.0066454	0.00181569	0.00172708	0	0	0.000642406	0	0	0.00134135	0	0.00306476	0.00245539	0.00195304	0.0148576	0	0.00190321	0.00239905	0.000663546	0.0126707	0.00332098	0	0.00217242
ASV00082	GTAATACAGAGGGTGCGAGCGTTAATCGGAATTACTGGGCGTAAAGCGCGCGTAGGCGGTTCGTTAAGTCGGATGTGAAATCCCCGAGCTCAACTTGGGAATGGCATACGATACTGGCGAGCTAGAGTATGGGAGAGGAAGGTAGAATTCCAGGTGTAGCGGTGAAATGCGTAGAGATCTGGAGGAATACCGATGGCGAAGGCAGCCTTCTGGCCTAATACTGACGCTGAGGTGCGAAAGCATGGGGAGCAAACAGGATTAG	Bacteria	Proteobacteria	Gammaproteobacteria	Pseudomonadales	Moraxellaceae	Alkanindiges	Pseudomonadales	Moraxellaceae	Alkanindiges	14	0.0983516	0.0123608	0.00421234	0.0151853	0	0	0	0	0	0	0.0361996	0.0141598	0	8.71042e-05	0	0	0	7.3443e-05	0	0	0.00635506	0.0026985	0.000202342	0	0	0	0.00192037	0	0.000730489	0.000338876	0	0.0038276
ASV00083	GTAATACGTAGGGTGCGAGCGTTATCCGGAATTATTGGGCGTAAAGAGCTCGTAGGCGGTTTGTCGCGTCTGTCGTGAAAGTCCGGGGCTTAACCCCGGATCTGCGGTGGGTACGGGCAGACTAGAGTGCAGTAGGGGAGACTGGAATTCCTGGTGTAGCGGTGGAATGCGCAGATATCAGGAGGAACACCGATGGCGAAGGCAGGTCTCTGGGCTGTAACTGACGCTGAGGAGCGAAAGCATGGGGAGCGAACAGGATTAG	Bacteria	Actinobacteriota	Actinobacteria	Micrococcales	Micrococcaceae	Micrococcus	Micrococcales	Micrococcaceae	Micrococcus	11	0.0114799	0	0.000475587	0	0.000112568	0.00518941	0.00205996	0.00020702	0.000674705	0.00190412	0.000183638	0	0	0	0.00023818	0	0.000306592	0	0	0	0	0	0	0	0.000128136	0	0	0	0	0	0	0
ASV00084	GTAATACGGAGGATGCGAGCGTTATCCGGATTTATTGGGTTTAAAGGGTGCGTAGGCGGGAGATTAAGTCAGCGGTGAAATTTACAGGCTCAACCTGTACCCTGCCGTTGAAACTGGTTTTCTTGAGTATAGATGAAGTAGGCGGAATTCGTTGTGTAGCGGTGAAATGCATAGATATAACGAGGAACCCCAATTGCGTAGGCAGCTTACTAAGCTATAACTGACGCTGATGCACGAAAGCGTGGGTATCAAACAGGATTAG	Bacteria	Bacteroidota	Bacteroidia	Bacteroidales	Dysgonomonadaceae	Dysgonomonas	Bacteroidales	Dysgonomonadaceae	Dysgonomonas	23	0.097378	0.00596031	0.0309811	0.00810843	0.00346913	0	9.69391e-05	0.00840732	0.00192617	0.000219263	0.00166422	0.00036575	0.000967926	0.0129241	0	0.000207837	0	0.00215433	0	0	0.00152575	0.00207857	0.0014076	0	0.000697628	0.00804287	0	0.000258045	0.000929714	0.00379541	0	0.00118966
ASV00086	GTAATACGTAGGTCCCGAGCGTTGTCCGGATTTATTGGGCGTAAAGCGAGCGCAGGCGGTTAGATAAGTCTGAAGTTAAAGGCTGTGGCTTAACCATAGTACGCTTTGGAAACTGTTTAACTTGAGTGCAAGAGGGGAGAGTGGAATTCCATGTGTAGCGGTGAAATGCGTAGATATATGGAGGAACACCGGTGGCGAAAGCGGCTCTCTGGCTTGTAACTGACGCTGAGGCTCGAAAGCGTGGGGAGCAAACAGGATTAG	Bacteria	Firmicutes	Bacilli	Lactobacillales	Streptococcaceae	Streptococcus	Lactobacillales	Streptococcaceae	Streptococcus	4	0.00511725	9.51746e-05	0	0	0	0.0011878	0.00296876	0	0	0.000865511	0	0	0	0	0	0	0	0	0	0	0	0	0	0	0	0	0	0	0	0	0	0
ASV00087	GTAAAACGTAGGTGGCAAGCGTTGTCCGGAATTACTGGGTGTAAAGGGAGCGCAGGCGGAATGGTAAGTTGGACGTGAAATCTATGGGCTCAACCCATAGCGTGCGTTCAAAACTATTGTTCTTGAGTGATGTAGAGGTAGGCGGAATTCCCGGTGTAGCGGTGGAATGCGTAGATATCGGGAGGAACACCAGTGGCGAAGGCGGCCTACTGGGCATCAACTGACGCTGAGGCTCGAAAGTATGGGGAGCAAACAGGATTAG	Bacteria	Firmicutes	Clostridia	Oscillospirales	Ruminococcaceae	NA	Oscillospirales	Ruminococcaceae	NA	21	0.0628024	0	0	0	0.00208762	0	0	0.00471546	0.00310147	0	0.0036498	0.000287375	0.00571266	0.00246069	0	0.00151154	0	0.00397816	0.000456058	0	0.00302496	0.00289298	0.00218177	0	0.00620747	0.00587687	0.00256237	0.00226711	0.000544547	0.00189017	0.00572519	0.00166811
ASV00088	GTAAGACGGAGGATGCAAGCGTTATCCGGAATGATTGGGCGTAAAGCGTCCGCAGGTGGTTGTACAAGTCTGCTGTCAAAGACCGGGGCTTAACTCCGGAAAGGCAGTGGAAACTGTACGACTTGAGTGTGGTAGGGGCAGAGGGAATTCCTGGTGTAGCGGTGAAATGCGTAGAGCTCAGGAAGAACATCGGTGGCGAAAGCGCTCTGCTGGACCACAACTGACACTCAGGGACGAAAGCTAGGGGAGCGAAAGGGATTAG	Bacteria	Cyanobacteria	Cyanobacteriia	Cyanobacteriales	NA	NA	Cyanobacteriales	NA	NA	8	0.00469662	0	0	0	0	0	0.000654339	0	0	0	0	0	0	0	0	0	0.000704025	0	0	0	0	0	0.000791773	0	0.000754577	0.000390199	0	0.00105061	0	0.000233448	0.000117641	0
ASV00090	GTAATACGTAGGGTGCAAGCGTTAATCGGAATTACTGGGCGTAAAGCGTGTGTAGGCGGTTCGGAAAGAAAGATGTGAAATCCCAGGGCTCAACCTTGGAACTGCATTTTTAACTGCCGAGCTAGAGTATGTCAGAGGGGGGTAGAATTCCACGTGTAGCAGTGAAATGCGTAGATATGTGGAGGAATACCGATGGCGAAGGCAGCCCCCTGGGATAATACTGACGCTCAGACACGAAAGCGTGGGGAGCAAACAGGATTAG	Bacteria	Proteobacteria	Gammaproteobacteria	Burkholderiales	Alcaligenaceae	Alcaligenes	Burkholderiales	Alcaligenaceae	Alcaligenes	12	0.0727324	0	0.000181176	0	0.0360217	0.00874128	0.00499237	0.00265676	0.00306882	0.0101669	0	0	0	7.62162e-05	0.000797904	0.0046291	0.00132856	0	0	0	0	0	0	0	0	7.16692e-05	0	0	0	0	0	0
ASV00091	GTAATACGTAGGGTGCAAGCGTTAATCGGAATTACTGGGCGTAAAGCGTGCGCAGGCGGTTATATAAGACAGATGTGAAATCCCCGGGCTCAACCTGGGAACTGCATTTGTGACTGTATAGCTAGAGTACGGCAGAGGGGGATGGAATTCCGCGTGTAGCAGTGAAATGCGTAGATATGCGGAGGAACACCGATGGCGAAGGCAATCCCCTGGGCCTGTACTGACGCTCATGCACGAAAGCGTGGGGAGCAAACAGGATTAG	Bacteria	Proteobacteria	Gammaproteobacteria	Burkholderiales	Comamonadaceae	NA	Burkholderiales	Comamonadaceae	NA	3	0.00465828	0.000737604	0	0.000311863	0	0	0	0	0	0	0	0	0	0	0	0.00360881	0	0	0	0	0	0	0	0	0	0	0	0	0	0	0	0
ASV00092	GTAATACGTAGGGCGCAAGCGTTGTCCGGAATTATTGGGCGTAAAGAGCTCGTAGGCGGTTTGTCGCGTCTGGTGTGAAAATCCATGGCTCAACTGTGGACTTGCATCGGGTACGGGCAGACTAGAGTGCGGTAGGGGAGACTGGAATTCCTGGTGTAGCGGTGGAATGCGCAGATATCAGGAGGAACACCGATGGCGAAGGCAGGTCTCTGGGCCGCAACTGACGCTGAGGAGCGAAAGCATGGGGAGCGAACAGGATTAG	Bacteria	Actinobacteriota	Actinobacteria	Micrococcales	NA	NA	Micrococcales	NA	NA	25	0.0939455	0.00117779	0.0126144	0.00388629	0.00109498	0	0	0.000690068	0.000609411	0	0.00325957	0.000718438	0.000284684	0.00376726	0	0.0019839	0	0.00271739	0.000295096	0	0.000358218	0.0016896	0.000246329	0.0148576	0.00568069	0.00711117	0.0050459	0.00462639	0.00270945	0.00138563	0.0170318	0.000103449
ASV00094	GTAATACGTAGGGTGCAAGCGTTAATCGGAATTACTGGGCGTAAAGCGTGCGCAGGCGGTCTGATAAGACAGTCGTGAAATCCCCGAGCTCAACTTGGGAACTGCGATTGTAACTGTCAGACTAGAGTGTGTCAGAGGGAGGTAGAATTCCACGTGTAGCAGTGAAATGCGTAGAGATGTGGAGGAATACCGGTGGCGAAGGCGGCCTCCTGGGATAACACTGACGCTCATGTACGAAAGCGTGGGGAGCAAACAGGATTAG	Bacteria	Proteobacteria	Gammaproteobacteria	Burkholderiales	T34	NA	Burkholderiales	T34	NA	8	0.085811	0.0176549	0.00652233	0.0118028	0	0	0	0	0	0	0.0263635	0.00696231	0	0	0	0	0	0	0	0	0.00266674	0.00320902	0	0	0	0	0	0	0	0	0	0.0106294
ASV00096	GTAATACGGAGGGTGCAAGCGTTAATCGGAATTACTGGGCGTAAAGCGCACGCAGGCGGTTGGATAAGTTAGATGTGAAAGCCCCGGGCTCAACCTGGGAATTGCATTTAAAACTGTCCGGCTAGAGTCTTGTAGAGGGGGGTAGAATTCCAGGTGTAGCGGTGAAATGCGTAGAGATCTGGAGGAATACCGGTGGCGAAGGCGGCCCCCTGGACAAAGACTGACGCTCAGGTGCGAAAGCGTGGGGAGCAAACAGGATTAG	Bacteria	Proteobacteria	Gammaproteobacteria	Aeromonadales	Aeromonadaceae	Aeromonas	Aeromonadales	Aeromonadaceae	Aeromonas	4	0.0136599	0.00145141	0	0	0	0	0	0	0	0	0	0	0	0	0	0	0.000749446	0	0	0	0.0102557	0.00120338	0	0	0	0	0	0	0	0	0	0
ASV00097	GTAATACGTAGGGTGCGAGCGTTAATCGGAATTACTGGGCGTAAAGCGTGCGCAGGCGGTTTGGTAAGACAGATGTGAAATCCCCGGGCTCAACCTGGGAACTGCATTTGTGACTGCCAGACTAGAGTGCGGCAGAGGGGGATGGAATTCCGCGTGTAGCAGTGAAATGCGTAGATATGCGGAGGAATACCAATGGCGAAGGCAATCCCCTGGGCCTGCACTGACGCTCATGTACGAAAGCGTGGGGAGCAAACAGGATTAG	Bacteria	Proteobacteria	Gammaproteobacteria	Burkholderiales	Comamonadaceae	NA	Burkholderiales	Comamonadaceae	NA	10	0.0731791	0	0	0	0.00246626	0	0	0.0267516	0.0110782	0.0079627	0	0	0.0115771	0	0	0.004648	0	0.00395368	0	0	0	0	0	0	0	0	0.000647632	0	0.00255007	0.00154377	0	0
ASV00098	GTAATACGTAGGGTGCAAGCGTTAATCGGAATTACTGGGCGTAAAGCGTGCGCAGGCGGTTTTGTAAGACAGGTGTGAAATCCCCGAGCTCAACTTGGGAACTGCACTTGTGACTGCAAGACTAGAATATGTCAGAGGGAGGTAGAATTCCACGTGTAGCAGTGAAATGCGTAGAGATGTGGAGGAATACCAGTGGCGAAGGCGGCCTCCTGGGATAATATTGACGCTCATGTACGAAAGCGTGGGGAGCAAACAGGATTAG	Bacteria	Proteobacteria	Gammaproteobacteria	Burkholderiales	NA	NA	Burkholderiales	NA	NA	22	0.0510298	0.000559151	0.000317058	0.00141538	0.000521905	0	0	0	0	0.000253883	0.00324809	0.0007315	0.0024293	0.000468185	0	0.000529041	0	0.000783392	0	0	0.0146339	0.000218797	0.00212019	0	0.000256272	0.000254824	0.0175818	0.000589818	0.000358604	0.00167179	0.000470564	0.00161639
ASV00099	GTAATACGGAGGATGCGAGCGTTATCCGGATTTATTGGGTTTAAAGGGTGCGTAGGCTGACTGGTCAGTCAGCGGTGAAACTTTCCGGCTTAACCGGGAACCTGCCGTTGATACTGCCGGTCTTGAATACGAATGAAGCGGGAGGAATGTGTGGTGTAGCGGTGAAATGCATAGATATCACACAGAAGACCGATTGCGAAGGCATCTCGCTAATTCGTTATTGACGCTGATGCACGAAAGCGTGGGGATCAAACAGGATTAG	Bacteria	Bacteroidota	Bacteroidia	Bacteroidales	NA	NA	Bacteroidales	NA	NA	1	0.00107328	0	0	0	0	0	0	0	0	0	0	0	0	0	0	0	0	0	0	0	0	0	0	0	0	0	0	0	0	0	0	0.00107328
ASV00100	GTAATACGGAGGGGGCAAGCGTTGTTCGGAGTGACTGGGCGTAAAGCGCACGTAGGTGGCGGCGTAAGTTATTGGTTAAAGGCGACAGCTTAACTGTCGTAAGGCCAGTAAAACTACGTTGCTAGAGTATCGGAGAGGAATGCGGAATATCTGGTGTAGCGGTGGAATGCGTAGATATCAGATGGAACACCTGTTGCGAAGGCGGCATTCTGGTCGATAACTGACACTGAGGTGCGAAAGCGTGGGTAGCAAACAGGATTAG	Bacteria	NA	NA	NA	NA	NA	NA	NA	NA	27	0.0536826	0.00152279	0.00153999	0.000791652	0.00193412	0	0.000266583	0.00414041	0.00207853	0.000138482	0.000814893	0	0.00189789	0.00288533	3.5727e-05	0.00107698	0	0.00460243	0.000107308	0	0.000995051	0.00181115	0.000510253	0.00453983	0.00216407	0.00439571	0.00285521	0.00129023	0.00682675	0.0026357	0.00141169	0.000413795
ASV00101	GTAATACGGAGGGTCCGAGCGTTATTCGGATTTATTGGGTTTAAAGGGTGCGTAGGCGGGACTTTAAGTTAGTCGTTAAATAGTGAGGCTCAACCTCGCAGTGGCGATTAATACTGGAGACCTAGAGATTAGATGCAGAGGGCGGAATGTGTAGTGTAGCGGTGAAATGCTTAGATATTACACAGAACACCGATTGCGAAGGCAGCTCTCTAATCTACATCTGACGCTCAGGCACGAAGGCGTGGGGATCAAACAGGATTAG	Bacteria	Bacteroidota	Bacteroidia	Bacteroidales	Rikenellaceae	Mucinivorans	Bacteroidales	Rikenellaceae	Mucinivorans	13	0.0657001	0	0	0	0.00220019	9.22562e-05	0	0	0	0	0.00236434	0	0.00833175	0.00513915	0	0	0	0.00177487	0	0	0.0173404	0.0144528	0.000281519	0	0	0.00735804	0	0	0.00110237	0.00351678	0	0.0017457
ASV00105	GTAATACGGAGGATGCAAGCGTTATCCGGAATGATTGGGCGTAAAGCGTCCGCAGGTGGCAACTCAAGTTTGCGGTTAAAGGTTCTGGCTCAACCAGAGACAGGCCGTGAAAACTGAGTAGCTAGAGTATGGTAGGGGCAGAGGGAATTCCCAGTGTAGCGGTGAAATGCGTAGAGATTGGGAAGAACACCGGTGGCGAAAGCGCTCTGCTAGGCCAAAACTGACACTGAGGGACGAAAGCTAGGGGAGCGAATGGGATTAG	Bacteria	Cyanobacteria	Cyanobacteriia	Cyanobacteriales	Chroococcidiopsaceae	Aliterella	Cyanobacteriales	Chroococcidiopsaceae	Aliterella	1	0.00311365	0	0	0	0	0.00311365	0	0	0	0	0	0	0	0	0	0	0	0	0	0	0	0	0	0	0	0	0	0	0	0	0	0
ASV00106	GTAATACGGAGGATGCAAGCGTTATCCGGATTTATTGGGTTTAAAGGGTGCGTAGGCGGATTTATAAGTCGGCGGTGAAATACCTCAGCTTAACTGAGGGGTTGCCGTCGATACTGTTAATCTTGAGTGTATTTGAGGTAGGCGGAATGTGTGGTGTAGCGGTGAAATGCTTAGATATCACACAGAACACCAATTGCGAAGGCAGCTTACTAAAATAAAACTGACGCTGAGGCACGAAAGTGTGGGGATCAAACAGGATTAG	Bacteria	Bacteroidota	Bacteroidia	NA	NA	NA	NA	NA	NA	7	0.063314	7.1381e-05	0.000407646	0	0	0	0	0	0	0	0.00153797	0.000195938	0	0	0	0	0	0	0	0	0.0184018	0.0417295	0	0	0	0	0	0	0	0	0	0.000969832
ASV00107	GTAATACGTAGGGTGCAAGCGTTAATCGGAATTACTGGGCGTAAAGCGTGCGCAGGCGGTTTTGTAAGCCAGATGTGAAATCCCCGAGCTTAACTTGGGAACTGCGTTTGGAACTACAAGACTAGAGTGTGTCAGAGGGGGGTAGAATTCCACGTGTAGCAGTGAAATGCGTAGAGATGTGGAGGAATACCGATGGCGAAGGCAGCCCCCTGGGATAACACTGACGCTCATGCACGAAAGCGTGGGGAGCAAACAGGATTAG	Bacteria	Proteobacteria	Gammaproteobacteria	Burkholderiales	Aquaspirillaceae	Rivicola	Burkholderiales	Aquaspirillaceae	Rivicola	2	0.00336369	0	0	0	0	0	0	0	0	0	0	0	0.000113874	0	0	0.00324982	0	0	0	0	0	0	0	0	0	0	0	0	0	0	0	0
ASV00112	GTAATACGGAGGATCCAAGCGTTATCCGGAATCATTGGGTTTAAAGGGTCCGTAGGCGGTTTAATAAGTCAGTGGTGAAAGCCCATCGCTCAACGGTGGAACGGCCATTGATACTGTTAAACTTGAATTATTAGGAAGTAACTAGAATATGTAGTGTAGCGGTGAAATGCTTAGAGATTACATGGAATACCAATTGCGAAGGCAGGTTACTACTAATGGATTGACGCTGATGGACGAAAGCGTGGGTAGCGAACAGGATTAG	Bacteria	Bacteroidota	Bacteroidia	Flavobacteriales	Flavobacteriaceae	Flavobacterium	Flavobacteriales	Flavobacteriaceae	Flavobacterium	17	0.0148949	0.00277196	0.00255911	0.00110351	0.000122801	0.000726518	0.00023023	0.000333533	0.000185	0.000623168	0.00185933	0.00057475	0	0	0	0	4.5421e-05	0.000269291	0.000563365	0.00045427	0.0012206	0.00125201	0	0	0	0	0	0	0	0	0	0
ASV00114	GTAATACAGAGGGTGCGAGCGTTAATCGGATTTACTGGGCGTAAAGCGTGCGTAGGCGGCTTTTTAAGTCGGATGTGAAATCCCTGAGCTTAACTTAGGAATTGCATTCGATACTGGGAAGCTAGAGTATGGGAGAGGATGGTAGAATTCCAGGTGTAGCGGTGAAATGCGTAGAGATCTGGAGGAATACCGATGGCGAAGGCAGCCATCTGGCCTAATACTGACGCTGAGGTACGAAAGCATGGGGAGCAAACAGGATTAG	Bacteria	Proteobacteria	Gammaproteobacteria	Pseudomonadales	Moraxellaceae	Acinetobacter	Pseudomonadales	Moraxellaceae	Acinetobacter	4	0.00988297	0	0	0	0	0.0088566	0	0	0.000130588	0.00076165	0	0	0	0	0	0	0	0	0.000134135	0	0	0	0	0	0	0	0	0	0	0	0	0
ASV00116	GTAATACAGAGGGTGCGAGCGTTAATCGGATTTACTGGGCGTAAAGCGTGCGTAGGCGGCTTTTTAAGTCGGATGTGAAATCCCCGAGCTTAACTTGGGAATTGCATTCGATACTGGGAAGCTAGAGTATGGGAGAGGATGGTAGAATTCCAGGTGTAGCGGTGAAATGCGTAGAGATCTGGAGGAATACCGATGGCGAAGGCAGCCATCTGGCCTAATACTGACGCTGAGGTACGAAAGCATGGGGAGCAAACAGGATTAG	Bacteria	Proteobacteria	Gammaproteobacteria	Pseudomonadales	Moraxellaceae	Acinetobacter	Pseudomonadales	Moraxellaceae	Acinetobacter	13	0.0392943	0.000785191	0	0	0.000296769	0.0278268	0.00255677	0	0.000152353	0.00151176	0	0	0	0.00010888	7.14541e-05	0.00536598	0.000102197	0	0	0	0	0.00015802	0	0	0	0.000215008	0	0	0	0.000143081	0	0
ASV00117	GTAATACGAAGGGGGCTAGCGTTGTTCGGAATTACTGGGCGTAAAGCGCACGTAGGCGGATATTTAAGTCAGGGGTGAAATCCCGGGGCTCAACCCCGGAACTGCCTTTGATACTGGGTATCTAGAGTATGGAAGAGGTGAGTGGAATTCCGAGTGTAGAGGTGAAATTCGTAGATATTCGGAGGAACACCAGTGGCGAAGGCGGCTCACTGGTCCATTACTGACGCTGAGGTGCGAAAGCGTGGGGAGCAAACAGGATTAG	Bacteria	Proteobacteria	Alphaproteobacteria	Rhizobiales	Rhizobiaceae	NA	Rhizobiales	Rhizobiaceae	NA	10	0.0456052	0.0203912	0.00593351	0.00854024	0	0	0	0	0	0	0.00460242	0.0011495	0	0	0	0	0	0	0	0	0.00225545	0.00110614	0	0	0	0	0.000123895	0	0.000597673	0	0	0.000905176
ASV00120	GTAATACGTAGGTCCCGAGCGTTGTCCGGATTTATTGGGCGTAAAGCGAGCGCAGGTGGTTGTATAAGTCTGAAGTAAAAGGCAGTGGCTCAACCATTGTGTGCTTTGGAAACTGTACAACTTGAGTGCAGAAGGGGAGAGTGGAATTCCATGTGTAGCGGTGAAATGCGTAGATATATGGAGGAACACCGGTGGCGAAAGCGGCTCTCTGGTCTGTAACTGACACTGAGGCTCGAAAGCGTGGGGAGCAAACAGGATTAG	Bacteria	Firmicutes	Bacilli	Lactobacillales	Streptococcaceae	Streptococcus	Lactobacillales	Streptococcaceae	Streptococcus	10	0.0539734	0	0	0	0.00041957	0	0.0327533	0	0	0	0	0	0	0	0	0	0.00424686	0	0	0	0	0	0.00335184	0	0.00290441	0.00178377	0.000512474	0.0077598	5.31265e-05	0.000188264	0	0
ASV00121	GTAATACGGAGGATCCGAGCGTTATCCGGATTTATTGGGTTTAAAGGGTGCGCAGGCGGCTATGTAAGTCAGCGGTGAAACGGTGCAGCTCAACTGTACCCCTGCCGTTGATACTGCTTAGCTTGAATGCGGGTGAAGCCGGCGGAATGTGCAGTGTAGCGGTGAAATGCATAGATATTGCACAGAAGGCCGATTGCGAAGGCAGCTGGCTAACCCGAAATTGACGCTCATGCACGACAGCGTGGGGATCAAACAGGATTAG	Bacteria	Bacteroidota	Bacteroidia	Bacteroidales	Williamwhitmaniaceae	NA	Bacteroidales	Williamwhitmaniaceae	NA	8	0.0265303	0.00540116	0.00677145	0	0	0	0	0	0	0	0.000746029	0.000117563	0	0	0	0	0	0	0	0	0.00245446	0.0056401	0	0	0	0	0	0	0.00370557	0	0	0.00169397
ASV00123	GTAATACGTAGGGTGCAAGCGTTATCCGGAATTACTGGGTGTAAAGGGTGAGTAGGCGGTTAAATAAGTCATGTGTGAAAATCCAGCGCTTAACGTTGGACCTGCACAAGAAACTGTTTAACTTGAGTACAGGAGAGGTAAGCGGAATTCCTAGTGTAGCGGTGAAATGCGTAGATATTAGGAAGAACACCAGTGGCGAAGGCGGCTTACTGGACTGAAACTGACGCTGAGACACGAAAGCGTGGGGAGCAAACAGGATTAG	Bacteria	Firmicutes	Clostridia	Lachnospirales	Lachnospiraceae	NA	Lachnospirales	Lachnospiraceae	NA	13	0.0513173	0	0	0	0.000347936	0	0	0	0	0	0.00141172	0	0	0.0016332	0	0	0	0.00143214	0	0	0.00923408	0.00979725	0.00407323	0.00453983	0	0.000645023	0	0.00331773	0.00164692	0.00642358	0	0.00681468
ASV00127	GTAATACGGAGGGTGCGAGCGTTAATCGGAATCACTGGGCGTAAAGAGTTCGTAGGCCGTTTGGTAAGTTAGGGGTGAAATCCCGCAGCTCAACTGCGGAACTGCCTTTAAAACTGCTAGACTTGAGTACGAGAGAGGGTGGCAGAATTCCTGGTGTAGGAGTGAAATCCGTAGATATCAGGAGGAATACCGGTGGCGAAGGCGGCCACCTGGCTCGTAACTGACGCTGAGGAACGAAAGCGTGGGGAGCAAACAGGATTAG	Bacteria	NA	NA	NA	NA	NA	NA	NA	NA	25	0.0433934	0.00110641	0.00511822	0.000551757	0.00247649	0	0	0.000264526	0.000217647	0.000265423	0.00230695	0.000339625	0.000929968	0.00246069	0	0.00151154	0	0.00168919	0.000107308	0	0.00521407	0.00463121	0.000958925	0	0.00159458	0.0023173	0.000749	0.000718841	0.00290868	0.00308754	0.000509777	0.00135776
ASV00129	GTAATACGGAGGGTGCAAGCGTTAATCGGAATTACTGGGCGTAAAGCGCACGCAGGCGGTTGGATAAGTTAGATGTGAAAGCCCCGGGCTCAACCTGGGAATTGCATTTAAAACTGTCCAGCTAGAGTCTTGTAGAGGGGGGTAGAATTCCAGGTGTAGCGGTGAAATGCGTAGAGATCTGGAGGAATACCGGTGGCGAAGGCTGCCCCCTGGACAAAGACTGACGCTCAGGTGCGAAAGCGTGGGGAGCAAACAGGATTAG	Bacteria	Proteobacteria	Gammaproteobacteria	Aeromonadales	Aeromonadaceae	Aeromonas	Aeromonadales	Aeromonadaceae	Aeromonas	1	0.052237	0	0	0	0	0	0	0	0	0	0	0.052237	0	0	0	0	0	0	0	0	0	0	0	0	0	0	0	0	0	0	0	0
ASV00130	GTAATACGTAGGGTGCGAGCGTTAATCGGAATTACTGGGCGTAAAGCGTGCGCAGGCGGTTTTGTAAGTCAGATGTGAAATCCCCGAGCTCAACTTGGGAACTGCGTTTGAAACTACAAGACTAGAATATGTCAGAGGGGGGTAGAATTCCACGTGTAGCAGTGAAATGCGTAGAGATGTGGAGGAATACCAATGGCGAAGGCAGCCCCCTGGGATAATATTGACGCTCATGCACGAAAGCGTGGGGAGCAAACAGGATTAG	Bacteria	Proteobacteria	Gammaproteobacteria	Burkholderiales	Methylophilaceae	Methylotenera	Burkholderiales	Methylophilaceae	Methylotenera	2	0.000799878	0.000535357	0	0	0	0	0	0	0	0	0	0	0	0	0	0.00026452	0	0	0	0	0	0	0	0	0	0	0	0	0	0	0	0
ASV00132	GTAATACGTAGGTGGCAAGCGTTATCCGGATTTACTGGGTGTAAAGGGCGTGTAGGCGGCTTTTTAAGTCAGATGTGAAATTCCCAGGCTTAACCTGGGCGCTGCATCTGAAACTAAAGAGCTTGAGTACTGGAGAGGATAGTGGAATTCCTAGTGTAGCGGTAAAATGCGTAGATATTAGGAGGAACACCAGTGGCGAAGGCGGCTATCTGGACAGTAACTGACGCTGAGGCGCGAAAGCGTGGGGAGCAAACAGGATTAG	Bacteria	Firmicutes	Clostridia	Clostridia_or	Hungateiclostridiaceae	NA	Clostridia_or	Hungateiclostridiaceae	NA	21	0.0433446	0.000166556	0.000181176	0	0.00106428	0	0	6.90068e-05	0	0	0.000964099	7.8375e-05	0.000265705	0.00504116	0	0	0	0.00134646	0	0	0.000676635	0.00229737	0.00365095	0.0070161	0.00172271	0.00430015	0.0016219	0.000589818	0.00359932	0.00777155	0.000300638	0.000620692
ASV00134	GTAATACGTAGGGTGCAAGCGTTAATCGGAATTACTGGGCGTAAAGCGTGCGCAGGTGGTGTTGTAAGATCGATGTGAAATCCCCGGGCTTAACCTGGGAACTGCATAGATGACTGCAATGCTAGAGTGCGGTAGAGGGGGGTGGAATTTTGCGTGTAGCAGTGAAATGCGTAGATATGCAAAGGAACACCGATGGCGAAGGCAACCCCCTGGGCCTGCACTGACGCTCATGCACGAAAGCGTGGGGAGCAAACAGGATTAG	Bacteria	Proteobacteria	Gammaproteobacteria	Burkholderiales	NA	NA	Burkholderiales	NA	NA	22	0.051308	0.0100052	0.012637	0.0127384	0	0	0	0.00174817	0.000783528	0.000276964	0.00282343	0.000535563	0	0.00109969	0	0.000604618	0	0.00101596	0	0	0.00118079	0.000717168	0.000422279	0	8.54238e-05	0.000597243	0.000135158	0.000516091	0.000185943	0.000775649	0.0017254	0.000698279
ASV00136	GTAATACGGAGGGTGCAAGCGTTATCCGGATTTATTGGGTTTAAAGGGTCCGTAGGCGGATCTGTAAGTCAGTGGTGAAATCTCACAGCTTAACTGTGAAACTGCCATTGATACTGCAGGTCTTGAGTAAAGTAGAAGTGGCTGGAATAAGTAGTGTAGCGGTGAAATGCATAGATATTACTTAGAACACCAATTGCGAAGGCAGGTCACTATGTTTTAACTGACGCTGATGGACGAAAGCGTGGGGAGCGAACAGGATTAG	Bacteria	Bacteroidota	Bacteroidia	Flavobacteriales	Weeksellaceae	Chryseobacterium	Flavobacteriales	Weeksellaceae	Chryseobacterium	9	0.0435305	0.00173694	0.00706586	0.00405422	0	0.000599666	0	0	0	0.000357745	0.0185704	0.00368363	0	0	0	0	0	0	0	0	0.000543961	0	0	0	0	0	0	0	0	0	0	0.00691813
ASV00138	GTAATACGGAGGGTCCGAGCGTTATCCGGATTTATTGGGTTTAAAGGGTGCGTAGGCGGGACTTTAAGTTAGTCGTTAAATAGTGAGGCTCAACCTCGCCGTGGCGATTAATACTGGAGACCTAGAGATTAGATGCAGAGGGCGGAATGTGTAGTGTAGCGGTGAAATGCTTAGATATTACACAGAACACCGATTGCGAAGGCAGCTCTCTAATCTACATCTGACGCTCAGGCACGAAGGCGTGGGGATCAAACAGGATTAG	Bacteria	Bacteroidota	Bacteroidia	Bacteroidales	Rikenellaceae	Mucinivorans	Bacteroidales	Rikenellaceae	Mucinivorans	5	0.0457829	5.94842e-05	0	0	0	0	0	0	0	0	0.00824075	0	0	0	0	0	0	0	0	0	0.0168893	0.0195459	0	0	0	0	0	0	0	0	0	0.00104742
ASV00139	GTAATACGTAGGGTGCGAGCGTTAATCGGAATTACTGGGCGTAAAGCGTGCGCAGGCGGTTTTGTAAGACAGGCGTGAAATCCCCGGGCTCAACCTGGGAACTGCGCTTGTGACTGCAAGGCTAGAGTACGGCAGAGGGGGGTGGAATTCCACGTGTAGCAGTGAAATGCGTAGAGATGTGGAGGAACACCAATGGCGAAGGCAGCCCCCTGGGTCGATACTGACGCTCATGCACGAAAGCGTGGGTAGCAAACAGGATTAG	Bacteria	Proteobacteria	Gammaproteobacteria	Burkholderiales	Rhodocyclaceae	Dechloromonas	Burkholderiales	Rhodocyclaceae	Dechloromonas	12	0.0319323	0	0	0	0	0	0.000848218	0	0	0	0.00485493	0.000862125	0	0	0	0.00406228	0.00390621	0	0	0	0	0.00060777	0.00160994	0	0.00162305	0	0.000563158	0.00112434	0	0.000271101	0	0.0115992
ASV00141	GTAATACGGAGGATGCGAGCGTTATCCGGATTTATTGGGTTTAAAGGGTGCGTAGGCTGACTGGTCAGTCAGCGGTGAAACTTTCCGGCTTAACCGGGAACCTGCCGTTGATACTGCCTGTCTTGAATACGAATGAAGCGGGAGGAATGTGTGGTGTAGCGGTGAAATGCATAGATATCACACAGAAGACCGATTGCGAAGGCATCTCGCTAATTCGTTATTGACGCTGATGCACGAAAGCGTGGGGATCAAACAGGATTAG	Bacteria	Bacteroidota	Bacteroidia	Bacteroidales	NA	NA	Bacteroidales	NA	NA	5	0.0360504	0	0	0	0	0	0	0	0	0	0.000723074	0.000483313	0	0	0	0	0	0	0	0	0.0174598	0.0126902	0	0	0	0	0	0	0	0	0	0.00469399
ASV00145	GTAATACGGAGGATGCAAGCGTTATCCGGATTCATTGGGTTTAAAGGGTGCGTAGGCGGCTGTTTAAGTCAGCGGTGAAACTCACGGGCTCAACCCGTGACCTGCCGTTGATACTGGACAGCTTGAATACGGATGAAGCGGGAGGAATGTATGGTGTAGCGGTGAAATGCATAGATATCATACAGAAGGCCTAATGCGAAGGCATCCCGCTAATCCGTCATTGACGCTGAGGCACGAAAGCGTGGGGATCAAACAGGATTAG	Bacteria	Bacteroidota	Bacteroidia	NA	NA	NA	NA	NA	NA	14	0.0378471	0.00124917	0.0106441	0	0.00117684	0	0	0.000299029	0	0	0.000367276	0	0.000284684	0.00687035	0	0	0	0.00118733	0	0	0	0.00120338	0.00373013	0	0	0.00460275	0	0	0.00158051	0.00413429	0	0.000517244
ASV00150	GTAATACGTAGGTGGCAAGCGTTGTCCGGATTTACTGGGCGTAAAGGATGCGTAGGTGGATATTTAAGTGAGTTGTGAAATACCAGAGCTTAACTTTGGTGCTGCAATTCAAACTGGATGTCTAGAGTGCAGGAGAGGAAAGTGGAATTCTTAGTGTAGCGGTGAAATGCGTAGAGATTAAGAAGAACACCAGTGGCGAAGGCGACTTTCTGGACTGTAACTGACACTGAGGCATGAAAGCGTGGGGAGCAAACAGGATTAG	Bacteria	Firmicutes	Clostridia	Clostridiales	Clostridiaceae	NA	Clostridiales	Clostridiaceae	NA	9	0.0303745	0	0	0	0.00130988	0	0	0	0	0	0	0	0	8.71042e-05	0	0	0	0	0	0	0.00253406	0.00401128	0.0118238	0	0	0.000899846	0.000822211	0	0.00196568	0.0069206	0	0
ASV00152	GTAATACGTAGGTAGCGAGCGTTGTCCGGAATTACTGGGTGTAAAGGGAGCGTAGGCGGGAAGTTAAGTTGCATGTGAAATCTATGGGCTCAACCCATAAGCTGCGTGCAAAACTAATTTTCTTGAGTGAAGTAGAGGCAAGCGGAATTCCTAGTGTAGCGGTGAAATGCGTAAATATTAGGAGGAACACCAGTGGCGAAGGCGGCTTGCTGGGCTTTAACTGACGCTGAGGCTCGAAAGCGTGGGTAGCAAACAGGATTAG	Bacteria	Firmicutes	Clostridia	Oscillospirales	Ruminococcaceae	NA	Oscillospirales	Ruminococcaceae	NA	14	0.0276229	0	0	0	0	0	0	0	0	0	0.000849325	0	9.48947e-05	0.00093637	0	0	0.000556407	4.8962e-05	0	0	0.00226872	0.00352506	0.00213779	0	0.00021356	0.00297029	0.00720279	0.00149298	0.00409074	0.00123501	0	0
ASV00154	GTAATACGGAGGGTGCAAGCGTTAATCGGAATTACTGGGCGTAAAGCGCACGCAGGCGGTTAATTAAGTTAGATGTGAAATCCCCGGGCTTAACCTGGGAATGGCATCTAAGACTGGTTAGCTAGAGTCTTGTAGAGGGGGGTAGAATTCCATGTGTAGCGGTGAAATGCGTAGAGATGTGGAGGAATACCGGTGGCGAAGGCGGCCCCCTGGACAAAGACTGACGCTCAGGTGCGAAAGCGTGGGGAGCAAACAGGATTAG	Bacteria	Proteobacteria	Gammaproteobacteria	Enterobacterales	Morganellaceae	Providencia	Enterobacterales	Morganellaceae	Providencia	8	0.0360374	0	0	0	0.016834	0.00588134	0.00304147	0.00020702	0	0.00709719	0	0	0	0	0.000107181	0.00221063	0.000658604	0	0	0	0	0	0	0	0	0	0	0	0	0	0	0
ASV00158	GTAATACGGAGGGTGCAAGCGTTAATCGGAATTACTGGGCGTAAAGCGCATGCAGGTGGTTTGTTAAGTCAGATGTGAAAGCCCTGGGCTCAACCTAGGAATTGCATTTGAAACTGACAAGCTAGAGTACTGTAGAGGGGGGTAGAATTTCAGGTGTAGCGGTGAAATGCGTAGAGATCTGAAGGAATACCGGTGGCGAAGGCGGCCCCCTGGACAGATACTGACACTCAGATGCGAAAGCGTGGGGAGCAAACAGGATTAG	Bacteria	Proteobacteria	Gammaproteobacteria	Vibrionales	Vibrionaceae	Vibrio	Vibrionales	Vibrionaceae	Vibrio	3	0.038017	0	0.0347631	0	0	0.000645794	0	0	0	0.00260807	0	0	0	0	0	0	0	0	0	0	0	0	0	0	0	0	0	0	0	0	0	0
ASV00159	GTAATACGGGGGGTGCAAGCGTTACTCGGAATCACTGGGCGTAAAGAGCATGTAGGCGGATTAATAAGTTTGAAGTGAAATCCTATAGCTTAACTATAGAACTGCTTTGAAAACTGTTAATCTAGAATGTGGGAGAGGTAGATGGAATTTCTGGTGTAGGGGTAAAATCCGTAGAGATCAGAAGGAATACCGATTGCGAAGGCGATCTACTGGAACATTATTGACGCTGAGATGCGAAAGCGTGGGGAGCAAACAGGATTAG	Bacteria	Campilobacterota	Campylobacteria	Campylobacterales	Arcobacteraceae	Arcobacter	Campylobacterales	Arcobacteraceae	Arcobacter	10	0.0136187	0	0	0	0	0	0.000496813	0	0	0	0	0	0.000341621	0	0.000512088	0.00820013	0.00047692	0	0	0.000984252	0	0	0.000457469	0	0	0.00179969	0.000101368	0	0	0	0.000248353	0
ASV00161	GTAATACGTAGGGGGCGAGCGTTGTCCGGAATTACTGGGCGTAAAGGGCATGCAGGCTGTGCTGTAAGTCAGCTGTAAAAAGATGCGGCTTAACCGTGTTTCGCAGTTGAAACTGCAGTGCTGGAGTACCGAAGAGGCAAGTGGAATTCCCAGTGTAGCGGTGAAATGCGTAGATATTGGGAAGAACACCGGTGGCGAAGGCGACTTGCTGGTCGGTAACTGACGCTGAGATGCGAAAGCCAGGGGAGCAAACGGGATTAG	Bacteria	Synergistota	Synergistia	Synergistales	Synergistaceae	NA	Synergistales	Synergistaceae	NA	22	0.0367056	0.00183211	0.00611468	0.00232698	0.000255836	0	0	0.00111561	9.79411e-05	0	0.00229547	0.000143688	7.59157e-05	0.00141544	0	0	0	0.00024481	0	0	0.00282595	0.00138571	0.0024545	0.00247627	0.000384407	0.00215008	0.00217942	0.000221182	0.00371885	0.00167179	0	0.00131897
ASV00162	GTAATACGTAGGGTGCAAGCGTTAATCGGAATTACTGGGCGTAAAGCGTGCGCAGGCGGTTTTGTAAGACAGGCGTGAAATCCCCGGGCTCAACCTGGGAATTGCGCTTGTGACTGCAAAGCTGGAGTGCGGCAGAGGGGGATGGAATTCCGCGTGTAGCAGTGAAATGCGTAGATATGCGGAGGAACACCGATGGCGAAGGCAATCCCCTGGGCCTGCACTGACGCTCATGCACGAAAGCGTGGGGAGCAAACAGGATTAG	Bacteria	Proteobacteria	Gammaproteobacteria	Burkholderiales	Comamonadaceae	Hydrogenophaga	Burkholderiales	Comamonadaceae	Hydrogenophaga	11	0.0425293	0.00503236	0.0108479	0.0121866	0	0	0	0	0	0	0.00585346	0.00100581	0	0	0	0	0	0	0	0	0.003821	0.00187193	0.000659811	0	0	0	0.000726474	0	0.000252351	0	0	0.000271553
ASV00164	GTAATACGTAGGGTGCGAGCGTTAATCGGAATTACTGGGCGTAAAGCGTGCGCAGGCGGTTATGTAAGTCAGATGTGAAATCCCCGGGCTTAACCTGGGAATGGCATTTGAGACTGCATGGCTAGAGTGTAGCAGAGGGGGGTAGAATTCCACGTGTAGCAGTGAAATGCGTAGAGATGTGGAGGAATACCGATGGCGAAGGCAGCCCCCTGGGCTACTACTGACGCTCATGTACGAAAGCGTGGGGAGCAAACAGGATTAG	Bacteria	Proteobacteria	Gammaproteobacteria	Burkholderiales	NA	NA	Burkholderiales	NA	NA	21	0.0372764	0	0.00305734	0.00153532	0.00138151	0	0	0	0.00107735	0.00168486	0.00213479	0.00026125	0	0.000642394	0	0.000434569	0	0.00145662	0	0	0.00360872	0.00392619	0.00302633	0.00453983	0.00116746	0.00172802	0.00212311	0.000350205	0.00138129	0.00091873	0	0.000840521
ASV00165	GTAATACGGAGGGAGCTAGCGTTGTTCGGAATTACTGGGCGTAAAGCGCACGTAGGCGGCTTTTTAAGTCAGGGGTGAAATCCCGGGGCTCAACCCCGGAACTGCCCTTGAAACTGGGAAGCTAGAATCTTGGAGAGGCGAGTGGAATTCCGAGTGTAGAGGTGAAATTCGTAGATATTCGGAAGAACACCAGTGGCGAAGGCGACTCGCTGGACAAGTATTGACGCTGAGGTGCGAAAGCGTGGGGAGCAAACAGGATTAG	Bacteria	Proteobacteria	Alphaproteobacteria	Sphingomonadales	Sphingomonadaceae	Porphyrobacter	Sphingomonadales	Sphingomonadaceae	Porphyrobacter	2	0.00377187	0.000333111	0	0	0	0	0	0	0	0	0	0	0	0	0	0.00343876	0	0	0	0	0	0	0	0	0	0	0	0	0	0	0	0
ASV00166	GTAATACGGAGGATCCAAGCGTTATCCGGAATCATTGGGTTTAAAGGGTCCGTAGGCGGTCTTATAAGTCAGTGGTGAAAGCCCATCGCTCAACGATGGAACTGCCATTGATACTGTAAGACTTGAATGCTTAGGAAGTAACTAGAATATGTAGTGTAGCGGTGAAATGCTTAGATATTACATGGAATACCAATTGCGAAGGCAGGTTACTACTAAGTGATTGACGCTGATGGACGAAAGCGTGGGGAGCGAACAGGATTAG	Bacteria	Bacteroidota	Bacteroidia	Flavobacteriales	Flavobacteriaceae	Flavobacterium	Flavobacteriales	Flavobacteriaceae	Flavobacterium	6	0.00199335	0.000499667	0	0	0	0.000265237	0	0	0	0	0	0	0	0.000293977	0	0.000453463	0	0	0.000375577	0	0	0	0	0	0	0	0	0	0	0.000105428	0	0
ASV00167	GTAAAACGTAGGTGGCAAGCGTTGTCCGGAATTACTGGGTGTAAAGGGAGCGCAGGCGGAATGGCAAGTTGGACGTGAAATCTATGGGCTCAACCCATAGCGTGCGTTCAAAACTGCTGTTCTTGAGTGATGTAGAGGTAGGCGGAATTCCCGGTGTAGCGGTGGAATGCGTAGATATCGGGAGGAACACCAGTGGCGAAGGCGGCCTACTGGGCATTAACTGACGCTGAGGCTCGAAAGTATGGGGAGCAAACAGGATTAG	Bacteria	Firmicutes	Clostridia	Oscillospirales	Ruminococcaceae	NA	Oscillospirales	Ruminococcaceae	NA	17	0.0245673	0	0	0	0.000163735	0	0	0.000184018	0	0	0.00260536	0	0.000227747	0.00143722	0	0	0	0.00024481	0	0	0.00502833	0.00133709	0.00316709	0	0.000868476	0.00139357	0.00324942	0.000460796	0.00208521	0.00140069	0.000235282	0.00047845
ASV00172	GTAATACGTAGGGGACAAGCGTTGTCCGGAATCACTGGGCGTAAAGGGCGCGCAGGCGGTGATTTAAGCAGGATGTGAAAGGCTACGGCTCAACCGTAGACATGCACCCTGAACTGGGTCACTTGAGTATTGGAGAGGCAGGCAGAATTCCTGGTGTAGCGGTGAAATGCGTAGATATCAGGAGGAATACCGGAGGCGAAGGCGGCCTGCTGGACAAATACTGACGCTGAGGCGCGAAAGCGTGGGGAGCAAACAGGATTAG	Bacteria	Firmicutes	Clostridia	Eubacteriales	Eubacteriaceae	NA	Eubacteriales	Eubacteriaceae	NA	15	0.0274687	0	0	0	0.000204668	0	0.00353828	8.05079e-05	0	0	0	0	0	0	7.14541e-05	0.00379776	0.00581389	0.000269291	0.00112673	0	0	0	0.00404684	0	0.0026339	0.00217396	0.000546263	0.00276477	0.000159379	0.000240978	0	0
ASV00177	GTAATACGGAGGATGCGAGCGTTATCCGGATTTATTGGGTTTAAAGGGTGCGTAGGCGGGAAAATAAGTCAGCGGTGAAAGTTTGAGGCTCAACCTTAAAATTGCCGTTGAAACTGTTTTTCTTGAGTATATTTGATGTAGGCGGAATTCGTGGTGTAGCGGTGAAATGCATAGATATCACGAAGAACTCCGATTGCGCAGGCAGCTTACTAAACTATAACTGACGCTGAAGCACGAAAGCGTGGGTATCAAACAGGATTAG	Bacteria	Bacteroidota	Bacteroidia	Bacteroidales	Dysgonomonadaceae	Dysgonomonas	Bacteroidales	Dysgonomonadaceae	Dysgonomonas	13	0.0285797	0	0	0	0.00686663	0	0	0	0.00387411	0	0	0	0	0.000871042	0	0.00241847	0.00758531	0.00117509	0.00077798	0	0.0006501	0.000741479	0.000228734	0	0	0	0.00241595	0	0.000478138	0	0.000496706	0
ASV00178	GTAATACGTAGGGTCCAAGCGTTAATCGGAATTACTGGGCGTAAAGCGTCCGCAGGTGGCTTGATAAGATAGAGGTGAAATCCCTGGGCTCAACCTAGGAATTGCCTTTATGACTGTCTCGCTAGAGTATGGGAGAGGGGGGTGGAATTCCACGTGTAGCAGTGAAATGCGTAGAGATGTGGAGGAACACCGATGGCGAAGGCAACCCCCTGGCCTAATACTGACACTCATGGACGAAAGCGTGGGGAGCAAACAGGATTAG	Bacteria	Proteobacteria	Gammaproteobacteria	Burkholderiales	Chitinibacteraceae	Deefgea	Burkholderiales	Chitinibacteraceae	Deefgea	9	0.0262434	0.000107071	0.000158529	0.00333453	0	0	0	0	0	0	0.0133252	0.000653125	0	0	0	0	0	6.12025e-05	0	0	0.00488238	0.00105752	0	0	0	0	0	0	0	0	0	0.0026638
ASV00180	GTAATACGGAGGGGGCAAGCGTTGTTCGGAGTGACTGGGCGTAAAGCGCACGTAGGTGGTGGCGTAAGTTATTGGTTAAAGGCGACAGCTTAACTGTCGTAAGGCCAGTAAAACTACGCTGCTAGAGTATCGGAGAGGAATGCGGAATATCTGGTGTAGCGGTGGAATGCGTAGATATCAGATGGAACACCTGTTGCGAAGGCGGCATTCTGGTCGATAACTGACACTGAGGTGCGAAAGCGTGGGTAGCAAACAGGATTAG	Bacteria	Deferribacterota	Deferribacteres	Deferribacterales	Deferribacteraceae	NA	Deferribacterales	Deferribacteraceae	NA	17	0.0217387	0.0011421	0.00045294	0	0.000644706	0	0	0.000345034	0.000337353	0	0.00122808	0.000548625	0	0.00277645	0	0	0	0.000452899	0	0	0.00248099	0.00284436	0.00143399	0	0	0.00330475	0	0.000350205	0.000345322	0.00241731	0	0.000633623
ASV00181	GTAAAACGTAGGTGGCAAGCGTTGTCCGGAATTACTGGGTGTAAAGGGAGCGCAGGCGGAATGGTAAGTTGGATGTGAAATCTATGGGCTCAACCCATAGCGTGCATTCAAAACTGCTGTTCTTGAGTGATGTAGAGGTAGGCGGAATTCCCGGTGTAGCGGTGGAATGCGTAGATATCGGGAGGAACACCAGTGGCGAAGGCGGCCTACTGGGCATTAACTGACGCTGAGGCTCGAAAGTATGGGGAGCAAACAGGATTAG	Bacteria	Firmicutes	Clostridia	Oscillospirales	Ruminococcaceae	NA	Oscillospirales	Ruminococcaceae	NA	10	0.0240331	0	0.00255911	0.000767662	0.00136105	0	0	0.00629112	0.00365647	0	0	0	0.00167015	0	0	0	0	0.00235018	0	0	0	0	0	0	0.00175119	0	0.00175705	0	0	0	0.00186918	0
ASV00182	GTAATACAGAGGGTGCAAGCGTTAATCGGATTTACTGGGCGTAAAGCGCGCGTAGGTGGCCAATTAAGTCAAATGTGAAATCCCCGAGCTTAACTTGGGAATTGCATTCGATACTGGTTGGCTAGAGTATGGGAGAGGATGGTAGAATTCCAGGTGTAGCGGTGAAATGCGTAGAGATCTGGAGGAATACCGATGGCGAAGGCAGCCATCTGGCCTAATACTGACACTGAGGTGCGAAAGCATGGGGAGCAAACAGGATTAG	Bacteria	Proteobacteria	Gammaproteobacteria	Pseudomonadales	Moraxellaceae	Acinetobacter	Pseudomonadales	Moraxellaceae	Acinetobacter	2	0.00493632	0	0	0	0	0.00407081	0	0	0	0.000865511	0	0	0	0	0	0	0	0	0	0	0	0	0	0	0	0	0	0	0	0	0	0
ASV00183	GTAATACGGAGGGTGCAAGCGTTATCCGGATTTATTGGGTTTAAAGGGTCCGTAGGCGGATCTGTAAGTCAGTGGTGAAATCTCACAGCTTAACTGTGAAACTGCCATTGATACTGCAGGTCTTGAGTGTTTTTGAAGTAGCTGGAATAAGTAGTGTAGCGGTGAAATGCATAGATATTACTTAGAACACCAATTGCGAAGGCAGGTTACTAAGCAACAACTGACGCTGATGGACGAAAGCGTGGGGAGCGAACAGGATTAG	Bacteria	Bacteroidota	Bacteroidia	Flavobacteriales	Weeksellaceae	Chryseobacterium	Flavobacteriales	Weeksellaceae	Chryseobacterium	8	0.0354972	0.0120277	0.00498234	0.00693295	0	0	0	0	0	0	0.00674869	0.00257331	0	0	0	0	0	0	0	0	0.000278614	0.000388973	0	0	0	0	0	0	0	0	0	0.00156466
ASV00184	GTAATACGGAGGGTGCAAGCGTTAATCGGAATCACTGGGCGTAAAGCGCGCGTAGGCGGCCTTATAAGTCAGGGGTGAAAGCCCACGGCTCAACCGTGGAACTGCCCTTGATACTGTTTGGCTAGAGTCTGTGAGAGGGTAGTGGAATTCCAGGTGTAGGAGTGAAATCCGTAGATATCTGGAGGAACATCAGTGGCGAAGGCGACTACCTGGTGCAGTACTGACGCTGAGGTGCGAAAGCGTGGGGATCAAACAGGATTAG	Bacteria	Desulfobacterota	Desulfovibrionia	Desulfovibrionales	Desulfovibrionaceae	Desulfovibrio	Desulfovibrionales	Desulfovibrionaceae	Desulfovibrio	27	0.0256949	0.000880365	0.000634115	9.59578e-05	0.00216949	0.000265237	0.00110268	0.00109261	0.000729117	0.000461606	0.000791938	0.000143688	0.0017081	0.000424633	0	0.00096361	0	0.00346406	0.000268269	0	0.00102159	0.000291729	9.67722e-05	0	0.0026339	0.000493721	0.000163316	0.00269105	0.000265632	0.00139316	0.00122869	0.000219829
ASV00185	GTAATACGTAGGGTGCGAGCGTTAATCGGAATTACTGGGCGTAAAGCGTGCGCAGGCGGTTTTGTAAGACAGGCGTGAAATCCCCGGGCTCAACCTGGGAACTGCGCTTGTGACTGCATCACTTGAGTACGGCAGAGGGGGGTGGAATTCCACGTGTAGCAGTGAAATGCGTAGAGATGTGGAGGAACACCGATGGCGAAGGCAGCCCCCTGGGTCGATACTGACGCTCATGCACGAAAGCGTGGGTAGCAAACAGGATTAG	Bacteria	Proteobacteria	Gammaproteobacteria	Burkholderiales	Rhodocyclaceae	NA	Burkholderiales	Rhodocyclaceae	NA	5	0.010721	0.0033668	0.00312528	0.00331054	0	0	0	0	0	0	0.000321366	0	0	0	0	0	0	0	0	0	0.000597031	0	0	0	0	0	0	0	0	0	0	0
ASV00186	GTAATACGGAGGGAGCTAGCGTTGTTCGGAATTACTGGGCGTAAAGCGCACGTAGGCGGTTACTCAAGTCAGAGGTGAAAGCCCGGGGCTCAACCCCGGAACTGCCTTTGAAACTAGGTAACTAGAATCTTGGAGAGGTCAGTGGAATTCCGAGTGTAGAGGTGAAATTCGTAGATATTCGGAAGAACACCAGTGGCGAAGGCGACTGACTGGACAAGTATTGACGCTGAGGTGCGAAAGCGTGGGGAGCAAACAGGATTAG	Bacteria	Proteobacteria	Alphaproteobacteria	Sphingomonadales	Sphingomonadaceae	Novosphingobium	Sphingomonadales	Sphingomonadaceae	Novosphingobium	2	0.00135585	0	0	0	0	0	0	0	0.000108823	0	0	0	0	0	0	0.00124702	0	0	0	0	0	0	0	0	0	0	0	0	0	0	0	0
ASV00188	GTAATACGAAGGGTGCAAGCGTTAATCGGAATTACTGGGCGTAAAGCGCGCGTAGGTGGTTTTGTAAGTTGGAGGTGAAATCCCCGGGCTCAACCTGGGAACTGCCTCCAAAACTGCATGACTAGAGTACGGTAGAGGGTGGTGGAATTTCCTGTGTAGCGGTGAAATGCGTAGATATAGGAAGGAACACCAGTGGCGAAGGCGACCACCTGGACTGATACTGACACTGAGGTGCGAAAGCGTGGGGAGCAAACAGGATTAG	Bacteria	Proteobacteria	Gammaproteobacteria	Pseudomonadales	Pseudomonadaceae	Pseudomonas	Pseudomonadales	Pseudomonadaceae	Pseudomonas	5	0.00338139	0	0	0	0	9.22562e-05	0.000254465	0	0	0	0	0	0	0	0	0.00243737	0	0	0.000509711	0	0	0	0	0	0	8.75957e-05	0	0	0	0	0	0
ASV00190	GTAATACATAGGGAGCAAGCGTTATCCGGAATTACTGGGCGTAAAGGGCGCGTAGGCGGTAGCTTAAGCTAGATGTGAAAGACCATGGCTCAACCAAGGAACAGCATTTAGAACTGGGTTACTAGAGGACGAGAGAGGAAAGTGGAATTCCTAGTGTAGCGGTGGAATGCGTAGATATTAGGAGGAACACCAGTGGCGAAGGCGACTTTCTGGCTCGTACCTGACGCTGAGGCGCGAAAGCGTGGGGAGCAAACAGGATTAG	Bacteria	Firmicutes	Desulfitobacteriia	Desulfitobacteriales	Desulfitobacteriales_fa	TC1	Desulfitobacteriales	Desulfitobacteriales_fa	TC1	13	0.0361695	0.000535357	0.00928526	0.000287873	0	0	0	0	0	0	0.000459095	0	0	0	0	0	0	0	0	0	0.000796041	0.00724462	0.000387089	0.00619067	0	0.00403736	0.000399842	0	0.00596345	5.2714e-05	0	0.000530175
ASV00191	GTAATACGTAGGGGGCAAGCGTTATCCGGAATTACTGGGTGTAAAGGGTGAGTAGGCGGCTCTGCAAGTCATATGTGAAAACTTTTGGCTCAACCAAAAGATTGCATAAGAAACTGTGGGGCTAGAGTGCAGGAGAGGTAAGCGGAATTCCTAGTGTAGCGGTGAAATGCGTAGATATTAGGAAGAACACCAGTGGCGAAGGCGGCTTACTGGACTGTAACTGACGCTGAGTCACGAAAGCGTGGGGAGCAAACAGGATTAG	Bacteria	Firmicutes	Clostridia	Lachnospirales	Lachnospiraceae	NA	Lachnospirales	Lachnospiraceae	NA	8	0.023853	0	0	0	0.00236392	0	0	0.000414041	0	0	0	0	0.00153729	0.00560733	0	0	0	0	0	0	0	0	0.00275361	0	0	0.00234119	0	0	0.00610955	0.00272607	0	0
ASV00194	GTAATACGTAGGGTGCAAGCGTTAATCGGAATTACTGGGCGTAAAGCGTGCGCAGGCGGTTTTGTAAGACAGTGGTGAAATCCCCGGGCTCAACCTGGGAACTGCCATTGTGACTGCAAGGCTAGAGTGCGGCAGAGGGGGATGGAATTCCGCGTGTAGCAGTGAAATGCGTAGATATGCGGAGGAACACCGATGGCGAAGGCAATCCCCTGGGCCTGCACTGACGCTCATGCACGAAAGCGTGGGGAGCAAACAGGATTAG	Bacteria	Proteobacteria	Gammaproteobacteria	Burkholderiales	Comamonadaceae	Comamonas	Burkholderiales	Comamonadaceae	Comamonas	3	0.00122433	0.000690016	0	0	0	0	0	0	0	0	0	0	0	0	0	0	0	0	0	0	0	0.000340351	0	0	0	0	0	0	0	0	0	0.000193966
ASV00195	GTAATACGAGATGTGCAAGCGTTGTTCGGAATCACTGGGCATAAAGGGTGCGTAGGCGGTGCGTCCAGTCGGGTGTGAAATCCCTTCGCTTAACGAAGGAACTGCACTCGATACTAGCGCGCTAGAGGGTAAAAGGGGCAAGCGGAATTCTAGGTGTAGCGGTGGAATGCGTAGATATCTGGGAGAACGCCAAGGGCGAAGGCAGCTTGCTGGGTTACTTCTGACGCTGAGGCACGAAAGCTAGGGGAGCAAACAGGATTAG	Bacteria	Planctomycetota	vadinHA49	NA	NA	NA	NA	NA	NA	19	0.0269187	0.000904159	0.00914938	0.000263884	0	0	0	0	2.17647e-05	0	0.0006083	3.91875e-05	0	0.000620618	0	0	0	0.000134646	0	0	0.00104812	0.00120338	0.0017243	0.00288898	7.11865e-05	0.00269954	4.50527e-05	0.000147455	0.00298837	0.0016492	0	0.00071121
ASV00199	GTAATACGGAGGGTGCGAGCGTTAATCGGAATTACTGGGCGTAAAGCGCGCGTAGGCGGCTCACTCAGTCTGCTGTGAAAGCCCCGGGCTCAACCTGGGAATGGCAGTGGATACTGGTGGGCTAGAGTATGGTAGAGGGGAGTGGAATTTCCGGTGTAGCAGTGAAATGCGTAGAGATCGGAAGGAACACCAGTGGCGAAGGCGGCTCTCTGGACCAATACTGACGCTGAGGTGCGAAAGCGTGGGGAGCAAACAGGATTAG	Bacteria	Proteobacteria	Gammaproteobacteria	Methylococcales	Methylococcaceae	NA	Methylococcales	Methylococcaceae	NA	12	0.0252378	0	0	0	0	0	0.00311417	0	0	0.000207723	0	0	0	0	0	0.000736878	0.00394027	0	0.00185106	0	0	0	0.0031407	0	0.00434238	0.00324104	0.00056879	0.0032993	0.000132816	0.000662691	0	0
ASV00202	GTAATACGAAGGGGGCTAGCGTTGCTCGGAATCACTGGGCGTAAAGGGCGCGTAGGCGGCGTTTTAAGTCGGGGGTGAAAGCCTGTGGCTCAACCACAGAATGGCCTTCGATACTGGGACGCTTGAGTATGGTAGAGGTTGGTGGAACTGCGAGTGTAGAGGTGAAATTCGTAGATATTCGCAAGAACACCGGTGGCGAAGGCGGCCAACTGGACCATTACTGACGCTGAGGCGCGAAAGCGTGGGGAGCAAACAGGATTAG	Bacteria	Proteobacteria	Alphaproteobacteria	Rhizobiales	Beijerinckiaceae	Methylobacterium-Methylorubrum	Rhizobiales	Beijerinckiaceae	Methylobacterium-Methylorubrum	6	0.00119647	0	0	0.000191916	0	0	8.48218e-05	0	0	0	0	0	0	0	0	0	0	0	0	0	0	0	0.000351899	0	8.54238e-05	0	0	0	0	0.000210856	0	0.000271553
ASV00203	GTAATACGTAGGGTGCAAGCGTTAATCGGAATTACTGGGCGTAAAGCGTGCGCAGGCGGTTTTGTAAGACAGGCGTGAAATCCCCGGGCTCAACCTGGGAATTGCGCTTGTGACTGCAAGGCTGGAGTGCGGCAGAGGGGGATGGAATTCCGCGTGTAGCAGTGAAATGCGTAGATATGCGGAGGAACACCGATGGCGAAGGCAATCCCCTGGGCCTGCACTGACGCTCATGCACGAAAGCGTGGGGAGCAAACAGGATTAG	Bacteria	Proteobacteria	Gammaproteobacteria	Burkholderiales	Comamonadaceae	Hydrogenophaga	Burkholderiales	Comamonadaceae	Hydrogenophaga	3	0.00393335	0.00097554	0	0	0	0.000161448	0	0	0	0	0	0	0	0	0	0.00279636	0	0	0	0	0	0	0	0	0	0	0	0	0	0	0	0
ASV00204	GTAATACGGAGGATGCGAGCGTTATCCGGATTTATTGGGTTTAAAGGGTGCGTAGGCGGGGAAATAAGTCAGCGGTGAAAGTTTGAGGCTCAACCTTAAAATTGCCGTTGAAACTGTTTTTCTTGAGTATATTTGAAGTAGGCGGAATTCGTGGTGTAGCGGTGAAATGCATAGATATCACGAAGAACTCCGATTGCGCAGGCAGCTTACTAAACTATAACTGACGCTGAAGCACGAAAGCGTGGGTATCAAACAGGATTAG	Bacteria	Bacteroidota	Bacteroidia	Bacteroidales	Dysgonomonadaceae	Dysgonomonas	Bacteroidales	Dysgonomonadaceae	Dysgonomonas	4	0.0264721	0	0	0	0	0	0	0	0	0	0	0	0	0	0	0.00583834	0.0184409	0.00192176	0	0	0	0	0	0	0	0	0	0	0	0.000271101	0	0
ASV00205	GTAATACGAAGGGGGCTAGCGTTGTTCGGAATTACTGGGCGTAAAGCGCACGTAGGCGGATTAATAAGTCAGGGGTGAAATCCCGGGGCTCAACCTCGGAACTGCCTTTGATACTGTTAATCTGGAGTCCAGAAGAGGTGAGTGGAATTCCGAGTGTAGAGGTGAAATTCGTAGATATTCGGAGGAACACCAGTGGCGAAGGCGGCTCACTGGTCTGGTACTGACGCTGAGGTGCGAAAGCGTGGGGAGCAAACAGGATTAG	Bacteria	Proteobacteria	Alphaproteobacteria	Rhizobiales	NA	NA	Rhizobiales	NA	NA	8	0.0225749	0.00798277	0.00258176	0.00527768	0	0	0	0	0	0	0.00232991	0.00231206	0	0	0	0	0	0	0	0	0.00110119	0.000705013	0	0	0	0	0	0	0	0	0	0.000284484
ASV00209	GTAAAACGTAGGTGGCAAGCGTTGTCCGGAATTACTGGGTGTAAAGGGAGCGCAGGCGGAATGGTAAGTTGGACGTGAAATCTATGGGCTCAACCCATAGCCTGCGTTCAAAACTACTGTTCTTGAGTGATGTAGAGGTAGGCGGAATTCCCGGTGTAGCGGTGGAATGCGTAGATATCGGGAGGAACACCAGTGGCGAAGGCGGCCTACTGGGCATCAACTGACGCTGAGGCTCGAAAGTATGGGGAGCAAACAGGATTAG	Bacteria	Firmicutes	Clostridia	Oscillospirales	Ruminococcaceae	NA	Oscillospirales	Ruminococcaceae	NA	15	0.0184893	0	0	0	0.000931242	0	0	0.00123062	0	0	0	0	0.000740178	0.000696834	0	0	0	0.00315805	0	0	0.000344951	0.00103321	0.000492659	0	0.00223526	0.00139357	0.00112632	0.00138239	0.000146098	0.00185252	0.0017254	0
ASV00211	GTAATACGGAGGGTGCAAGCGTTAATCGGAATTACTGGGCGTAAAGCGCACGCAGGCGGTTTGTTAAGTCAGATGTGAAATCCCCGAGCTCAACTTGGGAACTGCATTTGAAACTGGCAAGCTAGAGTCTTGTAGAGGGGGGTAGAATTCCAGGTGTAGCGGTGAAATGCGTAGAGATCTGGAGGAATACCGGTGGCGAAGGCGGCCCCCTGGACAAAGACTGACGCTCAGGTGCGAAAGCGTGGGGAGCAAACAGGATTAG	Bacteria	Proteobacteria	Gammaproteobacteria	Enterobacterales	Enterobacteriaceae	Plesiomonas	Enterobacterales	Enterobacteriaceae	Plesiomonas	5	0.0390161	0	0	0.0347847	0	0	0.0011148	0	0	0	0	0.00111031	0	0	0	0	0.00101062	0	0	0	0	0	0	0	0	0	0	0	0	0	0	0.000995694
ASV00213	GTAATACGTAGGGTGCAAGCGTTAATCGGAATTACTGGGCGTAAAGCGTGCGCAGGCGGTTTTGTAAGACAGAGGTGAAATCCCCGGGCTCAACCTGGGAACTGCCTTTGTGACTGCAAAGCTTGAGTGCGGCAGAGGGGGATGGAATTCCGCGTGTAGCAGTGAAATGCGTAGATATGCGGAGGAACACCGATGGCGAAGGCAATCCCCTGGGCCTGCACTGACGCTCATGCACGAAAGCGTGGGGAGCAAACAGGATTAG	Bacteria	Proteobacteria	Gammaproteobacteria	Burkholderiales	Comamonadaceae	NA	Burkholderiales	Comamonadaceae	NA	2	0.00780802	0	0	0.000911599	0	0	0	0	0	0	0	0	0	0	0	0.00689642	0	0	0	0	0	0	0	0	0	0	0	0	0	0	0	0
ASV00214	GTACTACATATGTCGCAAGCGTTATCCGGATTTATTGGGCGTAAAGCGCGTCTAGGCGGTTTATTAAGTCTGATGTGAAAATGCGGGGCTCAACTCCGTATTGCGTTGGAAACTGGTAGACTAGAGTACTGGAGAGGTGGGCGGAACTACAAGTGTAGAGGTGGAATTCGTAGATATTTGTAGGAATGCCGATAGAGAAGTCAGCTCACTGGACAGATACTGACGCTAAAGCGCGAAAGCGTGGGGAGCAAACAGGATTAG	Bacteria	Fusobacteriota	Fusobacteriia	Fusobacteriales	Fusobacteriaceae	Cetobacterium	Fusobacteriales	Fusobacteriaceae	Cetobacterium	10	0.0296125	0	0	0	0.00104381	0.00245632	0.0023023	0	0.00150176	0.00223879	0	0	0	0	0	0	0	0.001934	0.014567	0	0	0	0	0	0	0.0016245	0.000912316	0	0	0.00103169	0	0
ASV00215	GTAATACGGAGGGGGCTAGCGTTGTTCGGAATTACTGGGCGTAAAGCGCACGTAGGCGGATCAGAAAGTCAGAGGTGAAATCCCAGGGCTCAACCTTGGAACTGCCTTTGAAACTCCTGGTCTTGAGGTCGAGAGAGGTGAGTGGAATTCCGAGTGTAGAGGTGAAATTCGTAGATATTCGGAGGAACACCAGTGGCGAAGGCGGCTCACTGGCTCGATACTGACGCTGAGGTGCGAAAGCGTGGGGAGCAAACAGGATTAG	Bacteria	Proteobacteria	Alphaproteobacteria	Rhodobacterales	Rhodobacteraceae	NA	Rhodobacterales	Rhodobacteraceae	NA	4	0.00436846	0.000404492	0	0.00127144	0	0	0	0	0	0	0	0	0	0	0	0	0	0	0	0	0	0.00076579	0	0	0	0	0	0	0	0	0	0.00192673
ASV00216	GTAATACGGAGGGTGCAAGCGTTAATCGGAATTACTGGGCGTAAAGCGCATGTAGGCGGTGTTATAAGTCAGGAGTGAAATCCCAGAGCTTACCTTTGGAATTGCTTTTGAAACTGTAATACTTGAGTTCGTGAGGGGGTGGCGGAATTCCTGGTGTAGGAGTGAAATCCGTAGATATCAGGAGGAACACCGGTGGCGAAGGCGGCCACCTGGCGCGACACTGACGCTGAGATGCGAAAGCGTGGGGAGCAAACAGGATTAG	Bacteria	NA	NA	NA	NA	NA	NA	NA	NA	14	0.00888459	0.000927953	0.000317058	0	0.000337703	0	0	0.000161016	0	0	0.000332844	0	0	0.000566177	0	0.000207837	0	0	0	0	0.000530694	0.000911655	0.000703798	0	0	0.000820214	0	0	0.00233757	0.000316284	0	0.000413795
ASV00220	GTAATACGTAGGGTGCGAGCGTTAATCGGAATTACTGGGCGTAAAGCGTGCGCAGGCGGTTATGTAAGTCAGATGTGAAATCCCCGGGCTTAACCTGGGAATGGCATTTGAGACTGCATGGCTAGAGTGTAGCAGAGGGGGGTAGAATTCCACGTGTAGCAGTGAAATGCGTAGAGATGTGGAGGAATACCGATGGCGAAGGCAGCCCCCTGGGCTATTACTGACGCTCATGTACGAAAGCGTGGGGAGCAAACAGGATTAG	Bacteria	Proteobacteria	Gammaproteobacteria	Burkholderiales	NA	NA	Burkholderiales	NA	NA	11	0.0228052	0.00459218	0.000769997	0.00599736	0	0	0	0.00447394	0	0.000623168	0.00082637	0	0	0.00314664	0	0.000661301	0	0.000795633	0	0	0	0	0	0	0	0	0	0.000147455	0	0	0.000771202	0
ASV00222	GTAATACGTAGGTGGCGAGCGTTATCCGGAATTATTGGGCGTAAAGGGTGCGCAGGCGGTTGTAAAAGATTGTGGTTAAAGAATGGGGCTCAACTCCATAATGCCATGATAACTATACAACTAGAGTACAGAAGAGGAAAGTGGAATTCCATGTGTAGCGGTGAAATGCGTAGATATATGGAGGAACACCAGTGGCGAAGGCGACTTTCTGGTCTGTAACTGACGCTGAGGCACGAAAGCGTGGGGAGCAAATAGGATTAG	Bacteria	Firmicutes	Bacilli	RsaHf231	NA	NA	RsaHf231	NA	NA	8	0.026896	0.00415199	0.00328381	0.00122346	0	0	0	0	0	0	0.0020774	0.000809875	0	0	0	0	0	0	0	0	0.00683269	0.00757281	0	0	0	0	0	0	0	0	0	0.00094397
ASV00226	GTAATACGTAGGGTGCGAGCGTTGTCCGGAATTATTGGGCGTAAAGAGCTTGTAGGCGGTTTGTCGCGTCTGCTGTGAAAATCCGGGGCTCAACCCCGGACTTGCAGTGGGTACGGGCAGACTAGAGTGTGGTAGGGGAGACTGGAATTCCTGGTGTAGCGGTGAAATGCGCAGATATCAGGAGGAACACCGATGGCGAAGGCAGGTCTCTGGGCCACTACTGACGCTGAGAAGCGAAAGCATGGGGAGCGAACAGGATTAG	Bacteria	Actinobacteriota	Actinobacteria	Micrococcales	Intrasporangiaceae	Janibacter	Micrococcales	Intrasporangiaceae	Janibacter	14	0.0225288	0	0	0	0.00493251	0.00483192	0.00155103	0.000851083	0.000544117	0.00425831	0	0	0	0.000206873	0.000369179	0.00287193	0.000851644	0	0.000268269	0	0	0.000267419	0	0	0	0.000374272	0	0.000350205	0	0	0	0
ASV00227	GTAATACGTAGGGTGCGAGCGTTAATCGGAATTACTGGGCGTAAAGCGTGCGCAGGCGGTTATGTAAGTCAGATGTGAAATCCCCGGGCTTAACCTGGGAATTGCATTTGAGACTGCATGGCTAGAGTGTAGCAGAGGGGGGTAGAATTCCACGTGTAGCAGTGAAATGCGTAGAGATGTGGAGGAATACCGATGGCGAAGGCAGCCCCCTGGGTTACTACTGACGCTCATGTACGAAAGCGTGGGGAGCAAACAGGATTAG	Bacteria	Proteobacteria	Gammaproteobacteria	Burkholderiales	NA	NA	Burkholderiales	NA	NA	6	0.0247537	0	0.0037594	0.00287873	0	0	0	0	0	0	0.00524516	0	0	0	0	0	0	0	0	0	0.00485585	0.00591968	0	0	0	0	0	0	0	0	0	0.00209484
ASV00229	GTAATACGTAGGTGGCAAGCGTTATCCGGAATTATTGGGCGTAAAGCGCGCGCAGGTGGTTTCTTAAGTCTGATGTGAAAGCCCACGGCTCAACCGTGGAGGGTCATTGGAAACTGGGAGACTTGAGTGCAGAAGAGGAAAGTGGAATTCCATGTGTAGCGGTGAAATGCGTAGAGATATGGAGGAACACCAGTGGCGAAGGCGACTTTCTGGTCTGTAACTGACACTGAGGCGCGAAAGCGTGGGGAGCAAACAGGATTAG	Bacteria	Firmicutes	Bacilli	Bacillales	NA	NA	Bacillales	NA	NA	15	0.0238561	0	0	0	0.00268116	0.00419766	0.000872452	0.0010121	0.000261176	0.00541233	0.000573868	0	0	0.000250425	0.000154817	0.00417564	0.00146483	0	0	0	0.000106139	0.00031604	0	0	0	0.00029464	0	0.0020828	0	0	0	0
ASV00232	GTAATACGTAGGGTGCAAGCGTTATCCGGAATTATTGGGCGTAAAGGGCTCGTAGGCGGTTCGTCGCGTCCGGTGTGAAAGTCCATCGCTTAACGGTGGATCCGCGCCGGGTACGGGCGGGCTTGAGTGCGGTAGGGGAGACTGGAATTCCCGGTGTAACGGTGGAATGTGTAGATATCGGGAAGAACACCAATGGCGAAGGCAGGTCTCTGGGCCGTTACTGACGCTGAGGAGCGAAAGCGTGGGGAGCGAACAGGATTAG	Bacteria	Actinobacteriota	Actinobacteria	Bifidobacteriales	Bifidobacteriaceae	Bifidobacterium	Bifidobacteriales	Bifidobacteriaceae	Bifidobacterium	12	0.0105593	0	0	0	0.000266069	0	0.0018782	0	0	0	0	0	0	0	5.95451e-05	0.000699089	0.00164651	0	0	0	0	0	0.00204101	0	0.00143797	0.0005415	0.00035479	0.00117964	0	0.000376529	7.84273e-05	0
ASV00235	GTAATACGTAGGGTGCGAGCGTTAATCGGAATTACTGGGCGTAAAGCGTGCGCAGGCGGTTTGATAAGCCAGATGTGAAATCCCCGAGCTCAACTTGGGAACTGCGTTTGGAACTGTCAGACTAGAGTGCGTCAGAGGGGGGTGGAATTCCGCGTGTAGCAGTGAAATGCGTAGAGATGCGGAGGAACACCGATGGCGAAGGCAGCCCCCTGGGATGACACTGACGCTCATGCACGAAAGCGTGGGGAGCAAACAGGATTAG	Bacteria	Proteobacteria	Gammaproteobacteria	Burkholderiales	Chromobacteriaceae	Vogesella	Burkholderiales	Chromobacteriaceae	Vogesella	5	0.00411697	0.00118968	0	0.00103155	0	0	0	0	0	0	0.000114774	0	0	0	0	0.000812455	0	0	0	0	0.000968517	0	0	0	0	0	0	0	0	0	0	0
ASV00236	GTAATACGGAAGGAGCGAGCGTTGTTCGGAATTATTGGGCGTAAAGGGCGCGTAGGCTGTCAAACAAGTCTGTAGTCAAATACCTCGGCTTAACTGAGGGAGGGCAATGGAAACTGTTTGACTAGAATTACCTAGGGGAAACTGGAATTTCTAGTGTAGGGGTGGAATCTGTTGATATTAGAAGGAACACCAAAGGCGAAGGCAAGTTTCTGGGGGATAATTGACGCTGAGGCGCGAAAGTGTGGGGAGCAAACAGGATTAG	Bacteria	NA	NA	NA	NA	NA	NA	NA	NA	2	0.0856506	0	0	0	0	0	0	0	0	0	0	0	0	0	0	0	0	0	0	0.0741217	0	0	0	0	0	0	0	0	0	0	0.0115288	0
ASV00238	GTAATACGTAGGTCCCGAGCGTTGTCCGGATTTATTGGGCGTAAAGCGAGCGCAGGCGGTTTAATAAGTCTGAAGTTAAAGGCAGTGGCTTAACCATTGTTCGCTTTGGAAACTGTTAGACTTGAGTGCAGAAGGGGAGAGTGGAATTCCATGTGTAGCGGTGAAATGCGTAGATATATGGAGGAACACCGGTGGCGAAAGCGGCTCTCTGGTCTGTAACTGACGCTGAGGCTCGAAAGCGTGGGGAGCAAACAGGATTAG	Bacteria	Firmicutes	Bacilli	Lactobacillales	Streptococcaceae	Streptococcus	Lactobacillales	Streptococcaceae	Streptococcus	6	0.00453319	0	0	0	0	0	0	0	0	0	0	0	0	0	0	0	0.00126043	0	0.000724327	0	0	0	0.00097652	0	0.000384407	0.000652986	0	0.000534523	0	0	0	0
ASV00239	GTAATACGTAGGTCCCGAGCGTTGTCCGGATTTATTGGGCGTAAAGCGAGCGCAGGTGGTTTATTAAGTCTGGTGTAAAAGGCAGTGGCTCAACCATTGTATGCATTGGAAACTGGTAGACTTGAGTGCAGGAGAGGAGAGTGGAATTCCATGTGTAGCGGTGAAATGCGTAGATATATGGAGGAACACCGGTGGCGAAAGCGGCTCTCTGGCCTGTAACTGACACTGAGGCTCGAAAGCGTGGGGAGCAAACAGGATTAG	Bacteria	Firmicutes	Bacilli	Lactobacillales	Streptococcaceae	Lactococcus	Lactobacillales	Streptococcaceae	Lactococcus	5	0.00194668	0	0	0	0	0.00062273	0.000484696	0	0.00032647	0.000380825	0	0	0	0	0	0	0	0	0	0	0	0	0.000131962	0	0	0	0	0	0	0	0	0
ASV00240	GTAATACGGAGGATCCAAGCGTTATCCGGAATCATTGGGTTTAAAGGGTCCGTAGGCGGTTTAGTAAGTCAGTGGTGAAAGCCCATCGCTCAACGGTGGAACGGCCATTGATACTGCTAGACTTGAATTATTAGGAAGTAACTAGAATATGTAGTGTAGCGGTGAAATGCTTAGAGATTACATGGAATACCAATTGCGAAGGCAGGTTACTACTAATGGATTGACGCTGATGGACGAAAGCGTGGGTAGCGAACAGGATTAG	Bacteria	Bacteroidota	Bacteroidia	Flavobacteriales	Flavobacteriaceae	Flavobacterium	Flavobacteriales	Flavobacteriaceae	Flavobacterium	1	0.00103919	0	0	0	0	0	0	0	0	0	0	0	0	0	0	0.00103919	0	0	0	0	0	0	0	0	0	0	0	0	0	0	0	0
ASV00241	GTAATACGTAGGGGGCAAGCGTTATCCGGAATTACTGGGTGTAAAGGGTGAGTAGGCGGTAAGATAAGTCATATGTGAAATTCAAAAGCTCAACTTTTGGACTGCATAAGAAACTATCTAACTAGAGTACAGGAGAGGTAAGCGGAATTCCTAGTGTAGCGGTGAAATGCGTAGATATTAGGAAGAACACCAGTGGCGAAGGCGGCTTACTGGACTGAAACTGACGCTGAGTCACGAAAGCGTGGGGAGCAAACAGGATTAG	Bacteria	Firmicutes	Clostridia	Lachnospirales	Lachnospiraceae	Tyzzerella	Lachnospirales	Lachnospiraceae	Tyzzerella	8	0.0153788	0	0	0.000167926	0	0	0	0	0	0	0	0	0	0	0	0	0	0	0	0	0.000132674	0.001799	0.00519051	0	0	0.00575742	0.00126711	0	0.000544547	0.00051961	0	0
ASV00242	GTAATACGTAGGTGGCAAGCGTTATCCGGAATTATTGGGCGTAAAGCGCGCGTAGGCGGTTTCTTAAGTCTGATGTGAAAGCCCACGGCTCAACCGTGGAGGGTCATTGGAAACTGGGAAACTTGAGTGCAGAAGAGGAAAGTGGAATTCCATGTGTAGCGGTGAAATGCGCAGAGATATGGAGGAACACCAGTGGCGAAGGCGACTTTCTGGTCTGTAACTGACGCTGATGTGCGAAAGCGTGGGGATCAAACAGGATTAG	Bacteria	Firmicutes	Bacilli	Staphylococcales	Staphylococcaceae	Staphylococcus	Staphylococcales	Staphylococcaceae	Staphylococcus	4	0.00156869	0	0	0	0.000143268	0.000461281	0	0	0	0	0	0	0	0	0	0.000850244	0	0	0	0	0	0	0	0	0.000113898	0	0	0	0	0	0	0
ASV00245	GTAATACGTAGGGTGCAAGCGTTAATCGGAATTACTGGGCGTAAAGCGTGCGCAGGCGGTTTTGTAAGACAGGCGTGAAATCCCCGGGCTCAACCTGGGAATGGCGCTTGTGACTGCAAAGCTGGAGTGCGGCAGAGGGGGATGGAATTCCGCGTGTAGCAGTGAAATGCGTAGATATGCGGAGGAACACCGATGGCGAAGGCAATCCCCTGGGCCTGCACTGACGCTCATGCACGAAAGCGTGGGGAGCAAACAGGATTAG	Bacteria	Proteobacteria	Gammaproteobacteria	Burkholderiales	Comamonadaceae	NA	Burkholderiales	Comamonadaceae	NA	1	0.000606738	0.000606738	0	0	0	0	0	0	0	0	0	0	0	0	0	0	0	0	0	0	0	0	0	0	0	0	0	0	0	0	0	0
ASV00247	GTAATACGTAGGGTGCGAGCGTTAATCGGAATTACTGGGCGTAAAGCGTGCGCAGGCGGTTTTGTAAGACAGGCGTGAAATCCCCGGGCTCAACCTGGGAATGGCGCTTGTGACTGCAAAGCTGGAGTGCGGCAGAGGGGGATGGAATTCCGCGTGTAGCAGTGAAATGCGTAGATATGCGGAGGAACACCGATGGCGAAGGCAATCCCCTGGGCCTGCACTGACGCTCATGCACGAAAGCGTGGGGAGCAAACAGGATTAG	Bacteria	Proteobacteria	Gammaproteobacteria	Burkholderiales	Comamonadaceae	Hydrogenophaga	Burkholderiales	Comamonadaceae	Hydrogenophaga	1	0.00559271	0	0	0	0	0	0	0	0	0	0	0	0	0	0	0.00559271	0	0	0	0	0	0	0	0	0	0	0	0	0	0	0	0
ASV00248	GTAATACGGAGGGTGCAAGCGTTATTCGGAATTACTGGGCGTAAAGCGCACGTAGGCCGCTTTGTAAGTCAGGGGTGAAATCCCACGGCTCAACCGTGGAACTGCCCTTGAAACTGCGAAGCTTGAATCCTGGAGAGGGTGGCGGAATTCCTGGTGTAGGAGTGAAATCCGTAGATATCAGGAGGAACACCGGTGGCGAAGGCGGCCACCTGGACAGGTATTGACGCTGAGGTGCGAAAGTGTGGGGAGCAAACAGGATTAG	Bacteria	Desulfobacterota	Desulfovibrionia	Desulfovibrionales	Desulfomicrobiaceae	Desulfomicrobium	Desulfovibrionales	Desulfomicrobiaceae	Desulfomicrobium	14	0.0078633	0	0	0	0.000204668	0	0	0.000138014	0.000195882	0	0	0	0.000417537	5.44401e-05	0	0.0036655	0	0.00023257	0	0	0	0	0	0	8.54238e-05	0.000310566	0.000337895	0.000442364	0.000863306	0.000248509	0.000666632	0
ASV00250	GTAATACGTAGGTGGCAAGCGTTATCCGGAATTATTGGGCGTAAAGAGTGCGCAGGCGGTTTAGAAAGTCTGGGGTGAAAGACTGAAGCTCAACTTCAGTAAGCCTTGGAAACTGTTAGACTAGAGTGCAGGAGAGGGTAATGGAATTCCATGTGTAGCGGTGAAATGCGTAGATATATGGAGGAACACCAGTGGCGAAGGCGATTACCTGGCCTGTAACTGACGCTCATGCACGAAAGCGTGGGGAGCAAATAGGATTAG	Bacteria	Firmicutes	Bacilli	Erysipelotrichales	NA	NA	Erysipelotrichales	NA	NA	13	0.0204621	0	0	0	0	0	0	0	0.00473382	0	0.00153797	0.000209	0	0	0	0	0	0.00500637	0	0	0.00102159	0.0015802	0	0.00123813	0.000868476	0.000430015	0.001498	0.00119807	0	0.000429243	0	0.00071121
ASV00251	GTAATACGGAGGGGGCTAGCGTTGTTCGGAATTACTGGGCGTAAAGCGCACGTAGGCGGAACAGAAAGTCAGAGGTGAAATCCCAGGGCTCAACCTTGGAACTGCCTTTGAAACTCCTGTTCTTGAGGTCGAGAGAGGTGAGTGGAATTCCGAGTGTAGAGGTGAAATTCGTAGATATTCGGAGGAACACCAGTGGCGAAGGCGGCTCACTGGCTCGATACTGACGCTGAGGTGCGAAAGCGTGGGGAGCAAACAGGATTAG	Bacteria	Proteobacteria	Alphaproteobacteria	Rhodobacterales	Rhodobacteraceae	Gemmobacter	Rhodobacterales	Rhodobacteraceae	Gemmobacter	16	0.0158929	0	0	0	0	0	0.000254465	0	0	0	0.000539436	0	0	0	0	0.0033254	0.00173735	0.000269291	0.000295096	0	0.000530694	0.000133709	0.00148677	0	0.00136678	0.000700765	0.00104747	0.00188005	0.000345322	0.000195795	0	0.00178449
ASV00252	GTAATACGTAGGGTGCAAGCGTTAATCGGAATTACTGGGCGTAAAGCGTGCGCAGGCGGTTGTGTAAGACAGGCGTGAAATCCCCGGGCTCAACCTGGGAATTGCGCTTGTGACTGCACGGCTGGAGTGCGGCAGAGGGGGATGGAATTCCGCGTGTAGCAGTGAAATGCGTAGATATGCGGAGGAACACCGATGGCGAAGGCAATCCCCTGGGCCTGCACTGACGCTCATGCACGAAAGCGTGGGGAGCAAACAGGATTAG	Bacteria	Proteobacteria	Gammaproteobacteria	Burkholderiales	Comamonadaceae	NA	Burkholderiales	Comamonadaceae	NA	4	0.0144822	0.00293852	0	0	0	0	0	0	0	0	0	0	0	0	0.000202453	0.010902	0	0	0	0	0	0	0	0	0	0	0.000439263	0	0	0	0	0
ASV00253	GTAATACGTAGGGTGCGAGCGTTAATCGGAATTACTGGGCGTAAAGCGTGCGCAGGCGGTTTAGTAAGACAGGCGTGAAATCCCCGGGCTCAACCTGGGAACTGCGCTTGTGACTGCTAAGCTAGAGTACGGCAGAGGGGGGTGGAATTCCACGTGTAGCAGTGAAATGCGTAGAGATGTGGAGGAACACCGATGGCGAAGGCAGCCCCCTGGGCCGATACTGACGCTCATGCACGAAAGCGTGGGTAGCAAACAGGATTAG	Bacteria	Proteobacteria	Gammaproteobacteria	Burkholderiales	Rhodocyclaceae	Dechloromonas	Burkholderiales	Rhodocyclaceae	Dechloromonas	3	0.00577543	0	0	0	0	0	0	0	5.44117e-05	0	0	0	0	0	0	0.0056305	0	0	0	0	0	0	0	0	0	0	0	0	0	0	0	9.05176e-05
ASV00254	GTAATACGGAGGATGCGAGCGTTATCCGGAATCATTGGGTTTAAAGGGTCCGTAGGCGGTTTAATAAGTCAGTGGTGAAATCTGGTCGCTCAACGATCAAACTGCCATTGATACTGTTAGACTTGAATAATTGTGAAGTAACTAGAATATGTAGTGTAGCGGTGAAATGCTTAGATATTACATGGAATACCAATTGCGAAGGCAGGTTACTAACAATTTATTGACGCTGATGGACGAAAGCGTGGGGAGCGAACAGGATTAG	Bacteria	Bacteroidota	Bacteroidia	Flavobacteriales	Flavobacteriaceae	Flavobacterium	Flavobacteriales	Flavobacteriaceae	Flavobacterium	5	0.0141268	0.000345008	0	0.00801247	0	0	0	0	0	0	0.000252502	0	0	0	0	0	0	0	0	0	0.00505486	0.000461905	0	0	0	0	0	0	0	0	0	0
ASV00257	GTAATACGGAGGGGGCTAGCGTTGTTCGGAATTACTGGGCGTAAAGCGCACGTAGGCGGACTGGAAAGTCAGAGGTGAAATCCCAGGGCTCAACCTTGGAACTGCCTTTGAAACTATCAGTCTGGAGTTCGAGAGAGGTGAGTGGAATTCCGAGTGTAGAGGTGAAATTCGTAGATATTCGGAGGAACACCAGTGGCGAAGGCGGCTCACTGGCTCGATACTGACGCTGAGGTGCGAAAGCGTGGGGAGCAAACAGGATTAG	Bacteria	Proteobacteria	Alphaproteobacteria	Rhodobacterales	Rhodobacteraceae	Paracoccus	Rhodobacterales	Rhodobacteraceae	Paracoccus	3	0.00365904	0	0	0	0	0.0029522	0.000545283	0	0	0.000161562	0	0	0	0	0	0	0	0	0	0	0	0	0	0	0	0	0	0	0	0	0	0
ASV00258	GTAATACGTAGGTGGCAAGCGTTGTCCGGAATTATTGGGTGTAAAGGGCGTGTAGGCGGCGCAATAAGTCTGGTGTGAAATCTCACGGCTCAACCGTGAAATAGCATTGGAAACTGTTGTGCTAGAGTGTCGGAGAGGAAAGCGGAATTCCATGTGTAGCGGTGAAATGCGTAGATATATGGAGGAACACCAGTGGCGAAGGCGGCTTTCTGGACGAATACTGACGCTGAGGCGCGAAAGCGTGGGGAGCAAACAGGATTAG	Bacteria	Firmicutes	NA	NA	NA	NA	NA	NA	NA	6	0.0216246	0	0.000656762	0	0	0	0	0	0	0	0.00039023	0	0	0	0	0	0	0	0	0	0.00465684	0.0150362	4.39874e-05	0	0	0	0	0	0	0	0	0.000840521
ASV00259	GTAATACGTAGGTCCCGAGCGTTGTCCGGATTTATTGGGCGTAAAGCGAGCGCAGGCGGTTTGATAAGTCTGAAGTTAAAGGCTGTGGCTCAACCATAGTTCGCTTTGGAAACTGTCAAACTTGAGTGCAGAAGGGGAGAGTGGAATTCCATGTGTAGCGGTGAAATGCGTAGATATATGGAGGAACACCGGTGGCGAAAGCGGCTCTCTGGTCTGTAACTGACGCTGAGGCTCGAAAGCGTGGGGAGCGAACAGGATTAG	Bacteria	Firmicutes	Bacilli	Lactobacillales	Streptococcaceae	Streptococcus	Lactobacillales	Streptococcaceae	Streptococcus	8	0.00360719	0	0	0	0	0.000576602	0.000642222	0	0	0.000600088	0.000114774	0	0	0	0	0	0.000567762	0.000183608	0	0.000227135	0	0	0.000695	0	0	0	0	0	0	0	0	0
ASV00260	GTAATACGAAGGGGGCTAGCGTTGTTCGGAATTACTGGGCGTAAAGCGCACGTAGGCGGGTCGTTAAGTCAGGGGTGAAATCCCGGAGCTCAACTCCGGAACTGCCTTTGATACTGGCGATCTTGAGATCGGAAGAGGTGAGTGGAATTCCCAGTGTAGAGGTGAAATTCGTAGATATTGGGAAGAACACCAGTGGCGAAGGCGGCTCACTGGTCCGATACTGACGCTGAGGTGCGAAAGCGTGGGGAGCAAACAGGATTAG	Bacteria	Proteobacteria	Alphaproteobacteria	Rhizobiales	Rhizobiales_Incertae_Sedis	NA	Rhizobiales	Rhizobiales_Incertae_Sedis	NA	14	0.0186812	0	0.000158529	0.000383831	0	0	0	0	0	0	0.000137728	9.14375e-05	0	0	0	0.00336319	0.000283881	0	0.000187788	0	0	0.000182331	0.00136361	0	0.000512543	0.000183155	0.000163316	0.000626682	0	0	0	0.0110432
ASV00262	GTAATACGGAGGGTGCGAGCGTTATCCGGAATCACTGGGTTTAAAGGGTGCGTAGGCGGGAAGATAAGTCAGAGGTGAAATCTCGTCGCTTAACGACGGAATTGCCTTTGATACTGTTTTTCTTGAAATTTGTTGAGGTTGGCGGAATGAGACATGTAGCGGTGAAATGCATAGATATGTCTTAGAACACCGATTGCGAAGGCAGCTGACTGGACAATATTTGACGCTGAGGCACGAAAGCGTGGGGATCAAACAGGATTAG	Bacteria	Bacteroidota	Bacteroidia	Chitinophagales	Saprospiraceae	NA	Chitinophagales	Saprospiraceae	NA	8	0.0237874	0.00655515	0.00274028	0.00520571	0	0	0	0	0	0	0.00257093	0.00245575	0	0	0	0	0	0	0	0	0.00204317	0.000729324	0	0	0	0	0	0	0	0	0	0.00148708
ASV00264	GTAAAACGTAGGTGGCAAGCGTTGTCCGGAATTACTGGGTGTAAAGGGAGCGCAGGCGGGATGGTAAGTTGAATGTGAAAACTATGGGCTCAACCCATAGATTGCGATCAAAACTACTGTTCTTGAGTGATGGAGAGGCAGGCGGAATTCCCGGTGTAGCGGTGGAATGCGTAGATATCGGGAGGAACACCAGTGGCGAAGGCGGCCTGCTGGACATTAACTGACGCTGAGGCTCGAAAGTATGGGGAGCAAACAGGATTAG	Bacteria	Firmicutes	Clostridia	Oscillospirales	Ruminococcaceae	NA	Oscillospirales	Ruminococcaceae	NA	21	0.0155102	0.000559151	0	0	0.000992642	0	0	0.00110411	0.000119706	6.92409e-05	0.000241025	0	0.00106282	0.000979922	0	0.000925821	0	0.00155454	0	0	0.000729704	0.000546993	0.000466266	0	0.00116746	0.00141746	0.000777158	0.0012165	0.000637518	0.000293692	0.000182997	0.000465519
ASV00265	GTAATACGTAGGGTGCAAGCGTTATCCGGAATTATTGGGCGTAAAGGGCTCGTAGGCGGTTCGTCGCGTCCGGTGTGAAAGTCCATCGCTTAACGGTGGATCCGCGCCGGGTACGGGCGGGCTTGAGTGCGGTAGGGGAGACTGGAATTCCCGGTGTAACGGTGGAATGTGTAGATATCGGGAAGAACACCAATGGCGAAGGCAGGTCTCTGGGCCGTCACTGACGCTGAGGAGCGAAAGCGTGGGGAGCGAACAGGATTAG	Bacteria	Actinobacteriota	Actinobacteria	Bifidobacteriales	Bifidobacteriaceae	Bifidobacterium	Bifidobacteriales	Bifidobacteriaceae	Bifidobacterium	11	0.0198473	0	0	0	0	0	0.00196302	0	0	0	0	0	0	0	0	0.00181385	0.00342929	0.000342734	0.000992596	0	0	0	0.00402924	0	0.00270509	0.00128208	0.000304105	0.0028938	0	0	9.14985e-05	0
ASV00275	GTAATACGTAGGGTGCGAGCGTTAATCGGAATTACTGGGCGTAAAGCGTGCGCAGGCGGTTTTTTAAGATAGGCGTGAAATCCCCGGGCTTAACCTGGGAACTGCGCTTATGACTGGAAGACTAGAGTACGGCAGAGGGGGGTGGAATTCCACGTGTAGCAGTGAAATGCGTAGAGATGTGGAGGAACACCGATGGCGAAGGCAGCCCCCTGGGCCGATACTGACGCTCATGCACGAAAGCGTGGGGAGCAAACAGGATTAG	Bacteria	Proteobacteria	Gammaproteobacteria	Burkholderiales	Rhodocyclaceae	Azonexus	Burkholderiales	Rhodocyclaceae	Azonexus	1	0.00113366	0	0	0	0	0	0	0	0	0	0	0	0	0	0	0.00113366	0	0	0	0	0	0	0	0	0	0	0	0	0	0	0	0
ASV00281	GTAAAACGTAGGTGGCAAGCGTTGTCCGGAATTACTGGGTGTAAAGGGAGCGCAGGCGGAATGGCAAGTTGGACGTGAAATCTATGGGCTCAACCCATAGCGTGCGTTCAAAACTGCTGTTCTTGAGTGATGTAGAGGTAGGCGGAATTCCCGGTGTAGCGGTGGAATGCGTAGATATCGGGAGGAACACCAGTGGCGAAGGCGGCCTACTGGGCATTTACTGACGCTGAGGCTCGAAAGTATGGGGAGCAAACAGGATTAG	Bacteria	Firmicutes	Clostridia	Oscillospirales	Ruminococcaceae	NA	Oscillospirales	Ruminococcaceae	NA	13	0.0183604	0	0	0	0.00140198	0	0	0	0	0	0.000631255	0.00088825	0	0.000195984	0	0	0	0.0010894	0	0	0.00319743	0.00380464	0	0	0.000811527	0.00184747	0	0.000460796	0	0.000120489	0.00296717	0.00094397
ASV00283	GTAAAACGTAGGGGGCGAGCGTTGTCCGGAATGACTGGGCGTAAAGGGCGCGTAGGCGGCCGTATAAGTCTGGAGTGAAAGCCCCGCTTTTAAGGTGGGAATTGCTTTGGAAACTATATGGCTTGAGTGCGGGAGAGGATAGTGGAATTCCCAGTGTAGCGGTGAAATGCATAGAGATTGGGAGGAACACCAGTGGCGAAGGCGGCTATCTGGACCGTAACTGACGCTGAGGCGCGAAAGCGTGGGGAGCAAACAGGATTAG	Bacteria	Firmicutes	Clostridia	Christensenellales	Christensenellaceae	Christensenellaceae_R-7_group	Christensenellales	Christensenellaceae	Christensenellaceae_R-7_group	16	0.0116382	0	0	0	0	0	0	0.00050605	0	0	0	0	0.000512431	0.00082749	0	0	0	0.000391696	0	0	0.000305149	0.000510527	0.000334304	0.0037144	0.000925425	0.000151302	0.000653264	9.21591e-05	0.000889869	0.0013555	0.000287567	0.000181035
ASV00287	GTAAAACGTAGGGGGCAAGCGTTGTCCGGAATGACTGGGCGTAAAGGGCGCGTAGGCGGCCAAATAAGTCTGAAGTGAAAGCCCCACTTTTAAGGTGGGAATTGCTTTGGAAACTATATGGCTTGAGTGCGGGAGAGGAAAGTGGAATTCCCAGTGTAGCGGTGAAATGCATAGAGATTGGGAGGAACACCAGTGGCGAAGGCGGCTTTCTGGACCGTAACTGACGCTGAGGCGCGAAAGCGTGGGGAGCAAACAGGATTAG	Bacteria	Firmicutes	NA	NA	NA	NA	NA	NA	NA	10	0.00856466	0	0	0	8.18674e-05	0	0	0	0	0	0.000401708	0	0	0.000293977	0	0	0	0	0	0	0	0.000218797	0.00260405	0	0	0.00238897	0.000174579	0	0.000278914	0.00192783	0	0.000193966
ASV00289	GTAATACGTAGGGGGCAAGCGTTATCCGGAATTATTGGGCGTAAAGAGTACGTAGGTGGTTACTTAAGCGCAGGGTTTAAGGCAATAGCTCAACTATTGTTCGCCCTGTGAACTGGGTGACTTGAGTACAGGAGAGGAAAGCGGAATTCCTAGTGTAGCGGTGAAATGCGTAGATATTAGGAGGAACACCAGTGGCGAAGGCGGCTTTCTGGACTGAAACTGACACTGAGGTACGAAAGCGTGGGGAGCAAACAGGATTAG	Bacteria	Firmicutes	Clostridia	Peptostreptococcales-Tissierellales	Anaerovoracaceae	NA	Peptostreptococcales-Tissierellales	Anaerovoracaceae	NA	14	0.0164537	0.00166556	0.000996467	0.000671704	0	0	0	0	0	0	0.00115921	0.00237738	0	0.000468185	0	0	0	0	0	0	0.00205644	0.00330627	0.000237532	0	0	0.000326493	0.000225263	0	0.00185943	0.000444304	0	0.000659486
ASV00290	GTAATACGAAGGGGGCTAGCGTTGTTCGGATTTACTGGGCGTAAAGCGCACGTAGGCGGCTCGTTAAGTCAGAGGTGAAAGCCTGGAGCTCAACTCCAGAACTGCCTTTGATACTGGCGAGCTCGAGTATGGAAGAGGTTGGTGGAACTCCGAGTGTAGAGGTGAAATTCGTAGATATTCGGAAGAACACCAGTGGCGAAGGCGGCCAACTGGTCCATTACTGACGCTGAGGTGCGAAAGCGTGGGGAGCAAACAGGATTAG	Bacteria	Proteobacteria	Alphaproteobacteria	Rhizobiales	Rhizobiales_Incertae_Sedis	Phreatobacter	Rhizobiales	Rhizobiales_Incertae_Sedis	Phreatobacter	8	0.0202371	0.00672171	0.00394057	0.00415017	0	0	0	0	0	0	0	0.000326563	0	0	0	0	0	0	0	0	0.000636833	0	0	0	0	0	0.00165569	0	0.00243054	0	0	0.000375002
ASV00292	GTAATACAGAGGGTGCGAGCGTTAATCGGATTTACTGGGCGTAAAGCGTGCGTAGGCGGCTTCTTAAGTCGGATGTGAAATCCCTGAGCTTAACTTAGGAATTGCATTCGATACTGGGAAGCTAGAGTATGGGAGAGGATGGTAGAATTCCAGGTGTAGCGGTGAAATGCGTAGAGATCTGGAGGAATACCGATGGCGAAGGCAGCCATCTGGCCTAATACTGACGCTGAGGTACGAAAGCATGGGGAGCAAACAGGATTAG	Bacteria	Proteobacteria	Gammaproteobacteria	Pseudomonadales	Moraxellaceae	Acinetobacter	Pseudomonadales	Moraxellaceae	Acinetobacter	3	0.00348854	0	0	0	0	0.00199504	0	0	0	0	0	0	0.000189789	0	0	0.00130371	0	0	0	0	0	0	0	0	0	0	0	0	0	0	0	0
ASV00294	GTAATACGGAGGATGCAAGCGTTATCCGGATTTATTGGGTTTAAAGGGTGCGTAGGCGGGATTATAAGTCAGCGGTGAAAGTTTGAGGCTCAACCTTAAAATTGCCGTTGAAACTGTCGTTCTTGAGTATATTTGAAGTAAGCGGAATTCGTGGTGTAGCGGTGAAATGCATAGATATCACGAAGAACTCCAATTGCGAAGGCAGCTTACTAAACTATAACTGACGCTGAAGCACGAAAGCGTGGGTATCAAACAGGATTAG	Bacteria	Bacteroidota	Bacteroidia	Bacteroidales	Dysgonomonadaceae	Dysgonomonas	Bacteroidales	Dysgonomonadaceae	Dysgonomonas	10	0.0148292	0	0	0.0011275	0	0	0	0	0.00435294	0	0	0	0.000398558	0.00320108	0	0	0	0	0	0	0	0	0.000149557	0	0	0.00401347	5.06842e-05	0.000350205	0.000371885	0.000813302	0	0
ASV00295	GTAATACGTAGGGTGCAAGCGTTAATCGGAATTACTGGGCGTAAAGCGTGCGCAGGCGGTTTTGTAAGACAGGTGTGAAATCCCCGAGCTTAACTTGGGAACTGCACTTGTGACTGCAAGACTAGAGTGTGTCAGAGGGAGGTAGAATTCCACGTGTAGCAGTGAAATGCGTAGATATGTGGAGGAATACCAGTGGCGAAGGCGGCCTCCTGGGATAACACTGACGCTCATGTACGAAAGCGTGGGGAGCAAACAGGATTAG	Bacteria	Proteobacteria	Gammaproteobacteria	Burkholderiales	T34	NA	Burkholderiales	T34	NA	8	0.0170776	0.000559151	0	0	0	0	0	0	0	0	0.0107543	0.00249494	0	0	0	0	0	0.000269291	0	0	0.000636833	0.000194486	0	0	0	0	0	0	0.000836742	0	0	0.0013319
ASV00297	GTAATACGAAGGCCCCAAGCGTTATCCGGAATTACTGGGTGTAAAGGGTATGTAGGTGGTTCATTAAGTCTATTTGTTAAAATTCGGGGCTCAACCCCGAACCGCAGTAGAAACTGGTGAACTTGAGTGTGGGAGAGGCAAGCAGAACAGTAAGAGTAGGGGTGCAATCCGTTGATACTTACTAGAATACCAAAAGCGAAGGCAGCTTGCTGGAACACTACTGACACTGAGATACGAAAGCGTGGGGAGCGAAAGGGATTAG	Bacteria	NA	NA	NA	NA	NA	NA	NA	NA	15	0.0168297	0.00048777	0.000407646	0	0	0	0	0.000851083	0.000239411	0	0	0	0.00563674	0.00277645	0	7.55772e-05	0	0.000673228	0	0	0	0	0.000703798	0	2.84746e-05	0.000804287	0.001498	0	0.00224459	0.000376529	2.61424e-05	0
ASV00298	GTAAGACGGAGGATGCAAGCGTTATCCGGAATTATTGGGCGTAAAGCGTCCGCAGGCGGTTTTGTAAGTCTGTCTTTAAAGAGTGGAGCTCAACTCCATAAAGGGGATGGAAACTGCAAGACTAGAGGTAGGTAGGGGTAGAAGGAATTCCCAGTGTAGCGGTGAAATGCGTAGATATTGGGAAGAACACCAGCAGCGAAGGCGTTCTACTGGACCAAACCTGACGCTCATGGACGAAAGCTAGGGGAGCGAAAGGGATTAG	Bacteria	Cyanobacteria	Cyanobacteriia	Limnotrichales	Limnotrichaceae	Limnothrix	Limnotrichales	Limnotrichaceae	Limnothrix	5	0.00354195	0.000273627	0	0	0	0	0	0	0	0	0	0	0	0	0	0.00247515	0	0	0	0	0	0	0	0	0	0.000175191	2.81579e-05	0.000589818	0	0	0	0
ASV00300	GTAAGACGGAGGATGCAAGCGTTATCCGGAATTATTGGGCGTAAAGCGTCCGCAGGCGGTCTCGTAAGTCTGTCTTTAAAGCGTGGAGCTTAACTCCATAAAGGGGATGGAAACTGCGAGACTAGAGGTAGGTAGGGGTAGAAGGAATTCCCAGTGTAGCGGTGAAATGCGTAGATATTGGGAAGAACACCAGCAGCGAAGGCGTTCTACTGGACCAAACCTGACGCTCATGGACGAAAGCTAGGGGAGCGAAAGGGATTAG	Bacteria	Cyanobacteria	Cyanobacteriia	Limnotrichales	Limnotrichaceae	Limnothrix	Limnotrichales	Limnotrichaceae	Limnothrix	3	0.000853584	0	0	0	0	0	0	0	0	0	0	0	0	0	0	0	0	0.000514101	0	0	0	0	0	0	0	0	0	0.000313341	0	0	2.61424e-05	0
ASV00301	GTAATACGTAGGGTGCGAGCGTTAATCGGAATTACTGGGCGTAAAGCGTGCGCAGGCGGTTGTGTAAGTCAGATGTGAAATCCCCGGGCTCAACCTGGGAACTGCATTTGAGACTGCACGGCTAGAGTGTGACAGAGGGGGGTAGAATTCCACGTGTAGCAGTGAAATGCGTAGAGATGTGGAGGAATACCGATGGCGAAGGCAGCCCCCTGGGTTACTACTGACGCTCATGCACGAAAGCGTGGGGAGCAAACAGGATTAG	Bacteria	Proteobacteria	Gammaproteobacteria	Burkholderiales	Rhodocyclaceae	Propionivibrio	Burkholderiales	Rhodocyclaceae	Propionivibrio	1	0.00226732	0	0	0	0	0	0	0	0	0	0	0	0	0	0	0.00226732	0	0	0	0	0	0	0	0	0	0	0	0	0	0	0	0
ASV00303	GTAATACGGAGGGTGCAAGCGTTAATCGGAATTACTGGGCGTAAAGCGCGCGTAGGCGGTTCGTTAAGTCCGCTGTGAAAGCCCCGGGCTCAACCTGGGAATGGCAGAGGATACTGGCGAGCTAGAGTATGGTAGAGGAGAGTGGAATTTCCGGTGTAGCAGTGAAATGCGTAGAGATCGGAAGGAACACCAGTGGCGAAGGCGGCTCTCTGGACCAATACTGACGCTGAGGTGCGAAAGCGTGGGGAGCAAACAGGATTAG	Bacteria	Proteobacteria	Gammaproteobacteria	Methylococcales	Methylococcaceae	Methyloparacoccus	Methylococcales	Methylococcaceae	Methyloparacoccus	14	0.0164507	0	0	0	0.000112568	0	0.00372004	0.000115011	0	0	0	0	0	0	0	0.000642406	0.00187362	0.000134646	0.000831634	0	0	0	0.00206741	0	0.0027478	0.0017121	0.000264684	0.00191691	0	0.000233448	7.84273e-05	0
ASV00304	GTAATACGAAGGGGGCTAGCGTTGCTCGGAATCACTGGGCGTAAAGGGCGCGTAGGCGGACTCTTAAGTCGGGGGTGAAAGCCCAGGGCTCAACCCTGGAATTGCCTTCGATACTGAGAGTCTTGAGTTCGGAAGAGGTTGGTGGAACTGCGAGTGTAGAGGTGAAATTCGTAGATATTCGCAAGAACACCAGTGGCGAAGGCGGCCAACTGGTCCGATACTGACGCTGAGGCGCGAAAGCGTGGGGAGCAAACAGGATTAG	Bacteria	Proteobacteria	Alphaproteobacteria	Rhizobiales	Beijerinckiaceae	Bosea	Rhizobiales	Beijerinckiaceae	Bosea	5	0.00205809	0	0	0	0	0	0	0	0	0	0	0	0	0	0	0.000755772	0	0	0.000134135	0	0	0	0.000387089	0	5.69492e-05	0	0	0	0	0	0	0.000724141
ASV00305	GTAATACGGAGGATGCAAGCGTTATCCGGATTCATTGGGTTTAAAGGGTGCGTAGGCGGCTGTTTAAGTCAGCGGTGAAACTCACGGGCTCAACCCGTGACCTGCCGTTGATACTGGGGGGCTTGAATACGGATGAAGCGGGAGGAATGTATGGTGTAGCGGTGAAATGCATAGATATCATACAGAAGGCCTAATGCGAAGGCATCCCGCTAATCCGTCATTGACGCTGAGGCACGAAAGCGTGGGGATCAAACAGGATTAG	Bacteria	Bacteroidota	Bacteroidia	NA	NA	NA	NA	NA	NA	2	0.00293369	0	0	0	0	0	0	0	0	0	0	0	0	0	0	0	0	0	0	0	0	0	0	0	0	0.00215008	0	0	0.000783616	0	0	0
ASV00311	GTAATACGTAGGGTGCAAGCGTTAATCGGAATTACTGGGCGTAAAGCGTGCGCAGGCGGTTATGCAAGACAGAGGTGAAATCCCCGGGCTCAACCTGGGAACTGCCTTTGTGACTGCATAGCTAGAGTACGGTAGAGGGGGATGGAATTCCGCGTGTAGCAGTGAAATGCGTAGATATGCGGAGGAACACCGATGGCGAAGGCAATCCCCTGGACCTGTACTGACGCTCATGCACGAAAGCGTGGGGAGCAAACAGGATTAG	Bacteria	Proteobacteria	Gammaproteobacteria	Burkholderiales	Comamonadaceae	NA	Burkholderiales	Comamonadaceae	NA	6	0.00313262	0.000356905	0.000520881	0.000407821	0	0	0	0	0	0	0.00102149	0	0	0	0	0	0	0	0	0	0	0.000437594	0	0	0	0	0	0	0	0	0	0.000387933
ASV00314	GTAATACGTAGGGGGCTAGCGTTATCCGGAATTACTGGGCGTAAAGGGTGCGTAGGTGGTTTCTTAAGTCAGAGGTGAAAGGCTACGGCTCAACCGTAGTAAGCCTTTGAAACTGGGAAACTTGAGTGCAGGAGAGGAGAGTGGAATTCCTAGTGTAGCGGTGAAATGCGTAGATATTAGGAGGAACACCAGTTGCGAAGGCGGCTCTCTGGACTGTAACTGACACTGAGGCACGAAAGCGTGGGGAGCAAACAGGATTAG	Bacteria	Firmicutes	Clostridia	Peptostreptococcales-Tissierellales	Peptostreptococcaceae	Romboutsia	Peptostreptococcales-Tissierellales	Peptostreptococcaceae	Romboutsia	7	0.0043534	0	0	0	0	0	0.000460461	0	0	0	0	0	0	0	0	0.00202169	0.00105604	0	0	0	0	0	0.000149557	0	0.000185085	0.000167228	0	0.000313341	0	0	0	0
ASV00321	GTAATACGTAGGTGGCAAGCGTTGTCCGGAATTATTGGGCGTAAAGCGCGCGCAGGCGGGAAAGTAAGTCTGTTGTTAAAATGCGGGGCTCAACCCCGTAGTGCAATGGAAACTACTTTTCTTGAGTGCAGGAGAGGAAAGGGGAATTCCCAGTGTAGCGGTGAAATGCGTAGATATTGGGAGGAACACCAGTGGCGAAGGCGCCTTTCTGGACTGTGTCTGACGCTCAGGCGCGAAAGCCAGGGTAGCGAACGGGATTAG	Bacteria	Firmicutes	Negativicutes	Acidaminococcales	Acidaminococcaceae	NA	Acidaminococcales	Acidaminococcaceae	NA	21	0.0145419	0.000523461	0.000634115	9.59578e-05	9.21008e-05	0	0	4.60045e-05	6.5294e-05	0	0.00164126	0.0003135	0.000303663	0.000304865	0	0	0	0.000208089	0	0	0.00340971	0.00241892	0.00094133	0	0.000327458	0.000509647	0.000135158	0	0.0006508	0.000911199	6.53561e-05	0.00094397
ASV00322	GTAATACGGAGGATGCGAGCGTTATCCGGATTTATTGGGTTTAAAGGGTGCGTAGGCGGCTAGATAAGTCAGCGGTGAAACTCACGGGCTCAACCCGTGACCTGCCATTGATACTGTTTGGCTTGAATGCGGATGAAGCGGGAGGAATGTATGGTGTAGCGGTGAAATGCTTAGATATCATACAGAAGGTCGAATGCGAAGGCATCTCGCTAATCCGTCATTGACGCTGAGGCACGAAAGCGTGGGGATCAAACAGGATTAG	Bacteria	Bacteroidota	Bacteroidia	NA	NA	NA	NA	NA	NA	5	0.0155413	0.00368802	0	0.000311863	0	0	0	0	0.0015997	0	0.000229547	0	0	0	0	0	0	0	0	0	0	0.00971216	0	0	0	0	0	0	0	0	0	0
ASV00324	GTAATACGGAGGATGCAAGCGTTATCCGGATTCATTGGGTTTAAAGGGTGCGTAGGCGGCTGTTTAAGTCAGCGGTGAAACTCACGGGCTCAACCCGTGACCTGCCGTTGATACTGGGCAGCTTGAATACGGATGAAGCGGGAGGAATGTATGGTGTAGCGGTGAAATGCATAGATATCATACAGAAGGCCTAATGCGAAGGCATCCCGCTAATCCGTCATTGACGCTGAGGCACGAAAGCGTGGGGATCAAACAGGATTAG	Bacteria	Bacteroidota	Bacteroidia	NA	NA	NA	NA	NA	NA	4	0.0146953	0	0	0	0	0	0	0	0	0	0	0	0	0	0	0	0	0	0	0	0	0.00543346	0.00195304	0	0	0	0	0	0.00660097	0.000707874	0	0
ASV00326	GTAATACGTAGGGTGCGAGCGTTAATCGGAATTACTGGGCGTAAAGCGTGCGCAGGCGGTTATATAAGACAGATGTGAAATCCCCGGGCTCAACCTGGGACCTGCATTTGTGACTGTATAGCTAGAGTACGGTAGAGGGGGATGGAATTCCGCGTGTAGCAGTGAAATGCGTAGATATGCGGAGGAACACCGATGGCGAAGGCAATCCCCTGGACCTGTACTGACGCTCATGCACGAAAGCGTGGGGAGCAAACAGGATTAG	Bacteria	Proteobacteria	Gammaproteobacteria	Burkholderiales	Comamonadaceae	Rhodoferax	Burkholderiales	Comamonadaceae	Rhodoferax	1	0.000761114	0	0	0	0	0.000761114	0	0	0	0	0	0	0	0	0	0	0	0	0	0	0	0	0	0	0	0	0	0	0	0	0	0
ASV00327	GTAATACGAAGGGGGCGAGCGTTGTTCGGAATTACTGGGCGTAAAGGGTGTGTAGGCGGTTTTATAAGATAGGGGTGAAATCCCGGGGCTCAACCTCGGAATTGCCTTTATAACTATTTGACTTGAGTAACAGAGAGGATAGTGGAATACCCAGTGTAGAGGTGAAATTCGTAGATATTGGGTAGAACACCGGTGGCGAAGGCGACTATCTGGCTGTTTACTGACGCTGAGGCACGAAAGCATGGGGATCAAACAGGATTAG	Bacteria	Proteobacteria	Alphaproteobacteria	Rhodospirillales	NA	NA	Rhodospirillales	NA	NA	8	0.0169671	0.00208195	0.00253646	0.00110351	0	0	0	0	0	0	0.000746029	0.000235125	0	0	0	0	0	0	0	0	0.000344951	0.00971216	0	0	0	0	0	0	0	0	0	0.000206897
ASV00330	GTAAAACGTAGGTGGCAAGCGTTGTCCGGAATTACTGGGTGTAAAGGGAGCGCAGGCGGGATGGCAAGTTGGGCGTGAAAACTATGGGCTTAACCCATAGACTGCGCTCAAAACTGCTGTTCTTGAGTGATGGAGAGGTAGGCGGAATTCCCGGTGTAGCGGTGGAATGCGTAGATATCGGGAGGAACACCAGTGGCGAAGGCGGCCTACTGGACATCAACTGACGCTGAGGCTCGAAAGTATGGGGAGCAAACAGGATTAG	Bacteria	Firmicutes	Clostridia	Oscillospirales	Ruminococcaceae	NA	Oscillospirales	Ruminococcaceae	NA	12	0.0118489	0	0	0	0.000255836	0	0	0	0	0	0.000906712	0.000391875	0	0.00115413	0	0	0	0	0	0	0.00225545	0.00153158	0.000571836	0	0.00021356	0.00232527	0	0	0.000969559	0.00100157	0	0.000271553
ASV00341	GTAATACGGAGGGTGCGAGCGTTAATCGGAATTACTGGGCGTAAAGCGCGCGTAGGCGGTTTGCTAAGTCCGCTGTGAAAGCCCTGGGCTTAACCTGGGAACTGCAGTGGATACTGGCAGGCTAGAGTATGGTAGAGGAGAGTGGAATTTCCGGTGTAGCAGTGAAATGCGTAGAGATCGGAAGGAACACCAGTGGCGAAGGCGGCTCTCTGGACCAATACTGACGCTGAGGTGCGAAAGCGTGGGGAGCAAACAGGATTAG	Bacteria	Proteobacteria	Gammaproteobacteria	Methylococcales	Methylococcaceae	Methyloparacoccus	Methylococcales	Methylococcaceae	Methyloparacoccus	12	0.0140518	0	0	0	0.000266069	0	0.00126021	0	0	0	0	0	0	0	0	0.00158712	0.00252087	0.00024481	0.000321923	0	0	0	0.00175949	0	0.00193627	0.00148913	0.000439263	0.00204593	0	0.000180734	0	0
ASV00343	GTAATACGTAGGGGGCAAGCGTTGTCCGGAATGATTGGGCGTAAAGGGCGCGTAGGCGGTAAAGTAAGTTGAGTGTATAACCCTAGGGCTCAACCTTAGGTGGCATTCAAAACTGCTTAACTAGAGTGCAGAAGAGGAAAGTGGAATTCCACGTGTAGCGGTGAAATGCGTAGAGATGTGGAGGAACACCAGTGGCGAAGGCGACTTTCTGGGCTGTAACTGACGCTGAGGCGCGAAAGCGTGGGGAGCAAACAGGATTAG	Bacteria	Firmicutes	NA	NA	NA	NA	NA	NA	NA	3	0.0266937	0.000797088	0.0216505	0.00424613	0	0	0	0	0	0	0	0	0	0	0	0	0	0	0	0	0	0	0	0	0	0	0	0	0	0	0	0
ASV00344	GTACTACGGAGGGTGCAAGCGTTAATCGGAATTACTGGGCGTAAAGCGCACGCAGGCGGTTGGATAAGTTAGATGTGAAAGCCCCGGGCTCAACCTGGGAATTGCATTTAAAACTGTCCAGCTAGAGTCTTGTAGAGGGGGGTAGAATTCCAGGTGTAGCGGTGAAATGCGTAGAGATCTGGAGGAATACCGGTGGCGAAGGCGGCCCCCTGGACAAAGACTGACGCTCAGGTGCGAAAGCGTGGGGAGCAAACAGGATTAG	Bacteria	Proteobacteria	Gammaproteobacteria	Aeromonadales	Aeromonadaceae	Aeromonas	Aeromonadales	Aeromonadaceae	Aeromonas	2	0.00666495	0	0	0	0	0	0	0	0	0	0.00309889	0.00356606	0	0	0	0	0	0	0	0	0	0	0	0	0	0	0	0	0	0	0	0
ASV00347	GTAATACGTAGGTGGCAAGCGTTATCCGGAATTATTGGGCGTAAAGGGTGCGTAGGCGGCATAATAAGTCTGATGTTAAAGGCAGTGGCTCAACTACTGTTAGCATTGGAAACTGTTAAGCTAGAGTACAGAAGGGGCAAGTGGAATTCCATGTGTAGCGGTAAAATGCGTAGATATATGGAGGAACACCAGTGGCGAAGGCGGCTTGCTGGTCTGTAACTGACGCTGATGCACGAAAGCGTGGGGAGCAAATAGGATTAG	Bacteria	Firmicutes	Bacilli	Erysipelotrichales	Erysipelotrichaceae	Breznakia	Erysipelotrichales	Erysipelotrichaceae	Breznakia	6	0.0145032	0	0	0	0.000634472	0	0.00542859	0	0	0	0	0	0	0	0	0	0	0.00162799	0	0	0	0	0	0	0.00496882	0	0.000405474	0	0	0	0.00143783	0
ASV00349	GTAATACGTAGGGTGCAAGCGTTAATCGGAATTACTGGGCGTAAAGGGTGCGCAGGCGGTTAGATAAGTCAGATGTGAAAGCCCCGGGCTTAACCTGGGAATTGCGTTTGAAACTATTTAACTAGAGTGCAGTAGAGGGAGGTGGAATTCCATGTGTAGCAGTGAAATGCGTAGATATATGGAGGAACATCGATGGCGAAGGCAGCCTCCTGGACTGACACTGACGCTCATGCACGAAAGCGTGGGGAGCAAACAGGATTAG	Bacteria	Proteobacteria	Gammaproteobacteria	Burkholderiales	NA	NA	Burkholderiales	NA	NA	18	0.0116203	0.000511564	0.000702056	0.000479789	0.000491204	0	0	0.000184018	0	0	0.00112478	5.225e-05	0	0.000468185	0	0	0	0.00048962	0	0	0.00120733	0.00149511	0.000809368	0	0.000170848	0.00127412	0	0.000221182	0.000517983	0.000903669	0	0.000517244
ASV00350	GTAATACGTAGGGTGCGAGCGTTAATCGGAATTACTGGGCGTAAAGCGTGCGCAGGCGGTGATGTAAGACAGATGTGAAATCCCCGGGCTCAACCTGGGAACTGCGTTTGTGACTGCATCACTCGAGTACGGCAGAGGGAGGTGGAATTCCACGTGTAGCAGTGAAATGCGTAGAGATGTGGAGGAACACCGATGGCGAAGGCAGCCTCCTGGGCCAGTACTGACGCTCATGCACGAAAGCGTGGGGAGCAAACAGGATTAG	Bacteria	Proteobacteria	Gammaproteobacteria	Burkholderiales	Rhodocyclaceae	Zoogloea	Burkholderiales	Rhodocyclaceae	Zoogloea	9	0.0106053	0.000547254	0	0	8.18674e-05	0	0	0	0.000870587	0	0.000378753	0.000143688	0	0	0	0.00812455	0	0	0	0	0	0	0	0	0	0	0.000146421	0	0	0	0.000169926	0.000142242
ASV00351	GTAATACGGAGGGGGCTAGCGTTGTTCGGAATTACTGGGCGTAAAGCGCACGTAGGCGGACTGGAAAGTCAGGGGTGAAATCCCGGGGCTCAACCCCGGAACTGCCTTTGAAACTCCCGGTCTTGAGGTCGAGAGAGGTGAGTGGAATTCCGAGTGTAGAGGTGAAATTCGTAGATATTCGGAGGAACACCAGTGGCGAAGGCGGCTCACTGGCTCGATACTGACGCTGAGGTGCGAAAGCGTGGGGAGCAAACAGGATTAG	Bacteria	Proteobacteria	Alphaproteobacteria	Rhodobacterales	Rhodobacteraceae	Rhodobacter	Rhodobacterales	Rhodobacteraceae	Rhodobacter	13	0.0135277	0	0	0	0.000266069	0	0.000799748	0	0.000185	0.000253883	0	0	0	0	0	0.00141707	0.00289559	0.000354975	0.000160961	0	0	0	0.0020762	0	0.00224949	0	0.000715211	0.00176945	0	0.000384059	0	0
ASV00352	GTAATACGTAGGGTGCAAGCGTTATCCGGAATTATTGGGCGTAAAGGGCTCGTAGGCGGTTCGTCGCGTCCGGTGTGAAAGTCCATCGCTTAACGGTGGATCTGCGCCGGGTACGGGCGGGCTGGAGTGCGGTAGGGGAGACTGGAATTCCCGGTGTAACGGTGGAATGTGTAGATATCGGGAAGAACACCAATGGCGAAGGCAGGTCTCTGGGCCGTTACTGACGCTGAGGAGCGAAAGCGTGGGGAGCGAACAGGATTAG	Bacteria	Actinobacteriota	Actinobacteria	Bifidobacteriales	Bifidobacteriaceae	Bifidobacterium	Bifidobacteriales	Bifidobacteriaceae	Bifidobacterium	11	0.0130602	0	0	0	7.1634e-05	0.000299833	0.00144197	0	0	0	0	0	0	0	0.000226271	0.00153044	0.00252087	0	0	0	0	0	0.00240171	0	0.00180814	0.000899846	0.000495579	0.00136395	0	0	0	0
ASV00354	GTAATACGGAGGATGCAAGCGTTATCCGGATTCATTGGGTTTAAAGGGTGCGTAGGCGGCTGTTTAAGTCAGCGGTGAAACTCACGGGCTCAACCCGTGACCTGCCGTTGATACTGGGGAGCTTGAATACGGATGAAGCGGGAGGAATGTATGGTGTAGCGGTGAAATGCATAGATATCATACAGAAGGCCTAATGCGAAGGCATCCCGCTAATCCGTCATTGACGCTGAGGCACGAAAGCGTGGGGATCAAACAGGATTAG	Bacteria	Bacteroidota	Bacteroidia	NA	NA	NA	NA	NA	NA	9	0.0112552	0.000285524	0.00441616	0	0.000644706	0	0	0	0	0	0.000241025	0	0	0	0	0	0	0.000563063	0	0	0	0	0.000281519	0	0	0.000708729	0	0	0	0.00376529	0	0.000349139
ASV00357	GTAATACGGAAGGAGCGAGCGTTGTTCGGAATTATTGGGCGTAAAGGGCGCGTAGGCGGTTATATAAGTCTGTAGTCAAATACCTTGGCTTAACTGAGGGAAGGTTATGGAAACTGTGTAACTAGAATTACCTAGGGGAAACTGGAATTTCTGGTGTAGGGGTGGAATCTGTTGATATCAGAAGGAACACCAAAGGCGAAGGCAAGTTTCTGGGGGATAATTGACGCTGAGGCGCGAAAGTGTGGGGAGCAAACAGGATTAG	Bacteria	NA	NA	NA	NA	NA	NA	NA	NA	8	0.0139523	0	0.000588821	0	0	0	0	0	0	0	0.00113626	5.225e-05	0	0	0	0	0	0	0	0	0.000557229	0.00988234	0	0	0.000498306	0	0	0	0	0	0.000810415	0.000426726
ASV00359	GTAATACGTAGGGTGCGAGCGTTAATCGGAATTACTGGGCGTAAAGCGTGCGCAGGCGGTTTTGTAAGACAGGCGTGAAATCCCCGGGCTCAACCTGGGAACTGCGCTTGTGACTGCAAGGCTAGAGTATGGCAGAGGGGGGTGGAATTCCACGTGTAGCAGTGAAATGCGTAGAGATGTGGAGGAACACCGATGGCGAAGGCAGCCCCCTGGGCCAATACTGACGCTCATGCACGAAAGCGTGGGTAGCAAACAGGATTAG	Bacteria	Proteobacteria	Gammaproteobacteria	Burkholderiales	Rhodocyclaceae	NA	Burkholderiales	Rhodocyclaceae	NA	6	0.00919351	0	0	0.000959578	0	0	0	0	0	0	0.00181342	0	0	0	0	0.00438348	0	0	0.000643846	0	0	0	0	0	0	0	0	0.000681977	0	0	0	0.00071121
ASV00362	GTAATACGTAGGGTGCGAGCGTTAATCGGAATTACTGGGCGTAAAGCGTGCGCAGGCGGTTTTGTAAGACAGGCGTGAAATCCCCGGGCTCAACCTGGGAACTGCGCTTGTGACTGCAAGGCTAGAGTATGGCAGAGGGGGGTGGAATTCCACGTGTAGCAGTGAAATGCGTAGAGATGTGGAGGAACACCAATGGCGAAGGCAGCCCCCTGGGCCAATACTGACGCTCATGCACGAAAGCGTGGGTAGCAAACAGGATTAG	Bacteria	Proteobacteria	Gammaproteobacteria	Burkholderiales	Rhodocyclaceae	NA	Burkholderiales	Rhodocyclaceae	NA	10	0.0142276	0	0	0	0	0	0.00135715	0	0	0	0	0	0	0	0	0.00504478	0.00188497	0.00190952	0	0	0	0	0.00129323	0	0.000484068	0	0.00024779	0.0012165	0	0.000143081	0	0.000646555
ASV00364	GTAATACGAAGGGTGCAAGCGTTGTTCGGAATTACTGGGCGTAAAGGGTGTGTAGGCGGTTTGATAAGATAGGGGTGAAATCCCGGGGCTTAACCTCGGAACTGCCTTTATAACTATTGGACTTGAATAATGGAGAGGACAGTGGAATACCCAGTGTAGAGGTGGAATTCGTAGATATTGGGTAGAACACCAGAGGCGAAGGCGACTGTCTGGCCATTAATTGACGCTGAGGCACGAAAGTGTGGGGAGCAAACAGGATTAG	Bacteria	Proteobacteria	Alphaproteobacteria	Rhodospirillales	NA	NA	Rhodospirillales	NA	NA	19	0.0130492	0	0	0	0.00287559	0	0	0.000437043	0.000261176	0.000288504	0.00143467	0.000418	0.00119567	0.000838378	0	0	0	0.0029622	0.00034875	0	0.000119406	0.000328196	0	0	0.000227797	0.000668912	1.12632e-05	0.000387068	0.000119535	7.53057e-05	0	5.17244e-05
ASV00365	GTAATACGGAGGATCCGAGCGTTATCCGGATTTATTGGGTTTAAAGGGTGCGTAGGTGGTTTAATAAGTTATAGGTGAAAGCTTGACGCTTAACGTCGAAACAGCCTGTAATACTGTTTAACTAGAGACCAGTTGCAGAAGGCGGAATGTGTAGTGTAGCGGTGAAATGCTTAGATATTACACAGAACACCGATTGCGAAGGCAGCTTTCTAAGCTGGTTCTGACACTGATGCACGAAAGCGTGGGGAGCGAACAGGATTAG	Bacteria	Bacteroidota	Bacteroidia	Bacteroidales	NA	NA	Bacteroidales	NA	NA	9	0.0134432	0	0	0	0.000194435	0	0	0	0	0	0.0010674	0.000130625	0	0.000783938	0	0	0	0	0	0	0.00220238	0.00707444	0	0	0	0	0	0	0.00171333	0.000173203	0	0.000103449
ASV00370	GTAATACAGAGGGTGCGAGCGTTAATCGGATTTACTGGGCGTAAAGCGTGCGTAGGCGGCTGATTAAGTCGGATGTGAAATCCCTGAGCTTAACTTAGGAATTGCATTCGATACTGGTCAGCTAGAGTATGGGAGAGGATGGTAGAATTCCAGGTGTAGCGGTGAAATGCGTAGAGATCTGGAGGAATACCGATGGCGAAGGCAGCCATCTGGCCTAATACTGACGCTGAGGTACGAAAGCATGGGGAGCAAACAGGATTAG	Bacteria	Proteobacteria	Gammaproteobacteria	Pseudomonadales	Moraxellaceae	Acinetobacter	Pseudomonadales	Moraxellaceae	Acinetobacter	7	0.00505997	0.000237937	0	0	0	0.000103788	0	0	0	0.000150022	0	0	0	0	0	0.00413785	0	0	0	0	0	0.000170176	0	0	0	0.000215008	0	0	0	4.51834e-05	0	0
ASV00375	GTAATACGTAGGGGGCAAGCGTTATCCGGAATTACTGGGTGTAAAGGGTGAGTAGGCGGTTTGGAAAGTCATATGTGAAAGCCCGAGGCTTAACCTCGGGATTGCATAAGAAACTCTCGAACTAGAGTACAGGAGAGGTAAGCGGAATTCCTAGTGTAGCGGTGAAATGCGTAGATATTAGGAAGAACACCAGTGGCGAAGGCGGCTTACTGGACTGAAACTGACGCTGAGTCACGAAAGCGTGGGGAGCGAACAGGATTAG	Bacteria	Firmicutes	Clostridia	Lachnospirales	Lachnospiraceae	NA	Lachnospirales	Lachnospiraceae	NA	9	0.0114142	0	0	0	0.00035817	0	0	0	0	0	0.000206593	0	0	0.00137189	0	0	0	0	0	0	0.00151248	0.00205426	0	0	0	0.00136171	0	0	0.00171333	0.00158142	0	0.00125432
ASV00376	GTAATACGTATGGTGCAAGCGTTATCCGGAATTACTGGGCGTAAAGGGTGAGTAGGCGGTCAGCTAAGTCATATGTGAAAATCCAGGGCTCAACCCTGGACTTGCATAAGAAACTGGCAGACTTGAGTGCAGGAGAGGTAAGCGGAATTCCTAGTGTAGCGGTGAAATGCGTAGATATTAGGAAGAACACCAGTGGCGAAGGCGGCTTACTGGACTGTAACTGACGCTGAGTCACGAAAGCGTGGGGAGCGAACAGGATTAG	Bacteria	Firmicutes	Clostridia	Lachnospirales	Lachnospiraceae	Tyzzerella	Lachnospirales	Lachnospiraceae	Tyzzerella	10	0.0109812	0	0	0	0	0	0	0	0	0	0.000459095	0	0	0.000794826	0	0	0	0.000367215	0	0	0.000928715	0.00076579	0.00164513	0	0	0.00088392	0	0	0.00152739	0.00174709	0	0.00186208
ASV00380	GTAATACGGAGGGTGCAAGCGTTAATCGGAATCACTGGGCGTAAAGCGCGCGTAGGCGGCCTTATAAGTCAGGGGTGAAATCCCACGGCTCAACCGTGGAACTGCCCTTGATACTGTTTGGCTGGAGTCTGTGAGAGGGTAGTGGAATTCCAGGTGTAGGAGTGAAATCCGTAGATATCTGGAGGAACATCAGTGGCGAAGGCGACTACCTGGTGCAGTACTGACGCTGAGGTGCGAAAGCGTGGGGATCAAACAGGATTAG	Bacteria	Desulfobacterota	Desulfovibrionia	Desulfovibrionales	Desulfovibrionaceae	Desulfovibrio	Desulfovibrionales	Desulfovibrionaceae	Desulfovibrio	12	0.00873695	0	0	0	0.000286536	0	0	0	0	0	0.00082637	0	0	0.00082749	0	0	0	0.00048962	0	0	0.000888912	0.000644236	0.000782975	0	0.00052678	0.000716692	0	0	0.000850024	0.00148352	0	0.000413795
ASV00382	GTAATACGGAGGGTGCAAGCGTTACCCGGAATCACTGGGCGTAAAGGGCGTGTAGGCGGCCCCATAAGTCCGGCTTTGAAGACCGAGGCTCAACCTCGGGAATGGGCTGGGTACTGTGGGGCTGGACCTCTGGAGAGAGAACCGGAATTCCTGGTGGAGCGGTGGAATGCGTAGATCCCAGGAGGAACACCGACGGCGAAGGCAGGTTCTTGGACAGAAGGTGACGCTGAGGCGCGAAAGTGTGGGGAGCAAACCGGATTAG	Bacteria	Deinococcota	Deinococci	Deinococcales	Deinococcaceae	Deinococcus	Deinococcales	Deinococcaceae	Deinococcus	1	0.00116474	0	0	0	0	0.00116474	0	0	0	0	0	0	0	0	0	0	0	0	0	0	0	0	0	0	0	0	0	0	0	0	0	0
ASV00388	GTAATACGTAGGTGGCAAGCGTTGTCCGGATTTATTGGGCGTAAAGCGAGCGCAGGCGGAAGAATAAGTCTGATGTGAAAGCCCTCGGCTTAACCGAGGAACTGCATCGGAAACTGTTTTTCTTGAGTGCAGAAGAGGAGAGTGGAACTCCATGTGTAGCGGTGGAATGCGTAGATATATGGAAGAACACCAGTGGCGAAGGCGGCTCTCTGGTCTGCAACTGACGCTGAGGCTCGAAAGCATGGGTAGCGAACAGGATTAG	Bacteria	Firmicutes	Bacilli	Lactobacillales	Lactobacillaceae	Lactobacillus	Lactobacillales	Lactobacillaceae	Lactobacillus	7	0.0115563	0	0	0	0	0.0015107	0.000169644	0.00908589	0	0	6.88642e-05	0	0	0	0	0	0.000488276	0	0	0	0	0	0.000193544	0	0	0	3.94211e-05	0	0	0	0	0
ASV00389	GTACTACGGAAGGAGCGAGCGTTGTTCGGAATTATTGGGCGTAAAGGGCGCGTAGGCTGTCAAACAAGTCTGTAGTCAAATACCTCGGCTTAACTGAGGGAAGGCAATGGAAACTGTTTGACTAGAATTACCTAGGGGAAACTGGAATTTCTAGTGTAGGGGTGGAATCTGTTGATATTAGAAGGAACACCAAAGGCGAAGGCAAGTTTCTGGGGGATAATTGACGCTGAGGCGCGAAAGTGTGGGGAGCAAACAGGATTAG	Bacteria	NA	NA	NA	NA	NA	NA	NA	NA	2	0.0116655	0	0	0	0	0.00227181	0	0	0	0.00939368	0	0	0	0	0	0	0	0	0	0	0	0	0	0	0	0	0	0	0	0	0	0
ASV00390	GTAATACGTAGGGTGCAAGCGTTAATCGGAATTACTGGGCGTAAAGCGTGCGCAGGCGGTTTTGTAAGACAGAGGTGAAATCCCCGGGCTCAACCTGGGAACTGCCTTTGTGACTGCAAGGCTGGAGTACGGCAGAGGGGGATGGAATTCCGCGTGTAGCAGTGAAATGCGTAGATATGCGGAGGAACACCGATGGCGAAGGCAATCCCCTGGGCCTGTACTGACGCTCATGCACGAAAGCGTGGGGAGCAAACAGGATTAG	Bacteria	Proteobacteria	Gammaproteobacteria	Burkholderiales	Comamonadaceae	NA	Burkholderiales	Comamonadaceae	NA	6	0.0126455	0	0	0	0	0	0	0	0	0	0.0013199	0.000222063	0	0	0	0	0.000613183	0	0	0	0	0.000388973	0.000325507	0	0	0	0	0	0	0	0	0.0097759
ASV00392	GTAATACGGAGGGTGCAAGCGTTAATCGGAATCACTGGGCGTAAAGCGCACGTAGGCGGCCCGTTAAGTCAGATGTGAAACCCCTGGGCTCAACCTGGGAATGGCATTTGATACTAGCGCGCTCGAGTCTGATAGAGGGGGGTGGAATTCCAGGTGTAGCGGTGAAATGCGTAGATATCTGGAGGAACACCGGTGGCGAAGGCGGCCCCCTGGATCATGACTGACGCTGAGGTGCGAAAGCGTGGGTAGCAAACAGGATTAG	Bacteria	Proteobacteria	Gammaproteobacteria	Run-SP154	NA	NA	Run-SP154	NA	NA	13	0.0130838	0	0	0	0	0	0.00155103	8.05079e-05	0.000195882	0	0	0	0	0	0	0	0.00230512	8.56835e-05	0.000617019	0	0	0	0.00219937	0.00206356	0.00125288	0.00100337	0.00035479	0.0012165	0	0.000158142	0	0
ASV00393	GTAATACGGAGGGAGCTAGCGTTGTTCGGAATCACTGGGCGTAAAGCGTGCGTAGGCGGTGACTCAAGTCAGAGGTGAAAGCCTGGAGCTCAACTCCAGAACTGCCTTTGAAACTAGGTCGCTAGAATGTCGGAGAGGTGAGTGGAATTCCGAGTGTAGAGGTGAAATTCGTAGATATTCGGAAGAACACCAGTGGCGAAGGCGGCTCACTGGACGACTATTGACGCTGAGGCACGAAAGCGTGGGGAGCAAACAGGATTAG	Bacteria	Proteobacteria	Alphaproteobacteria	Sphingomonadales	Sphingomonadaceae	Rhizorhapis	Sphingomonadales	Sphingomonadaceae	Rhizorhapis	4	0.0195014	0.00209384	0.0136335	0.002279	0	0	0	0	0	0	0	0	0	0	0	0	0	0	0	0	0	0.00149511	0	0	0	0	0	0	0	0	0	0
ASV00396	GTAATACGAAGGGGGCTAGCGTTGTTCGGATTTACTGGGCGTAAAGCGCACGTAGGCGGCTTGTTAAGTCAGAGGTGAAAGCCTGGAGCTCAACTCCAGAACTGCCTTTGATACTGGCAAGCTCGAGTATGGAAGAGGTTGGTGGAACTCCGAGTGTAGAGGTGAAATTCGTAGATATTCGGAAGAACACCAGTGGCGAAGGCGGCCAACTGGTCCATTACTGACGCTGAGGTGCGAAAGCGTGGGGAGCAAACAGGATTAG	Bacteria	Proteobacteria	Alphaproteobacteria	Rhizobiales	Rhizobiales_Incertae_Sedis	Phreatobacter	Rhizobiales	Rhizobiales_Incertae_Sedis	Phreatobacter	7	0.0159154	0.00425907	0.00797174	0.00100756	0	0	0	0	0	0	0.000700119	0	0	0	0	0	0	0	0	0	0	0	0	0	0	0	0.000264684	0	0.00164692	0	6.53561e-05	0
ASV00397	GTAATACGTAGGGGGCAAGCGTTATCCGGAATTACTGGGTGTAAAGGGTGAGTAGGTTGGCTTGTAAGTCACATGTGAAATACCGATGCTTAACATCGGGGCTGCATGAGAAACTACAAGCCTAGAGTACAGGAGAGGTAAGCGGAATTTCTAGTGTAGCGGTGAAATGCGTAGATATTAGGAAGAACACCAGTGGCGAAGGCGGCTTACTGGACTGAAACTGACACTGAGTCACGAAAGCGTGGGGAGCAAACAGGATTAG	Bacteria	Firmicutes	Clostridia	NA	NA	NA	NA	NA	NA	10	0.00904899	0	0	0	0.000255836	0	0	0	0.00069647	0.000115401	0.000241025	0	0	0.00223205	0	0	0	0	0	0	0	0	0.000351899	0	0	0.00286677	0	0	0.000796897	0.0011823	0	0.000310346
ASV00398	GTAATACGTAGGGTGCAAGCGTTGTCCGGATTTATTGGGCGTAAAGAGCTCGTAGGCGGTTTGTCGCGTCTGCTGTGAAAACTCGAGGCTCAACCTCGGGCTTGCAGTGGGTACGGGCAGACTAGAGTGCGGTAGGGGAGACTGGAATTCCTGGTGTAGCGGTGGAATGCGCAGATATCAGGAGGAACACCGGTGGCGAAGGCGGGTCTCTGGGCCGTAACTGACGCTGAGGAGCGAAAGCGTGGGGAGCGAACAGGATTAG	Bacteria	Actinobacteriota	Actinobacteria	NA	NA	NA	NA	NA	NA	6	0.0180046	0	0.000362352	0	0	0	0	0	0	0	0	0	0	0	0	0	0	0	0	0	0	0.00491078	0	0.00949236	0	0	0.00270316	0	0.000159379	0.000376529	0	0
ASV00399	GTAATACGGAGGGGGCTAGCGTTGTTCGGAATTACTGGGCGTAAAGCGCACGTAGGCGGCTTTGTAAGTTAGAGGTGAAAGCCCGGGGCTCAACTCCGGAACTGCCTTTAAGACTGCATCGCTTGAATCATGGAGAGGTTAGTGGAATTCCGAGTGTAGAGGTGAAATTCGTAGATATTCGGAAGAACACCAGTGGCGAAGGCGACTAACTGGACATGTATTGACGCTGAGGTGCGAAAGCGTGGGGAGCAAACAGGATTAG	Bacteria	Proteobacteria	Alphaproteobacteria	Sphingomonadales	Sphingomonadaceae	Sphingomonas	Sphingomonadales	Sphingomonadaceae	Sphingomonas	1	0.00091103	0	0	0	0	0.00091103	0	0	0	0	0	0	0	0	0	0	0	0	0	0	0	0	0	0	0	0	0	0	0	0	0	0
ASV00402	GTACTACGTAGGGGGCGAGCGTTATCCGGAATTATTGGGCGTAAAGGGTTCGCAGGTGGACCAATAAGTCAGGTGTGAAAGGTAGTGGCTCAACCACTGCAAGCACCTGAAACTGTAGGTCTTGAGTGCAGGAGAGGAAAGTGGAATTCCTAGTGTAGCGGTGAAATGCGTAGATATTAGGAGGAACACCAGTGGCGAAGGCGACTTTCTGGACTGTAACTGACACTGAGGAACGAAAGCGTGGGGAGCAAACAGGATTAG	Bacteria	Firmicutes	Clostridia	Peptostreptococcales-Tissierellales	Peptostreptococcales-Tissierellales_fa	NA	Peptostreptococcales-Tissierellales	Peptostreptococcales-Tissierellales_fa	NA	3	0.00968098	0	0	0	0	0	0	0.0030938	0.00243764	0	0	0	0	0	0	0	0	0.00414953	0	0	0	0	0	0	0	0	0	0	0	0	0	0
ASV00403	GTAATACGGAGGATGCAAGCGTTATCCGGAATGATTGGGCGTAAAGAGTCCGTAGGTGGCCCTTCAAGTCTGCTGTTAAAGAGCGAGGCTTAACTTCGGAAAAGCAGTGGAAACTGGAGAGCTAGAGTGTAGTAGGGGCAGAGGGAATTCCTGGTGTAGCGGTGAAATGCGTAGAGATCAGGAAGAACACCGGTGGCGAAAGCGCTCTGCTGGGCTACAACTGACACTGAGGGACGAAAGCTAGGGGAGCGAATGGGATTAG	Bacteria	Cyanobacteria	Cyanobacteriia	Cyanobacteriales	Phormidiaceae	Planktothrix_NIVA-CYA_15	Cyanobacteriales	Phormidiaceae	Planktothrix_NIVA-CYA_15	12	0.00928929	0	0	0	0.000583305	0	0.00110268	0	0	0	0	0	0	3.26641e-05	0	0.00128481	0.000601828	0.00197072	0	0	0	0	0.000677405	0	0.00108204	0.000605206	0.000236526	0	0	0.00104675	6.53561e-05	0
ASV00412	GTACTACGTAGGGTGCGAGCGTTAATCGGAATTACTGGGCGTAAAGCGTGCGCAGGCGGTTTGGTAAGACAGATGTGAAATCCCCGGGCTCAACCTGGGAACTGCATTTGTGACTGCCAGACTAGAGTGCGGCAGAGGGGGATGGAATTCCGCGTGTAGCAGTGAAATGCGTAGATATGCGGAGGAACACCAATGGCGAAGGCAATCCCCTGGGCCTGCACTGACGCTCATGTACGAAAGCGTGGGGAGCAAACAGGATTAG	Bacteria	Proteobacteria	Gammaproteobacteria	Burkholderiales	Comamonadaceae	NA	Burkholderiales	Comamonadaceae	NA	4	0.0108902	0	0	0	0	0	0	0.0041059	0.00126235	0.00300044	0	0	0	0	0	0	0	0.00252154	0	0	0	0	0	0	0	0	0	0	0	0	0	0
ASV00413	GTAATACGTAGGGTGCAAGCGTTAATCGGAATTACTGGGCGTAAAGCGTGCGCAGGCGGTTATATAAGACAGATGTGAAATCCCCGGGCTCAACCTGGGACCTGCATTTGTGACTGTATAGCTAGAGTACGGTAGAGGGGGATGGAATTCCGCGTGTAGCAGTGAAATGCGTAGATATGCGGAGGAACACCGATGGCGAAGGCAATCCCCTGGACCTGTACTGACGCTCATGCACGAAAGCGTGGGGAGCAAACAGGATTAG	Bacteria	Proteobacteria	Gammaproteobacteria	Burkholderiales	Comamonadaceae	NA	Burkholderiales	Comamonadaceae	NA	5	0.00250058	0	0	0	0	0	0	0	8.70587e-05	6.92409e-05	0	0	0	0	0	0	0	0	0	0	0	0	0	0	0	0	0.000219632	0	0.00207193	5.2714e-05	0	0
ASV00417	GTAATACATATGTCGCAAGCGTTATTCGGATTTATTGGGCGTAAAGCGCGTCTAGGCGGTTTATTAAGTCTGATGTGAAAATGCGGGGCTCAACTCCGTATTGCGTTGGAAACTGGTAGACTAGAGTACTGGAGAGGTGGGCGGAACTACAAGTGTAGAGGTGGAATTCGTAGATATTTGTAGGAATGCCGATAGAGAAGTCAGCTCACTGGACAGATACTGACGCTAAAGCGCGAAAGCGTGGGGAGCAAACAGGATTAG	Bacteria	Fusobacteriota	Fusobacteriia	Fusobacteriales	Fusobacteriaceae	Cetobacterium	Fusobacteriales	Fusobacteriaceae	Cetobacterium	3	0.00795781	0	0	0	0	0.00268696	0.00247195	0	0	0	0	0	0	0	0	0	0	0	0	0	0	0	0	0	0	0	0.0027989	0	0	0	0	0
ASV00423	GTAATACGAAGGGGGCGAGCGTTGTTCGGAATTACTGGGCGTAAAGGGTGTGTAGGCGGTTATGAAAGATAGGGGTGAAATCCCGGGGCTCAACCTCGGAATTGCCTTTATAACTTTGTGACTAGAGTAACAGAGAGGATAGTGGAATACCCAGTGTAGAGGTGAAATTCGTAGATATTGGGTAGAACACCGGTGGCGAAGGCGACTATCTGGCTGTTTACTGACGCTGAGGCACGAAAGCATGGGGATCAAACAGGATTAG	Bacteria	Proteobacteria	Alphaproteobacteria	NA	NA	NA	NA	NA	NA	6	0.00800039	0	0	0	0	0	0	0	0	0	0	0	0	7.62162e-05	0	0	0	0	0	0	0	0	6.15823e-05	0	0	0.000310566	0	0	0.00225788	0.00520363	0	9.05176e-05
ASV00425	GTAATACGGAGGGGGCTAGCGTTGTTCGGAATTACTGGGCGTAAAGCGCACGTAGGCGGACCAGAAAGTTGGGGGTGAAATCCCGGGGCTCAACCTCGGAACTGCCTTCAAAACTATTGGTCTTGAGTTCGAGAGAGGTGAGTGGAATTCCGAGTGTAGAGGTGAAATTCGTAGATATTCGGAGGAACACCAGTGGCGAAGGCGGCTCACTGGCTCGATACTGACGCTGAGGTGCGAAAGCGTGGGGAGCAAACAGGATTAG	Bacteria	Proteobacteria	Alphaproteobacteria	Rhodobacterales	Rhodobacteraceae	Paracoccus	Rhodobacterales	Rhodobacteraceae	Paracoccus	1	0.00482039	0	0	0	0	0.00482039	0	0	0	0	0	0	0	0	0	0	0	0	0	0	0	0	0	0	0	0	0	0	0	0	0	0
ASV00426	GTAATACGAAGGGGGCTAGCGTTGCTCGGAATTACTGGGCGTAAAGGGAGCGTAGGCGGACATTTAAGTCAGGGGTGAAATCCCGGGGCTCAACCTCGGAATTGCCTTTGATACTGGGTGTCTTGAGTATGAGAGAGGTGTGTGGAACTCCGAGTGTAGAGGTGAAATTCGTAGATATTCGGAAGAACACCAGTGGCGAAGGCGACACACTGGCTCATTACTGACGCTGAGGCTCGAAAGCGTGGGGAGCAAACAGGATTAG	Bacteria	Proteobacteria	Alphaproteobacteria	Caulobacterales	Caulobacteraceae	Brevundimonas	Caulobacterales	Caulobacteraceae	Brevundimonas	2	0.00122116	0	0	0	0	0.00114167	0	0	0	0	0	0	0	0	0	0	7.94867e-05	0	0	0	0	0	0	0	0	0	0	0	0	0	0	0
ASV00427	GTAATACGTAGGGTGCGAGCGTTAATCGGAATTACTGGGCGTAAAGCGTGCGCAGGCGGTTTTGTAAGACAGAGGTGAAATCCCCGGGCTCAACCTGGGAACTGCCTTTGTGACTGCAAAGCTGGAGTGCGGCAGAGGGGGATGGAATTCCGCGTGTAGCAGTGAAATGCGTAGATATGCGGAGGAACACCGATGGCGAAGGCAATCCCCTGGGCCTGCACTGACGCTCATGCACGAAAGCGTGGGGAGCAAACAGGATTAG	Bacteria	Proteobacteria	Gammaproteobacteria	Burkholderiales	Comamonadaceae	NA	Burkholderiales	Comamonadaceae	NA	1	0.00115255	0	0	0	0	0	0	0	0	0	0	0	0	0	0	0.00115255	0	0	0	0	0	0	0	0	0	0	0	0	0	0	0	0
ASV00428	GTAATACGGAGGGTGCAAGCGTTAATCGGAATGACTGGGCGTAAAGGGCACGTAGGCGGTAGATTAAGTCGGATGTGAAATCCCCGGGCTCAACCTGGGAATGGCATTCGAAACTGGTGTGCTAGAGTTTTGTAGAGGGGGGTAGAATTCCACGTGTAGCGGTGAAATGCGTAGAGATGTGGAGGAATACCGGTGGCGAAGGCGGCCCCCTGGACAGAGACTGACGCTGAGGTGCGAAAGCGTGGGGAGCAAACAGGATTAG	Bacteria	Proteobacteria	Gammaproteobacteria	Enterobacterales	NA	NA	Enterobacterales	NA	NA	3	0.00973439	0	0	0	0.00197505	0	0.000109057	0	0.00765029	0	0	0	0	0	0	0	0	0	0	0	0	0	0	0	0	0	0	0	0	0	0	0
ASV00432	GTAAAACGTAGGTGGCAAGCGTTGTCCGGAATTACTGGGTGTAAAGGGAGCGCAGGCGGAATGGCAAGTTGGATGTGAAATCTATGGGCTCAACCCATAGCGTGCATTCAAAACTGCTGTTCTTGAGTGATGTAGAGGTAGGCGGAATTCCCGGTGTAGCGGTGGAATGCGTAGATATCGGGAGGAACACCAGTGGCGAAGGCGGCCTACTGGGCATTAACTGACGCTGAGGCTCGAAAGTATGGGGAGCAAACAGGATTAG	Bacteria	Firmicutes	Clostridia	Oscillospirales	Ruminococcaceae	NA	Oscillospirales	Ruminococcaceae	NA	12	0.00964211	0	0	0	0	0	0.000315052	0	0	0	0	0	0	0.00135012	0	0	0	0.00100372	0	0	0	0.0013614	0.00097652	0	0.000968137	0.000764471	0.000337895	0.0012165	0.000225788	0.000850955	0	0.000271553
ASV00433	GTAATACGTAGGGGGCGAGCGTTGTCCGGAATTACTGGGCGTAAAGCGCACGCAGGCGGATATATAAGTCGGCCGTGAAAGTCAGTGGCTTACCCATTGAATGTCGGTCGATACTGTGTATCTGGAGTGTGAGAGAGGAAAGTGGAATTCCCGGTGTAGCGGTGAAATGCGTAGATATCGGGAGGAACACCAGTGGCGAAGGCGGCTTTCTGGCTCACAACTGACGCTCATGTGCGAAAGCTAGGGTAGCGAACGGGATTAG	Bacteria	NA	NA	NA	NA	NA	NA	NA	NA	9	0.0115221	0	0.00507292	0	0	0	0	0	0	0	0.000550914	0	0	0	0	0	0	0	0	0	0.00103485	0.000364662	0.000598228	0	0	0.00027075	0	0	0.00309462	0.00026357	0	0.000271553
ASV00436	GTAATACGTAGGGTCCGAGCGTTAATCGGAATTACTGGGCGTAAAGCGTGCGCAGGCGGTTATGTAAGACAGGCGTGAAATCCCCGGGCTCAACCTGGGAATTGCGCTTGTGACTGCATAGCTAGAGTGCGGCAGAGGGGGGTAGAATTCCACGTGTAGCAGTGAAATGCGTAGAGATGTGGAGGAATACCGATGGCGAAGGCAGCCCCCTGGGCCGATACTGACGCTCATGCACGAAAGCGTGGGGAGCAAACAGGATTAG	Bacteria	Proteobacteria	Gammaproteobacteria	Burkholderiales	NA	NA	Burkholderiales	NA	NA	18	0.00933164	0.000630532	0	0.000359842	0.000429804	0	0	0.000138014	0	8.0781e-05	0.00156092	0.000509438	0	9.79922e-05	0	0	0	0	0.000214615	0	0	0.000303885	0	0	9.96612e-05	0.000382236	7.32106e-05	0.000387068	0.000531265	0.00260558	0.000810415	0.00011638
ASV00438	GTAATACGTAGGGTGCAAGCGTTAATCGGAATTACTGGGCGTAAAGCGTGCGCAGGCGGTTTTGTAAGACAGAGGTGAAATCCCCGGGCTCAACCTGGGAACTGCCTTTGTGACTGCAAGGCTGGAGTGCGGCAGAGGGGGATGGAATTCCGCGTGTAGCAGTGAAATGCGTAGATATGCGGAGGAACACCGATGGCGAAGGCAATCCCCTGGGCCTGCACTGACGCTCATGCACGAAAGCGTGGGGAGCAAACAGGATTAG	Bacteria	Proteobacteria	Gammaproteobacteria	Burkholderiales	Comamonadaceae	Ottowia	Burkholderiales	Comamonadaceae	Ottowia	2	0.00352783	0	0	0	0	0.000126852	0	0	0	0	0	0	0	0	0	0.00340097	0	0	0	0	0	0	0	0	0	0	0	0	0	0	0	0
ASV00439	GTAATACGGAGGGTGCAAGCGTTAATCGGAATTACTGGGCGTAAAGCGCATGTAGGCGGCTTTTTAAGTCAGAGGTGAAATCCCAGAGCTTACCTTTGGAATTGCCTTTGAAACTGGAGAGCTTGAGTTCGTGAGAGGGTGGCGGAATTCCTGGTGTAGGAGTGAAATCCGTAGAGATCAGGAGGAACACCGGTGGCGAAGGCGGCCACCTGGCGCGACACTGACGCTGAGATGCGAAAGCGTGGGGAGCAAACAGGATTAG	Bacteria	NA	NA	NA	NA	NA	NA	NA	NA	7	0.00498229	0	0	0	0	0	0	0	0	0	0	0	0	0.000435521	0	0	0	0	0	0	0.000265347	0	0.000114367	0.00247627	0	0.000979479	0	0	0.000199224	0.000512079	0	0
ASV00441	GTAATACGTATGTTCCAAGCGTTATCCGGATTTATTGGGCGTAAAGCGAGCGCAGACGGTTATTTAAGTCTGAAGTGAAAGCCCTCAGCTCAACTGAGGAATTGCTTTGGAAACTGGATGACTTGAGTGCAGTAGAGGAAAGTGGAACTCCATGTGTAGCGGTGAAATGCGTAGATATATGGAAGAACACCAGTGGCGAAGGCGGCTTTCTGGACTGTAACTGACGTTGAGGCTCGAAAGTGTGGGTAGCAAACAGGATTAG	Bacteria	Firmicutes	Bacilli	Lactobacillales	Leuconostocaceae	Weissella	Lactobacillales	Leuconostocaceae	Weissella	7	0.00172489	0	0	0	0	0	0.000266583	0	0	0	0	0	0	0	0	7.55772e-05	0.000408789	0	0	0	0	0	0.000492659	0	0.000227797	8.75957e-05	0	0.000165886	0	0	0	0
ASV00442	GTAATACGGAGGATGCGAGCGTTATCCGGATTTATTGGGTTTAAAGGGTGCGTAGGCGGGATTATAAGTCAGCGGTGAAAGTTTGAGGCTCAACCTTAAAATTGCCGTTGAAACTGTCGTTCTTGAGTATATTTGAAGTAAGCGGAATTCGTGGTGTAGCGGTGAAATGCATAGATATCACGAAGAACTCCAATTGCGAAGGCAGCTTACTAAACTATAACTGACGCTGAAGCACGAAAGCGTGGGTATCAAACAGGATTAG	Bacteria	Bacteroidota	Bacteroidia	Bacteroidales	Dysgonomonadaceae	Dysgonomonas	Bacteroidales	Dysgonomonadaceae	Dysgonomonas	5	0.0106411	0.00022604	0	0	0	0	0	0	0	0	0.00231843	0	0	0	0	0	0	0	0	0	0.000597031	0.00709875	0	0	0	0	0	0	0	0	0	0.000400864
ASV00458	GTAATACGTAGGTGGCAAGCGTTGTCCGGAATTATTGGGCGTAAAGCGCGCGCAGGTGGTTTAATAAGTCTGATGTGAAAGCCCACGGCTCAACCGTGGAGGGTCATTGGAAACTGTTAAACTTGAGTGCAGGAGAGAAAAGTGGAATTCCTAGTGTAGCGGTGAAATGCGTAGAGATTAGGAGGAACACCAGTGGCGAAGGCGGCTTTTTGGCCTGTAACTGACACTGAGGCGCGAAAGCGTGGGGAGCAAACAGGATTAG	Bacteria	Firmicutes	Bacilli	Staphylococcales	Gemellaceae	Gemella	Staphylococcales	Gemellaceae	Gemella	4	0.00111962	0	0	0	0	6.91922e-05	0.000739161	0	0	0.000253883	5.73868e-05	0	0	0	0	0	0	0	0	0	0	0	0	0	0	0	0	0	0	0	0	0
ASV00459	GTAATACGGGAGGGGCAAGCGTTATCTGAAATAACTGGGCGTAAAGAGTCCGTAGACTGTAAAGTAAGTTACTTGTTAAATTTTTAAGCTTAACTTTAAGTTAGCTTGTAATACTGCTTTACTTGAGTTTTATACAGAAAAGTAGAATTTTATACGAAAGGGTAAAATCTTAAGATATATAAAGGAATATCAGCAGCGAAGGCGACTTTTTAGTAAAAACTGACGTTGAGGGACGAAAGTGTGGGTAGCAAACAGGATTAG	Bacteria	Proteobacteria	NA	NA	NA	NA	NA	NA	NA	3	0.0105232	0	0	0	2.04668e-05	0	0.0101059	0	0	0	0	0	0	0	0	0.00039678	0	0	0	0	0	0	0	0	0	0	0	0	0	0	0	0
ASV00461	GTAATACGTAGGGTGCAAGCGTTAATCGGAATTACTGGGCGTAAAGCGTGCGCAGGCGGTGATGTAAGACAGAGGTGAAATCCCCGGGCTCAACCTGGGAACTGCCTTTGTGACTGCATCGCTGGAGTGCGGCAGAGGGGGATGGAATTCCGCGTGTAGCAGTGAAATGCGTAGATATGCGGAGGAACACCGATGGCGAAGGCAATCCCCTGGGCCTGCACTGACGCTCATGCACGAAAGCGTGGGGAGCAAACAGGATTAG	Bacteria	Proteobacteria	Gammaproteobacteria	Burkholderiales	Comamonadaceae	NA	Burkholderiales	Comamonadaceae	NA	2	0.00130511	0.000190349	0	0	0	0	0	0	0	0	0	0	0	0	0	0.00111476	0	0	0	0	0	0	0	0	0	0	0	0	0	0	0	0
ASV00463	GTAATACGGAGGATGCAAGCGTTATCCGGATTCATTGGGTTTAAAGGGTGCGTAGGCGGCTCCTTAAGTCAGCGGTGAAACTCACGGGCTCAACCCGTGACCTGCCGTTGATACTGGGGGGCTTGAATACTGATGAAGCGGGAGGAATGTATGGTGTAGCGGTGAAATGCATAGATATCATACAGAAGGCCTAATGCGAAGGCATCCCGCTAATCCGTGATTGACGCTGAGGCACGAAAGCGTGGGGATCAAACAGGATTAG	Bacteria	Bacteroidota	Bacteroidia	NA	NA	NA	NA	NA	NA	5	0.0133453	0	0.00317058	0.00323858	0	0	0	0	0	0	0.000642733	0	0	0	0	0	0	0	0	0	0.000543961	0.0057495	0	0	0	0	0	0	0	0	0	0
ASV00465	GTAATACGTAGGTGGCGAGCGTTGTCCGGATTTATTGGGCGTAAAGGGAACGCAGGCGGTCTTTTAAGTCTGATGTGAAAGCCTTCGGCTTAACCGAAGTAGTGCATTGGAAACTGGAAGACTTGAGTGCAGAAGAGGAGAGTGGAACTCCATGTGTAGCGGTGAAATGCGTAGATATATGGAAGAACACCAGTGGCGAAAGCGGCTCTCTGGTCTGTAACTGACGCTGAGGTTCGAAAGCGTGGGTAGCAAACAGGATTAG	Bacteria	Firmicutes	Bacilli	Lactobacillales	Lactobacillaceae	Lactobacillus	Lactobacillales	Lactobacillaceae	Lactobacillus	12	0.00967525	0	0	0	0.000173968	0	0.00122386	0	0	0	0	0	0	0	0	0.000642406	0.00154431	8.56835e-05	0.000456058	0	0	0	0.00182987	0	0.00129559	0.000971515	0.000219632	0.00117964	0	5.2714e-05	0	0
ASV00473	GTAAGACGTAGGTGGCAAGCGTTACTCGGAATTACTAGGCGTAAAGCGCGCGTAGGCGGACTGTTAAGTCTGTTGTGTAATCTCTGGGCCCAACCCAGAAACTGCAACGGAAACTGGCGATCTTGAGTGAGGCAGAGGAAATCGGAATTCCAAGTGTAGTAGTGAAATGCGTAGATATTTGGAGGAACACCGGTGGCGAAGGCGGATTTCTGGGCCTTTACTGACGCTAAAGTGCGAAAGCTAGGGGAGCAAACGGGATTAG	Bacteria	Elusimicrobiota	Elusimicrobia	Elusimicrobiales	Elusimicrobiaceae	Elusimicrobium	Elusimicrobiales	Elusimicrobiaceae	Elusimicrobium	8	0.0106062	0.00198677	0.000611468	0.000479789	0	0	0	0	0	0	0.00214627	0.000130625	0	0	0	0	0	0	0	0	0.00123386	0.00148296	0	0	0	0	0	0	0	0	0	0.00253449
ASV00474	GTAATACGTAGGGTGCGAGCGTTAATCGGAATTACTGGGCGTAAAGCGTGCGCAGGCGGTTTTGTAAGTCAGATGTGAAATCCCCGAGCTCAACTTGGGAACTGCGTTTGAAACTGCAAGACTAGAATATGTCAGAGGGGGGTAGAATTCCACGTGTAGCAGTGAAATGCGTAGAGATGTGGAGGAATACCAATGGCGAAGGCAGCCCCCTGGGATAATATTGACGCTCATGCACGAAAGCGTGGGGAGCAAACAGGATTAG	Bacteria	Proteobacteria	Gammaproteobacteria	Burkholderiales	Methylophilaceae	NA	Burkholderiales	Methylophilaceae	NA	6	0.00654153	0	0	0	0	0	0	0	0	0	0	0	0	0	0	0.000358992	0	0	0	0	0	0.000218797	0	0.0037144	0	0	0.000501211	0	0.00143442	0	0.000313709	0
ASV00475	GTAATACGTAGGTGGCAAGCGTTGTCCGGAATTATTGGGCGTAAAGCGCGCGCAGGCGGTCCCTTAAGTCTGATGTGAAAGCCCACGGCTCAACCGTGGAGGGTCATTGGAAACTGGGGGACTTGAGTGCAGAAGAGGAAAGTGGAATTCCATGTGTAGCGGTGAAATGCGTAGAGATGTGGAGGAACACCAGTGGCGAAGGCGACTTTCTGGTCTGTAACTGACGCTGAGGCGCGAAAGCGTGGGGAGCAAACAGGATTAG	Bacteria	Firmicutes	Bacilli	Bacillales	Planococcaceae	NA	Bacillales	Planococcaceae	NA	1	0.00750735	0	0	0	0	0.00750735	0	0	0	0	0	0	0	0	0	0	0	0	0	0	0	0	0	0	0	0	0	0	0	0	0	0
ASV00479	GTAATACGTAGGGTGCAAGCGTTAATCGGAATTACTGGGCGTAAAGCGTGCGCAGGCGGTTATGTAAGACAGATGTGAAATCCCCGGGCTCAACCTGGGAACTGCATTTGTGACTGCATAGCTAGAGTACGGTAGAGGGGGATGGAATTCCGCGTGTAGCAGTGAAATGCGTAGATATGCGGAGGAACACCGATGGCGAAGGCAATCCCCTGGACCTGTACTGACGCTCATGCACGAAAGCGTGGGGAGCAAACAGGATTAG	Bacteria	Proteobacteria	Gammaproteobacteria	Burkholderiales	Comamonadaceae	NA	Burkholderiales	Comamonadaceae	NA	1	0.000864902	0	0	0	0	0.000864902	0	0	0	0	0	0	0	0	0	0	0	0	0	0	0	0	0	0	0	0	0	0	0	0	0	0
ASV00484	GTAATACGTAGGTGGCAAGCGTTATCCGGAATTATTGGGCGTAAAGCGCGCGCAGGCGGTTTCTTAAGTCTGATGTGAAAGCCCACGGCTCAACCGTGGAGGGTCATTGGAAACTGGGGAACTTGAGTGCAGAAGAGAAAAGCGGAATTCCACGTGTAGCGGTGAAATGCGTAGAGATGTGGAGGAACACCAGTGGCGAAGGCGGCTTTTTGGTCTGTAACTGACGCTGAGGCGCGAAAGCGTGGGGAGCAAACAGGATTAG	Bacteria	Firmicutes	Bacilli	Bacillales	Bacillaceae	NA	Bacillales	Bacillaceae	NA	1	0.000690691	0	0	0	0	0	0.000690691	0	0	0	0	0	0	0	0	0	0	0	0	0	0	0	0	0	0	0	0	0	0	0	0	0
ASV00488	GTAACACGTAGGAGGCAAACGTTATCCGGATTTACTGGGCGTAAAGCGCGTGTAGGTGGTACTGTAAGTAGGGCGTGAAAGCTCCTGGCTCAACTGGGAGAGGCCGTTCTAAACTACAGAACTAGAGGATGGTAGAGGGAGGTGGAATTCCAGGTGTAGCGGTGGAATGCGCAGATATCTGGAGGAACACCGGTGGCGAAGGCGGCCTCCTGGACCATTCCTGACACTCAGACGCGAAAGCTAGGGTAGCAAACGGGATTAG	Bacteria	Chloroflexi	Anaerolineae	Anaerolineales	Anaerolineaceae	NA	Anaerolineales	Anaerolineaceae	NA	1	0.00529041	0	0	0	0	0	0	0	0	0	0	0	0	0	0	0.00529041	0	0	0	0	0	0	0	0	0	0	0	0	0	0	0	0
ASV00489	GTAATACGAAGGGTGCAAGCGTTAATCGGAATTACTGGGCGTAAAGCGCGCGTAGGTGGTTCAGCAAGTTGGAGGTGAAATCCCCGGGCTCAACCTGGGAACTGCCTCCAAAACTACTGAGCTAGAGTACGGTAGAGGGTAGTGGAATTTCCTGTGTAGCGGTGAAATGCGTAGATATAGGAAGGAACACCAGTGGCGAAGGCGACTACCTGGACTGATACTGACACTGAGGTGCGAAAGCGTGGGGAGCAAACAGGATTAG	Bacteria	Proteobacteria	Gammaproteobacteria	Pseudomonadales	Pseudomonadaceae	Pseudomonas	Pseudomonadales	Pseudomonadaceae	Pseudomonas	4	0.00362325	0	0	0	0.00173968	0.000772646	0	0	0	0	0	0	0	0	0	0.000831349	0	0	0	0	0	0.000279574	0	0	0	0	0	0	0	0	0	0
ASV00491	GTAATACGGAGGGGGCTAGCGTTGTTCGGAATTACTGGGCGTAAAGCGCACGTAGGCGGATCAGAAAGTCAGAGGTGAAATCCCAGGGCTCAACCTTGGAACTGCCTTTGAAACTCCTGATCTTGAGGTCGAGAGAGGTGAGTGGAATTCCGAGTGTAGAGGTGAAATTCGTAGATATTCGGAGGAACACCAGTGGCGAAGGCGGCTCACTGGCTCGATACTGACGCTGAGGTGCGAAAGCGTGGGGAGCAAACAGGATTAG	Bacteria	Proteobacteria	Alphaproteobacteria	Rhodobacterales	Rhodobacteraceae	NA	Rhodobacterales	Rhodobacteraceae	NA	11	0.00984962	0	0.000656762	0	0	0	0	0	0.000174117	0	0.00183638	0.000509438	0	0	0	0.00285304	0.000465565	0	0	0	0	0	0.000615823	0	0.000242034	0	0.000107	0.000423932	0	0	0	0.00196553
ASV00494	GTAATACGGAGGGGGCTAGCGTTGTTCGGAATTACTGGGCGTAAAGCGCACGTAGGCGGACCAGAAAGTTGGGGGTGAAATCCCGGGGCTCAACCTCGGAACTGCCCTCAAAACTATTGGTCTGGAGTTCGAGAGAGGTGAGTGGAATTCCGAGTGTAGAGGTGAAATTCGTAGATATTCGGAGGAACACCAGTGGCGAAGGCGGCTCACTGGCTCGATACTGACGCTGAGGTGCGAAAGCGTGGGGAGCAAACAGGATTAG	Bacteria	Proteobacteria	Alphaproteobacteria	Rhodobacterales	Rhodobacteraceae	Paracoccus	Rhodobacterales	Rhodobacteraceae	Paracoccus	2	0.000882931	0	0	0	0	0	0	0	0	0	0	0	0	0	0	0	0	0	0	0	0	0.000425439	0	0	0	0	0	0	0	0	0.000457492	0
ASV00497	GTAGTACATATGTCGCAAGCGTTATCCGGATTTATTGGGCGTAAAGCGCGTCTAGGCGGTTTATTAAGTCTGATGTGAAAATGCGGGGCTCAACTCCGTATTGCGTTGGAAACTGGTAGACTAGAGTACTGGAGAGGTGGGCGGAACTACAAGTGTAGAGGTGGAATTCGTAGATATTTGTAGGAATGCCGATAGAGAAGTCAGCTCACTGGACAGATACTGACGCTAAAGCGCGAAAGCGTGGGGAGCAAACAGGATTAG	Bacteria	Fusobacteriota	Fusobacteriia	Fusobacteriales	Fusobacteriaceae	Cetobacterium	Fusobacteriales	Fusobacteriaceae	Cetobacterium	2	0.00913605	0	0	0	0	0.00382863	0.00530742	0	0	0	0	0	0	0	0	0	0	0	0	0	0	0	0	0	0	0	0	0	0	0	0	0
ASV00502	GTAATACGGAGGGTGCAAGCGTTGTTCGGAATCACTGGGCGTAAAGGGCGCGTAGGCGGTTTGATAAGTCAGATGTGAAAGCCCACGGCTTAACTGTGGAAGTGCATTTGAAACTGTCAGACTTGAGTATCAGAGGGGAAAGTGGAATTCCCGGTGTAGAGGTGAAATTCGTAGATATCGGGAGGAATACCGGTGGCGAAGGCGACTTTCTGGCTGAATACTGACGCTGAGGCGCGAAAGCGTGGGGAGCAAACAGGATTAG	Bacteria	Desulfobacterota	Desulfobulbia	Desulfobulbales	Desulfobulbaceae	NA	Desulfobulbales	Desulfobulbaceae	NA	4	0.00804656	0	0	0	0	0	0	0	0	0	0	0	0	0	0	0.00736878	0	0	0.000214615	0	0	0	0	0	0	0	0.000157684	0	0.000305477	0	0	0
ASV00503	GTAATACGGAGGGTGCAAGCGTTACTCGGAATCACTGGGCGTAAAGGATGCGTAGGCTGGAAATCAAGTCGAGAGTGAAATCCAACGGCTCAACCGTTGAACTGCTCTCGAAACTGATTACCTAGAATATGGGAGAGGTAGATGGAATTGGTGGTGTAGGGGTAAAATCCGTAGATATCACCAGGAATACCGATTGCGAAGGCGATCTACTGGAACATTATTGACGCTGAGGCATGAAAGCGTGGGGAGCAAACAGGATTAG	Bacteria	Campilobacterota	Campylobacteria	Campylobacterales	Sulfurospirillaceae	Sulfurospirillum	Campylobacterales	Sulfurospirillaceae	Sulfurospirillum	4	0.00114453	0	0	0	0	0	0	0	0	0	0	0	0	0	0	0.000717984	0.000124908	0	0	0	0	0	0	0	0.000284746	0	1.68947e-05	0	0	0	0	0
ASV00510	GTAATACGGAGGGTGCAAGCGTTAATCGGAATTACTGGGCGTAAAGCGCATGTAGGCGGCTTCATAAGTCAGGAGTGAAATCCCAGAGCTTACCTTTGGAATTGCTTTTGAAACTGTGAAGCTTGAGTTCGTGAGGGGGTGGCGGAATTCCTGGTGTAGGAGTGAAATCCGTAGATATCAGGAGGAACACCGGTGGCGAAGGCGGCCACCTGGCGCGACACTGACGCTGAGATGCGAAAGCGTGGGGAGCAAACAGGATTAG	Bacteria	NA	NA	NA	NA	NA	NA	NA	NA	8	0.00187329	0.000154659	0	0	0	0	0	0	0	0	0.000550914	6.53125e-05	0	0.000272201	0	0	0	0	0	0	0.000371486	0	0.00010557	0	0	0.000262787	0	0	0	9.03669e-05	0	0
ASV00512	GTAATACGTAGGGTGCAAGCGTTATCCGGAATTACTGGGTGTAAAGGGTGCGTAGGCGGCAATACAAGTCATATGTGAAAATCGAGGGCTTAACCTTCGACCTGCATAAGAAACTGTATAGCTAGAGTACAGGAGAGGTAAGCGGAATTCCTAGTGTAGCGGTGAAATGCGTAGATATTAGGAAGAACACCAGTGGCGAAGGCGGCTTACTGGACTGTAACTGACGCTGAGGCACGAAAGCGTGGGGAGCGAACAGGATTAG	Bacteria	Firmicutes	Clostridia	Lachnospirales	Lachnospiraceae	NA	Lachnospirales	Lachnospiraceae	NA	3	0.00897045	0	0	0	0	0	0	0	0	0	0	0	0	0	0	0	0	0	0	0	0.00111446	0.00767005	0	0	0	0	0	0	0.000185943	0	0	0
ASV00515	GTAATACGGAGGGAGCTAGCGTTGTTCGGAATTACTGGGCGTAAAGCGCACGTAGGCGGCTTTGTAAGTCAGAGGTGAAAGCCTGGAGCTCAACTCCAGAACTGCCTTTGAGACTGCATCGCTTGAATCCAGGAGAGGTGAGTGGAATTCCGAGTGTAGAGGTGAAATTCGTAGATATTCGGAAGAACACCAGTGGCGAAGGCGGCTCACTGGACTGGTATTGACGCTGAGGTGCGAAAGCGTGGGGAGCAAACAGGATTAG	Bacteria	Proteobacteria	Alphaproteobacteria	Sphingomonadales	Sphingomonadaceae	Sphingomonas	Sphingomonadales	Sphingomonadaceae	Sphingomonas	2	0.000876597	0	0	0	0	0.000645794	0	0	0	0.000230803	0	0	0	0	0	0	0	0	0	0	0	0	0	0	0	0	0	0	0	0	0	0
ASV00517	GTAATACGTAGGTGGCAAGCGTTGTCCGGAATTATTGGGCGTAAAGCGCGCGCAGGCGGTCCTTTAAGTCTGATGTGAAAGCCCACGGCTCAACCGTGGAGGGTCATTGGAAACTGGGGGACTTGAGTGCAGAAGAGAAGAGTGGAATTCCACGTGTAGCGGTGAAATGCGTAGAGATGTGGAGGAACACCAGTGGCGAAGGCGACTCTTTGGTCTGTAACTGACGCTGAGGCGCGAAAGCGTGGGGAGCAAACAGGATTAG	Bacteria	Firmicutes	Bacilli	Bacillales	NA	NA	Bacillales	NA	NA	2	0.0085944	0	0	0	0	0	0	0	0	0	0	0	0	0	0	0	0	0	0	0	0.00102159	0.00757281	0	0	0	0	0	0	0	0	0	0
ASV00522	GTAATACGTAGGGTGCAAGCGTTAATCGGAATTACTGGGCGTAAAGCGTGCGCAGGCGGTTGTGCAAGACAGGTGTGAAATCCCCGGGCTTAACCTGGGAACTGCACTTGTGACTGCACGGCTAGAGTACGGTAGAGGGGGATGGAATTCCACGTGTAGCAGTGAAATGCGTAGATATGTGGAGGAACACCGATGGCGAAGGCAATCCCCTGGACCTGTACTGACGCTCATGCACGAAAGCGTGGGGAGCAAACAGGATTAG	Bacteria	Proteobacteria	Gammaproteobacteria	Burkholderiales	Comamonadaceae	NA	Burkholderiales	Comamonadaceae	NA	4	0.00106278	0.000285524	0	0.000311863	0	0	0	0	0	0	0	0	0	0	0	0	0	0	0	0	0.000331684	0.000133709	0	0	0	0	0	0	0	0	0	0
ASV00523	GTAATACGTAGGGTGCGAGCGTTAATCGGAATTACTGGGCGTAAAGCGTGCGCAGGCGGTTTTGTAAGACAGAGGTGAAATCCCCGGGCTCAACCTGGGAACTGCCTTTGTGACTGCAAAGCTTGAGTGCGGCAGAGGGGGATGGAATTCCGCGTGTAGCAGTGAAATGCGTAGATATGCGGAGGAACACCGATGGCGAAGGCAATCCCCTGGGCCTGCACTGACGCTCATGCACGAAAGCGTGGGGAGCAAACAGGATTAG	Bacteria	Proteobacteria	Gammaproteobacteria	Burkholderiales	Comamonadaceae	NA	Burkholderiales	Comamonadaceae	NA	2	0.00554256	0	0	0	0	0	0	0	0	0	0	0	0	0	0.000214362	0.00532819	0	0	0	0	0	0	0	0	0	0	0	0	0	0	0	0
ASV00526	GTAATACGAAGGGGGCTAGCGTTGTTCGGAATTACTGGGCGTAAAGGGCATGTAGGCGGCCCGATAAATTAGAAGTGAAATGCCTGGGCTTAACCCGGGAACTGCTTTTAAGACTGTCGGGCTTGAATCCGTGAGAGGACAGTGGAATTCCCAGTGTAGAGGTGAAATTCGTAGATATTGGGAAGAACACCAGTAGCGAAGGCGACTGTCTGGTGCGGTATTGACGCTGAGATGCGAAAGCGTGGGGAGCAAACAGGATTAG	Bacteria	Proteobacteria	Alphaproteobacteria	NA	NA	NA	NA	NA	NA	15	0.00826963	0.000535357	0.000656762	0	0	0	0	0	0	0	0.00119365	0.000117563	0	0.000195984	0	5.66829e-05	0	0	0	0	0.00181763	0.0014708	0.000387089	0	8.54238e-05	0.000406125	0	0.000129023	0.000185943	0.000436773	0	0.00059483
ASV00534	GTAATACAGAGGGTGCGAGCGTTAATCGGATTTACTGGGCGTAAAGCGCGCGTAGGTGGTTAATTAAGTCAAATGTGAAATCCCCGAGCTTAACTTGGGAATTGCATTCGATACTGGTTAGCTAGAGTATGGGAGAGGATGGTAGAATTCCAGGTGTAGCGGTGAAATGCGTAGAGATCTGGAGGAATACCGATGGCGAAGGCAGCCATCTGGCCTAATACTGACACTGAGGTGCGAAAGCATGGGGAGCAAACAGGATTAG	Bacteria	Proteobacteria	Gammaproteobacteria	Pseudomonadales	Moraxellaceae	Acinetobacter	Pseudomonadales	Moraxellaceae	Acinetobacter	4	0.00202719	0	0	0	0	0.000299833	0	0	0	0	0	0	0	0	0.000190544	0.00111476	0	0	0	0	0	0	0	0	0	0.000422052	0	0	0	0	0	0
ASV00536	GTAATACGAAGGGGGCTAGCGTTGTTCGGAATTACTGGGCGTAAAGCGCACGTAGGCGGACATTTAAGTCAGGGGTGAAATCCCGGGGCTCAACCTCGGAACTGCCTTTGATACTGGGTGTCTTGAGTGTGGAAGAGGTCAGTGGAATTGCGAGTGTAGAGGTGAAATTCGTAGATATTCGCAGGAACACCAGTGGCGAAGGCGGCTGACTGGTCCACAACTGACGCTGAGGTGCGAAAGCGTGGGGAGCAAACAGGATTAG	Bacteria	Proteobacteria	Alphaproteobacteria	Rhizobiales	Rhizobiaceae	NA	Rhizobiales	Rhizobiaceae	NA	1	0.00267674	0	0	0	0	0	0	0	0	0	0	0	0	0	0	0	0	0	0	0	0	0	0	0	0	0	0	0	0	0	0	0.00267674
ASV00545	GTAATACGTAGGGTGCGAGCGTTAATCGGAATTACTGGGCGTAAAGCGTGCGCAGGCGGTTATGTAAGACAGATGTGAAATCCCCGGGCTCAACCTGGGAACTGCGTTTGTGACTGCATAACTAGAGTACGGCAGAGGGAGGTGGAATTCCGCGTGTAGCAGTGAAATGCGTAGAGATGCGGAGGAACACCGATGGCGAAGGCAGCCTCCTGGGCCAGTACTGACGCTCATGCACGAAAGCGTGGGGAGCAAACAGGATTAG	Bacteria	Proteobacteria	Gammaproteobacteria	Burkholderiales	Rhodocyclaceae	Zoogloea	Burkholderiales	Rhodocyclaceae	Zoogloea	2	0.00755011	0	0	0	0	0	0	0	0	0	0	0	0	0	0	0.00706647	0	0	0	0	0	0	0	0	0	0	0	0	0	0	0.000483635	0
ASV00547	GTAATACATAGGGGGCAAGCGTTATCCGGAATTACTGGGCGTAAAGGGTGAGTAGGCGGTTTTATAAGTCATATGTGAAAATCCAGTTCTCAAGGCTGGACTTGCATAAGAAACTGTAGAACTAGAGTGCAGGAGAGGTAAGCGGAATTCCTAGTGTAGCGGTAAAATGCGTAGATATTAGGAAGAACACCAGTGGCGAAGGCGGCTTACTGGACTGTAACTGACGCTGATACACGAAAGCGTGGGGAGCGAACAGGATTAG	Bacteria	Firmicutes	Clostridia	NA	NA	NA	NA	NA	NA	7	0.00562297	0	0	0	0.000440037	0	0	0	0	0	0	0	0	0.000272201	0	0	0	0.000146886	0	0	0	0	8.79747e-05	0	0	0.00335252	0	0	0.000464857	0.000858485	0	0
ASV00550	GTAATACGTAGGGTGCGAGCGTTAATCGGAATTACTGGGCGTAAAGCGTGCGCAGGCGGTTATGTAAGACAGATGTGAAATCCCCGGGCTCAACCTGGGAACTGCATTTGTGACTGCATAGCTAGAGTACGGCAGAGGGGGATGGAATTCCGCGTGTAGCAGTGAAATGCGTAGATATGCGGAGGAACACCGATGGCGAAGGCAATCCCCTGGGCCTGTACTGACGCTCATGCACGAAAGCGTGGGGAGCAAACAGGATTAG	Bacteria	Proteobacteria	Gammaproteobacteria	Burkholderiales	Comamonadaceae	NA	Burkholderiales	Comamonadaceae	NA	3	0.00293362	0	0	0.00172724	0	0	0	0	0	0	0.000516481	0	0	0	0	0	0	0	0	0	0.000689902	0	0	0	0	0	0	0	0	0	0	0
ASV00552	GTAATACGGAGGGGGTTAGCGTTGTTCGGAATGACTGGGCGTAAAGCGCGCGTAGGCGGATCGCAAAGTCGGGGGTGAAATCCCGGGGCTCAACCCCGGAATGGCCTTCGAGACTCGCGGTCTGGAGTTCGAGAGAGGTGGGTGGAATTCCGAGTGTAGAGGTGAAATTCGTAGATATTCGGAGGAACACCAGTGGCGAAGGCGGCCCACTGGCTCGACACTGACGCTGAGGCGCGAAAGCGCGGGGAGCAAACAGGATTAG	Bacteria	Proteobacteria	Alphaproteobacteria	Rhodobacterales	Rhodobacteraceae	Rubellimicrobium	Rhodobacterales	Rhodobacteraceae	Rubellimicrobium	2	0.00251408	0	0	0	0	0.0023756	0	0	0	0.000138482	0	0	0	0	0	0	0	0	0	0	0	0	0	0	0	0	0	0	0	0	0	0
ASV00555	GTAATACGTAGGGTGCAAGCGTTAATCGGAATTACTGGGCGTAAAGCGTGCGCAGGCGGTTTTGTAAGTCTGTCGTGAAAGCCCCGGGCTCAACCTGGGAATTGCGATGGAGACTGCAAGGCTTGAATCTGGCAGAGGGGGGTAGAATTCCACGTGTAGCAGTGAAATGCGTAGAGATGTGGAGGAACACCGATGGCGAAGGCAGCCCCCTGGGTCAAGATTGACGCTCATGCACGAAAGCGTGGGGAGCAAACAGGATTAG	Bacteria	Proteobacteria	Gammaproteobacteria	Burkholderiales	Oxalobacteraceae	Massilia	Burkholderiales	Oxalobacteraceae	Massilia	3	0.004761	0	0	0	0	0.00400161	0	0	0	0.000380825	0	0	0	0	0	0	0	0	0	0.000378558	0	0	0	0	0	0	0	0	0	0	0	0
ASV00562	GTAATACGTAGGGGGCGAGCGTTATCCGGAATTATTGGGCGTAAAGGGTGCGCAGGTGGACCAATAAGTCAGGTGTGAAAGGTAGTGGCTCAACCACTGCAAGCACCTGAAACTGTAGGTCTTGAGTGCAGGAGAGGAAAGTGGAATTCCTAGTGTAGCGGTGAAATGCGTAGATATTAGGAGGAACACCAGTGGCGAAGGCGACTTTCTGGACTGTAACTGACACTGAGGAACGAAAGCGTGGGGAGCAAACAGGATTAG	Bacteria	Firmicutes	Clostridia	NA	NA	NA	NA	NA	NA	7	0.00682802	0	0	0	0.000573072	0	0	0.00171367	0.00108823	0	0	0	0	0	0	0	0	0.00146886	0	0	0	0	0	0	0.00105356	0.000342419	0	0	0	0	0.000588205	0
ASV00564	GTAATACGTAGGGTGCGAGCGTTAATCGGAATTACTGGGCGTAAAGCGTGCGCAGGCGGTTATGTAAGACAGATGTGAAATCCCCGGGCTCAACCTGGGAACTGCATTTGTGACTGCATGACTGGAGTGCGGCAGAGGGGGATGGAATTCCGCGTGTAGCAGTGAAATGCGTAGATATGCGGAGGAACACCGATGGCGAAGGCAATCCCCTGGGCCTGCACTGACGCTCATGCACGAAAGCGTGGGGAGCAAACAGGATTAG	Bacteria	Proteobacteria	Gammaproteobacteria	Burkholderiales	Comamonadaceae	NA	Burkholderiales	Comamonadaceae	NA	2	0.00244648	0	0	0	0	0	0.00218113	0	0	0	0	0	0	0	0	0	0	0	0	0	0.000265347	0	0	0	0	0	0	0	0	0	0	0
ASV00565	GTAATACGAAGGGGGCAAGCGTTGTTCGGAATTACTGGGCGTAAAGGGTGTGTAGGCGGTTAGATAAGATAGGGGTGAAATCCCGGGGCTCAACCTCGGAATTGCCTTTATAACTATTTAACTTGAGTAGTGGAGAGGATAGTGGAATACCCAGTGTAGAGGTGAAATTCGTAGATATTGGGTAGAACACCGGTGGCGAAGGCGACTATCTGGCCACTTACTGACGCTGAGGCACGAAAGCATGGGGATCAAACAGGATTAG	Bacteria	Proteobacteria	Alphaproteobacteria	Rhodospirillales	NA	NA	Rhodospirillales	NA	NA	2	0.00775241	0	0	0	0	0	0	0	0	0	0	0	0	0	0	0	0	0	0	0	0.00112772	0.00662469	0	0	0	0	0	0	0	0	0	0
ASV00566	GTAATACGTAGGGTGCGAGCGTTAATCGGAATTACTGGGCGTAAAGCGTGCGCAGGCGGTTTGATAAGACAGGCGTGAAATCCCCGGGCTTAACCTGGGAACTGCGCTTGTGACTGTCTCACTAGAGTACGGCAGAGGGGGGTGGAATTCCACGTGTAGCAGTGAAATGCGTAGAGATGTGGAGGAACACCGATGGCGAAGGCAGCCCCCTGGGCCGATACTGACGCTCATGCACGAAAGCGTGGGTAGCAAACAGGATTAG	Bacteria	Proteobacteria	Gammaproteobacteria	Burkholderiales	Rhodocyclaceae	Dechloromonas	Burkholderiales	Rhodocyclaceae	Dechloromonas	9	0.00756159	0	0	0	0	0	0.000133291	0	0	0	0.00296116	0.00026125	0	0	0	0	0.000556407	0	0	0	0	0.000522682	0.000167152	0	0	8.75957e-05	0	0.000221182	0	0	0	0.00265087
ASV00569	GTAATACAGAGGGTGCAAGCGTTAATCGGAATTACTGGGCGTAAAGCGCGCGTAGGTGGTTTGTTAAGTTGGATGTGAAAGCCCCGGGCTCAACCTGGGAACTGCATCCAAAACTGGCAAGCTAGAGTACGGTAGAGGGTGGTGGAATTTCCTGTGTAGCGGTGAAATGCGTAGATATAGGAAGGAACACCAGTGGCGAAGGCGACCACCTGGACTGATACTGACACTGAGGTGCGAAAGCGTGGGGAGCAAACAGGATTAG	Bacteria	Proteobacteria	Gammaproteobacteria	Pseudomonadales	Pseudomonadaceae	Pseudomonas	Pseudomonadales	Pseudomonadaceae	Pseudomonas	4	0.00119046	0	0	0	0.000102334	0.000415153	0	0	0.000130588	0.000542387	0	0	0	0	0	0	0	0	0	0	0	0	0	0	0	0	0	0	0	0	0	0
ASV00576	GTAATACGTATGTCGCAAGCGTTATCCGGATTTATTGGGCGTAAAGCGCGTCTAGGCGGAAAAATAAGTCTGATGTTAAAATGCGGGGCTCAACTCCGTATTGCGTTGGAAACTGTTTTTCTAGAGTACTGGAGAGGTGGGCGGAACTACAAGTGTAGAGGTGAAATTCGTAGATATTTGTAGGAATGCCGATGGAGAAGTCAGCTCACTGGACAGATACTGACGCTAAAGCGCGAAAGCGTGGGGAGCAAACAGGATTAG	Bacteria	Fusobacteriota	Fusobacteriia	Fusobacteriales	Fusobacteriaceae	Cetobacterium	Fusobacteriales	Fusobacteriaceae	Cetobacterium	2	0.0120683	0	0.0104856	0	0	0	0	0	0	0	0	0	0	0	0	0	0	0	0.00158279	0	0	0	0	0	0	0	0	0	0	0	0	0
ASV00578	GTAATACGGAGGGTGCAAGCGTTAATCGGAATAACTGGGCGTAAAGCGCACGCAGGCGGTTAGATAAGTCAGATGTGAAAGCCCCGGGCTCAACCTGGGAACTGCATTTGAAACTGTCTGACTAGAGTCTTGTAGAGGGGGGTAGAATTCCAGGTGTAGCGGTGAAATGCGTAGAGATCTGGAGGAATACCGGTGGCGAAGGCGGCCCCCTGGACAAAGACTGACGCTCAGGTGCGAAAGCGTGGGGAGCAAACAGGATTAG	Bacteria	Proteobacteria	Gammaproteobacteria	Aeromonadales	Aeromonadaceae	Tolumonas	Aeromonadales	Aeromonadaceae	Tolumonas	3	0.00275938	0	0	0	0	0	0	0	0	0	0	0	0	0	7.14541e-05	0.00170049	0	0	0	0	0	0	0	0	0	0.000987442	0	0	0	0	0	0
ASV00579	GTAATACGTAGGGCGCGAGCGTTGTCCGGAATTATTGGGCGTAAAGAGCTCGTAGGCGGTTTGTCGCGTCTGCCGTGAAATCCTCTGGCTTAACTGGGGGCGTGCGGTGGGTACGGGCAGACTGGAGTGCGGTAGGGGAGACTGGAATTCCTGGTGTAGCGGTGGAATGCGCAGATATCAGGAGGAACACCGGTGGCGAAGGCGGGTCTCTGGGCCGTTACTGACGCTGAGGAGCGAAAGCATGGGGAGCGAACAGGATTAG	Bacteria	Actinobacteriota	Actinobacteria	NA	NA	NA	NA	NA	NA	8	0.00707515	0	0	0	0	0	0	0	0	0	0	0	0	0	0	0.00285304	0.00130585	0.000195848	0	0	0	0	0.00116127	0	0.000512543	0.000175191	7.88421e-05	0.000792568	0	0	0	0
ASV00580	GTAATACGTAGGTGGCAAGCGTTGTCCGGAATTATTGGGCGTAAAGGGCTCGCAGGCGGTTTCTTAAGTCTGATGTGAAAGCCCCCGGCTCAACCGGGGAGGGTCATTGGAAACTGGGGAACTTGAGTGCAGAAGAGGAGAGTGGAATTCCACGTGTAGCGGTGAAATGCGTAGAGATGTGGAGGAACACCAGTGGCGAAGGCGACTCTCTGGTCTGTAACTGACGCTGAGGAGCGAAAGCGTGGGGAGCGAACAGGATTAG	Bacteria	Firmicutes	Bacilli	Bacillales	Bacillaceae	Bacillus	Bacillales	Bacillaceae	Bacillus	9	0.00691273	0	0	0	0.00254812	0.00079571	0.000496813	0.000632562	0.000533235	0.00132712	0	0	0	0	9.52721e-05	0.000358992	0.000124908	0	0	0	0	0	0	0	0	0	0	0	0	0	0	0
ASV00584	GTAATACGGAGGGGGTTAGCGTTGTTCGGAATGACTGGGCGTAAAGCGCGCGTAGGCGGATCAGGAAGTTGGGGGTGAAATCCCGGGGCTCAACCCCGGAATGGCCTTCAAAACTCCTGGTCTTGAGTTCGAGAGAGGTGAGTGGAATTCCGAGTGTAGAGGTGAAATTCGTAGATATTCGGAGGAACACCAGTGGCGAAGGCGGCTCACTGGCTCGACACTGACGCTGAGGTGCGAAAGCGTGGGGAGCAAACAGGATTAG	Bacteria	Proteobacteria	Alphaproteobacteria	Rhodobacterales	Rhodobacteraceae	Rubellimicrobium	Rhodobacterales	Rhodobacteraceae	Rubellimicrobium	1	0.00149916	0	0	0	0	0.00149916	0	0	0	0	0	0	0	0	0	0	0	0	0	0	0	0	0	0	0	0	0	0	0	0	0	0
ASV00585	GTAATACGGAGGGTGCAAGCGTTGTTCGGAATCACTGGGCGTAAAGGGCGCGCAGGCGGTTTGGTAAGTCAGATGTGAAAGCCCACGGCTTAACCGTGGAAGTGCATTTGATACTGCCAGACTTGAGTACCAGAGGGGAAAGTGGAATTCCCGGTGTAGAGGTGAAATTCGTAGATATCGGGAGGAATACCGGTGGCGAAGGCGACTTTCTGGCTGAGTACTGACGCTGAGGCGCGAAAGCGTGGGGAGCAAACAGGATTAG	Bacteria	Desulfobacterota	Desulfobulbia	Desulfobulbales	Desulfobulbaceae	Desulfobulbus	Desulfobulbales	Desulfobulbaceae	Desulfobulbus	4	0.00178762	0.000273627	0	0	0	0	0	0	0	0	0	0	0	0	0	0.00107698	0	0	0	0	0	0	0	0	0	0	0.000118263	0	0.000318759	0	0	0
ASV00586	GTAATACGTATGGAGCGAGCGTTGTCCGGAATTATTGGGCGTAAAGGGTACGCAGGCGGTTTAATAAGTCGAATGTTAAAGATCGGGGCTCAACCCCGTAAAGCATTGGAAACTGATAAACTTGAGTAGTGGAGAGGAAAGTGGAATTCCTAGTGTAGTGGTGAAATACGTAGATATTAGGAGGAATACCAGTAGCGAAGGCGACTTTCTGGACACAAACTGACGCTGAGGTACGAAAGCGTGGGGAGCAAACAGGATTAG	Bacteria	Firmicutes	Clostridia	Peptostreptococcales-Tissierellales	Peptostreptococcales-Tissierellales_fa	Finegoldia	Peptostreptococcales-Tissierellales	Peptostreptococcales-Tissierellales_fa	Finegoldia	3	0.00100059	0	0	0	0	0.000311365	0.000569517	0	0.000119706	0	0	0	0	0	0	0	0	0	0	0	0	0	0	0	0	0	0	0	0	0	0	0
ASV00593	GTAAAACGTAGGTGGCAAGCGTTGTCCGGAATTACTGGGTGTAAAGGGAGCGCAGGCGGAATGACAAGTTGGACGTGAAATCTATGGGCTCAACCCATAGCGTGCGTTCAAAACTGTTGTTCTTGAGTGATGTAGAGGTAGGCGGAATTCCCGGTGTAGCGGTGGAATGCGTAGATATCGGGAGGAACACCAGTGGCGAAGGCGGCCTACTGGGCATCAACTGACGCTGAGGCTCGAAAGTATGGGGAGCAAACAGGATTAG	Bacteria	Firmicutes	Clostridia	Oscillospirales	Ruminococcaceae	NA	Oscillospirales	Ruminococcaceae	NA	8	0.00567887	0	0	0	0	0	0	0	0	0	0	0	0	0.000424633	0	0	0	0.000550823	0	0	0	0.000644236	0.000950127	0	0.000911188	0.000764471	0	0	0	0.00117477	0	0.000258622
ASV00594	GTAATACGGAGGGTGCAAGCGTTAATCGGAATTACTGGGCGTAAAGCGCACGCAGGCGGTTTGTTAAGTCAGATGTGAAATCCCCGGGCTCAACCTGGGAACTGCATCTGATACTGGCAAGCTTGAGTCTCGTAGAGGGGGGTAGAATTCCAGGTGTAGCGGTGAAATGCGTAGAGATCTGGAGGAATACCGGTGGCGAAGGCGGCCCCCTGGACGAAGACTGACGCTCAGGTGCGAAAGCGTGGGGAGCAAACAGGATTAG	Bacteria	Proteobacteria	Gammaproteobacteria	Enterobacterales	Enterobacteriaceae	Escherichia/Shigella	Enterobacterales	Enterobacteriaceae	Escherichia/Shigella	1	0.00343896	0	0	0	0	0	0	0	0	0.00343896	0	0	0	0	0	0	0	0	0	0	0	0	0	0	0	0	0	0	0	0	0	0
ASV00597	GTAATACGGAGGGTGCAAGCGTTAATCGGAATTACTGGGCGTAAAGCGCGCGTAGGCGGTTCACTCAGTCTGCTGTGAAAGCCCCGGGCTTAACCTGGGAACGGCAGTGGATACTGGTGGGCTAGAGTATGGTAGAGGGGAGTGGAATTTCCGGTGTAGCAGTGAAATGCGTAGAGATCGGAAGGAACACCAGTGGCGAAGGCGGCTCTCTGGACCAATACTGACGCTGAGGTGCGAAAGCGTGGGGAGCAAACAGGATTAG	Bacteria	Proteobacteria	Gammaproteobacteria	Methylococcales	Methylococcaceae	Methyloparacoccus	Methylococcales	Methylococcaceae	Methyloparacoccus	11	0.00685371	0	0	0	0	0	0.00147832	0	0.000130588	0.000161562	0	0	0	0	0	0.00026452	0.00130585	0	0	0	0	0	0.00087095	0	0.000939662	0.000382236	0.000208369	0.00101375	0	9.78975e-05	0	0
ASV00600	GTAATACGGAGGGGGCTAGCGTTGTTCGGAATTACTGGGCGTAAAGCGCACGTAGGCGGACCGGAAAGTTGGGGGTGAAATCCCGGGGCTCAACCTCGGAACTGCCTTCAAAACTACTGGTCTTGAGTTCGAGAGAGGTGAGTGGAATTCCGAGTGTAGAGGTGAAATTCGTAGATATTCGGAGGAACACCAGTGGCGAAGGCGGCTCACTGGCTCGATACTGACGCTGAGGTGCGAAAGCGTGGGGAGCAAACAGGATTAG	Bacteria	Proteobacteria	Alphaproteobacteria	Rhodobacterales	Rhodobacteraceae	Paracoccus	Rhodobacterales	Rhodobacteraceae	Paracoccus	1	0.000703454	0	0	0	0	0.000703454	0	0	0	0	0	0	0	0	0	0	0	0	0	0	0	0	0	0	0	0	0	0	0	0	0	0
ASV00601	GTAAAACGTAGGTGGCAAGCGTTGTCCGGAATTACTGGGTGTAAAGGGAGCGCAGGCGGAATGGTAAGTTGGACGTGAAATCTATGGGCTCAACCCATAGCGTGCGTTCAAAACTACTGTTCTTGAGTGATGTAGAGGTAGGCGGAATTCCCGGTGTAGCGGTGGAATGCGTAGATATCGGGAGGAACACCAGTGGCGAAGGCGGCCTACTGGGCATCAACTGACGCTGAGGCTCGAAAGTATGGGTAGCAAACAGGATTAG	Bacteria	Firmicutes	Clostridia	Oscillospirales	Ruminococcaceae	NA	Oscillospirales	Ruminococcaceae	NA	5	0.0048949	0	0	0	0	0	0	0	0	0	0	0	0	0	0	0	0	0	0	0	0	0	0.000774178	0	0	0.00126616	0.000388579	0	0	0.00166426	0	0.000801728
ASV00618	GTAATACGGAGGGGGCTAGCGTTATTCGGAATTACTGGGCGTAAAGCGCACGTAGGCGGACTGAAAAGTCAGAGGTGAAATCCCAGGGCTCAACCTTGGAACTGCCTTTGAAACTCTCAGTCTTGAGGTCGAGAGAGGTGAGTGGAATTCCGAGTGTAGAGGTGAAATTCGTAGATATTCGGAGGAACACCAGTGGCGAAGGCGGCTCACTGGCTCGATACTGACGCTGAGGTGCGAAAGCGTGGGGAGCAAACAGGATTAG	Bacteria	Proteobacteria	Alphaproteobacteria	Rhodobacterales	Rhodobacteraceae	Pseudorhodobacter	Rhodobacterales	Rhodobacteraceae	Pseudorhodobacter	8	0.00462636	0.000392595	0.000339705	0.000335852	0	0	0	0	0	0	0	0	0	0	0	0	0	0	0	0	0	0.00015802	0.000395886	0	0	0	0.0011939	0	0.00160708	0.000203326	0	0
ASV00627	GTAATACGGAGGATGCGAGCGTTATCCGGATTCATTGGGTTTAAAGGGTGCGTAGGCGGACTATTAAGTCAGTGGTGAAATCCTGCAGCTTAACTGCAGAACTGCCATTGATACTGATAGCCTTGAGTTTGGTTAAGGTAGGCGGAATGTGTAATGTAGCGGTGAAATGCTTAGATATTACACAGAACACCAATTGCGTAGGCAGCTTACTGAGCCGACACTGACGCTGAGGCACGAAAGCGTGGGGATCGAACAGGATTAG	Bacteria	Bacteroidota	Bacteroidia	Bacteroidales	Bacteroidetes_vadinHA17	NA	Bacteroidales	Bacteroidetes_vadinHA17	NA	2	0.00880268	0	0	0	0	0	0	0	0	0	0	0	0	0	3.5727e-05	0.00876696	0	0	0	0	0	0	0	0	0	0	0	0	0	0	0	0
ASV00633	GTAATACGTAGGGTGCGAGCGTTAATCGGAATTACTGGGCGTAAAGCGTGCGCAGGCGGTTGTGTAAGACAGGCGTGAAATCCCCGGGCTCAACCTGGGAACTGCGCTTGTGACTGCACAGCTAGAGTACGGCAGAGGGGGGTGGAATTCCACGTGTAGCAGTGAAATGCGTAGAGATGTGGAGGAACACCGATGGCGAAGGCAGCCCCCTGGGCCGATACTGACGCTCATGCACGAAAGCGTGGGTAGCAAACAGGATTAG	Bacteria	Proteobacteria	Gammaproteobacteria	Burkholderiales	Rhodocyclaceae	NA	Burkholderiales	Rhodocyclaceae	NA	1	0.00113366	0	0	0	0	0	0	0	0	0	0	0	0	0	0	0.00113366	0	0	0	0	0	0	0	0	0	0	0	0	0	0	0	0
ASV00635	GTAATACGTAGGGTGCAAGCGTTAATCGGAATTACTGGGCGTAAAGCGTGCGCAGGCGGTTTGATAAGACAGGTGTGAAATCCCCGAGCTCAACTTGGGAACTGCACTTGTGACTGTCAGACTAGAGTGTGTCAGAGGGAGGTAGAATTCCACGTGTAGCAGTGAAATGCGTAGATATGTGGAGGAATACCAGTGGCGAAGGCGGCCTCCTGGGATAACACTGACGCTCATGTACGAAAGCGTGGGGAGCAAACAGGATTAG	Bacteria	Proteobacteria	Gammaproteobacteria	Burkholderiales	T34	NA	Burkholderiales	T34	NA	10	0.00898259	0	0	0	0	0	0.000266583	0	0	0	0.000137728	0	0.00652875	0.000195984	9.52721e-05	0.000453463	0	0.00048962	0.000402404	0	0	7.29324e-05	0	0	0	0	0	0	0	0	0.000339852	0
ASV00640	GTAATACGGAGGGTGCAAGCGTTATCCGGATTTATTGGGTTTAAAGGGTCCGTAGGCGGACTTATAAGTCAGTGGTGAAAGCCTGTCGCTTAACGATAGAACTGCCATTGATACTGTAAGTCTTGAGTATATTTGAAGTAGCTGGAATAAGTAGTGTAGCGGTGAAATGCATAGATATTACTTAGAACACCAATTGCGAAGGCAGGTTACTAAGATATAACTGACGCTGAGGGACGAAAGCGTGGGGAGCGAACAGGATTAG	Bacteria	Bacteroidota	Bacteroidia	Flavobacteriales	Weeksellaceae	Cloacibacterium	Flavobacteriales	Weeksellaceae	Cloacibacterium	5	0.00741587	0.00435424	0	0.00163128	0	0	0	0	0	0.000126942	0.000493527	0.000809875	0	0	0	0	0	0	0	0	0	0	0	0	0	0	0	0	0	0	0	0
ASV00646	GTAATACGTAGGGGGCGAGCGTTATCCGGAATTATTGGGCGTAAAGAGTTCGTAGGCGGTTATGTAAGCTAAAGGTTAAAGGCTATGGCTCAACCATAGTTAGCCCTTAGAACTGTGTAACTTGAGTGCAGGAGAGGAAAGTGGAATTCCTAGTGTAGCGGTGAAATGCGTAGATATTAGGAGGAACACCAGTGGCGAAGGCGACTTTCTGGACTGTAACTGACGCTGAGGAACGAAAGCGTGGGTAGCGAACAGGATTAG	Bacteria	Firmicutes	Clostridia	Peptostreptococcales-Tissierellales	NA	NA	Peptostreptococcales-Tissierellales	NA	NA	8	0.00296747	0.000202246	0	0	0	0	0	0	0	0	0.000298412	0	0	0	0	0	0	0.000195848	0	0	0.000238812	0	0	0	0	0.000135375	0	0	0.000677363	0.000896138	0	0.000323277
ASV00655	GTAATACGGAGGGTGCAAGCGTTAATCGGAATCACTGGGCGTAAAGCGCACGTAGGCGGCTTTGTAAGTCAGCGGTGCAAGCCCTTCGCTCAACGAAGGAATTGCCGTTGATACTGCTTAGCTTGAGTTTGTGAGAGGATAGTGGAATTCCTGGTGTAGGAGTGAAATCCGTAGAGATCAGGAGGAACATCAGTGGCGAAGGCGACTGTCTGGCACAACACTGACGCTGAGGTGCGAAAGCGTGGGTATCAAACAGGATTAG	Bacteria	Desulfobacterota	Desulfovibrionia	Desulfovibrionales	Desulfovibrionaceae	Desulfovibrio	Desulfovibrionales	Desulfovibrionaceae	Desulfovibrio	11	0.00453767	0	0	0	9.21008e-05	0	0	0	0	5.77007e-05	0	0	0	5.44401e-05	0	0	0	0	0	0	0	0	0.000536646	0	0.000768815	0.000366309	0.000123895	0.000129023	0.00183286	0.000549732	2.61424e-05	0
ASV00661	GTAATACGAAGGCCCCAAGCGTTATCCGGAATTACTGGGCGTAAAGCGTCTGTAGGTGGTTTGGAAAGTTTCATGTGAAACTTCGGGGCTCAACCCCGAATTGCATGGAAAACTATCAGACTTGAGTGCGGGAGAGGCAAGCAGAACTGTATGAGTAGGGGTGCAATCCGTTGATACATACAAGAATACCAAAAGCGAAGGCAGCTTGCTGGAACGCCACTGACACTGAGAGACGAAAGCGTGGGGAGCAAAAGGGATTAG	Bacteria	Patescibacteria	Gracilibacteria	NA	NA	NA	NA	NA	NA	8	0.00708301	0.000559151	0.000475587	0.000719683	0	0	0	0	0	0	0.00262832	0.000613938	0	0	0	0	0	0	0	0	0.00115426	0.000388973	0	0	0	0	0	0	0	0	0	0.000543106
ASV00666	GTAATACGAAGGGGGCGAGCGTTACTCGGAATGATTGGGCGTAAAGCGTGCGTAGGCGATCAAGAAAGTTGGGAGTGAAATCCTTGGGCTCAACCTAAGAACTGCTCTCAATACTTCTTGATTTGAGTGTTGTAGAGGATAGCAGAATTCCTGGTGTAGAGGTGAAATTTGTAGATATCAGGAGGAATACCGATTGCGAAGGCAGCTATCTGGGCAAATACTGACGTTGTTGCACGAAAGCGTGGGGAGCAAACAGGATTAG	Bacteria	NA	NA	NA	NA	NA	NA	NA	NA	12	0.00728465	0	0	0	0.000532138	0	0.0014662	0.000552054	0	0	0.000459095	0	0.00138546	0	0	0.00124702	5.67762e-05	0	0	0	0	0	0	0	0	0.000175191	7.88421e-05	0.00114277	0.000106253	8.28363e-05	0	0
ASV00668	GTAATACGGAGGGGGCTAGCGTTGTTCGGAATTACTGGGCGTAAAGCGCACGTAGGCGGACCAGAAAGTTGGGGGTGAAATCCCGGGGCTCAACCTCGGAACTGCCTTCAAAACTATTGGTCTGGAGTTCGAGAGAGGTGAGTGGAATTCCGAGTGTAGAGGTGAAATTCGTAGATATTCGGAGGAACACCAGTGGCGAAGGCGGCTCACTGGCTCGATACTGACGCTGAGGTGCGAAAGCGTGGGGAGCAAACAGGATTAG	Bacteria	Proteobacteria	Alphaproteobacteria	Rhodobacterales	Rhodobacteraceae	Paracoccus	Rhodobacterales	Rhodobacteraceae	Paracoccus	2	0.00323497	0	0	0	0	0.00310212	0	0	0	0	0	0	0.000132853	0	0	0	0	0	0	0	0	0	0	0	0	0	0	0	0	0	0	0
ASV00671	GTAATACGGAGGGTGCAAGCGTTATCCGGATTTATTGGGTTTAAAGGGTCCGTAGGCGGGCTTATAAGTCAGTGGTGAAATCCTATCGCTTAACGATAGAACTGCCATTGATACTGTAAGTCTTGAGTGAAATTGAGGTAGCTGGAATAAGTAGTGTAGCGGTGAAATGCATAGATATTACTTAGAACACCAATTGCGAAGGCAGGTTACCAAGTTTTAACTGACGCTGATGGACGAAAGCGTGGGGAGCGAACAGGATTAG	Bacteria	Bacteroidota	Bacteroidia	Flavobacteriales	Weeksellaceae	Cloacibacterium	Flavobacteriales	Weeksellaceae	Cloacibacterium	5	0.00865349	0.000273627	0.00398587	0.000887609	0	0	0	0	0	0	0	0	0	0	0	0	0	0	0	0	0.000212278	0.00329411	0	0	0	0	0	0	0	0	0	0
ASV00684	GTAATACGTAGGTGGCGAGCGTTATCCGGAATTATTGGGCGTAAAGCGTGCGCAGGCGGTTATAAAAGATTGTGGTTAAAGAATGGGGCTTAACTCCATAATGCCATGATAACTGTATAACTAGAGTGCAGAAGAGGAAAGTGGAATTCCATGTGTAGCGGTGAAATGCGTAGATATATGGAGGAACACCAGTGGCGAAGGCGACTTTCTGGTCTGACACTGACGCTGAGGCACGAAAGCGTGGGGAGCAAATAGGATTAG	Bacteria	Firmicutes	Bacilli	RsaHf231	NA	NA	RsaHf231	NA	NA	6	0.00804573	0	0	0	0.000634472	0	0.000581635	0	0	0.000484686	0	0	0.00220156	0	0	0.00324982	0	0.000893557	0	0	0	0	0	0	0	0	0	0	0	0	0	0
ASV00688	GTAATACGTAGGGCGCGAGCGTTGTCCGGAATTATTGGGCGTAAAGAGCTCGTAGGCGGCTTGTCGCGTCTGCTGTGAAATCCTGGGGCTTAACTCTGGGCGTGCAGTGGGTACGGGCAGGCTAGAGTGCGGTAGGGGTGATTGGAATTCCTGGTGTAGCGGTGGAATGCGCAGATATCAGGAGGAACACCGATGGCGAAGGCAGGTCACTGGGCCGTTACTGACGCTGAGGAGCGAAAGCATGGGGAGCGAACAGGATTAG	Bacteria	Actinobacteriota	Actinobacteria	NA	NA	NA	NA	NA	NA	8	0.00558366	0	0	0	0	0	0	0	0	0	0	0	0	0	0	0.000982504	0.0010901	0	0	0	0	0	0.00100291	0	0.000412882	0.00107504	0.000185842	0.000774136	0	6.02446e-05	0	0
ASV00692	GTAATACGGAGGGTGCAAGCGTTACTCGGAATCACTGGGCGTAAAGAGCGTGTAGGCGGGTATATAAGTCAGAAGTGAAATCCTATAGCTTAACTATAGAACTGCTTTTGAAACTGTATACCTAGAATGTGGGAGAGGTAGATGGAATTTCTGGTGTAGGGGTAAAATCCGTAGAGATCAGAAGGAATACCGATTGCGAAGGCGATCTACTGGAACATTATTGACGCTGAGACGCGAAAGCGTGGGGAGCAAACAGGATTAG	Bacteria	Campilobacterota	Campylobacteria	Campylobacterales	Arcobacteraceae	Pseudarcobacter	Campylobacterales	Arcobacteraceae	Pseudarcobacter	4	0.00432557	0	0	0	0.000225135	0	0	0	0	0	0	0	0	0	0.000797904	0.00324982	0	0	0	0	0	0	0	0	0	0	0	0	0	5.2714e-05	0	0
ASV00698	GTAATACGTAGGGCGCAAGCGTTGTCCGGAATTATTGGGCGTAAAGAGCTCGTAGGCGGTTTGTCGCGTCTGCTGTGAAAGCCCGGGGCTCAACCCCGGGTCTGCAGTGGGTACGGGCAGACTAGAGTGCAGTAGGGGAGACTGGAATTCCTGGTGTAGCGGTGAAATGCGCAGATATCAGGAGGAACACCGATGGCGAAGGCAGGTCTCTGGGCTGTTACTGACGCTGAGGAGCGAAAGCATGGGGAGCGAACAGGATTAG	Bacteria	Actinobacteriota	Actinobacteria	Micrococcales	Micrococcaceae	Kocuria	Micrococcales	Micrococcaceae	Kocuria	6	0.00596932	0	0	0	0	0.00426685	0.0002787	0	0	0	0	0	0	0	0	0.0010014	0	0	0	0	0	0.000206642	0	0	0.000128136	8.75957e-05	0	0	0	0	0	0
ASV00701	GTAATACGTAGGGTGCAAGCGTTAATCGGAATTACTGGGCGTAAAGCGTGCGCAGGCGGTTTTATAAGTCTGATGTGAAATCCCCGGGCTCAACCTGGGAACTGCATTGGAGACTGTAAGGCTAGAGTGTGTCAGAGGGGGGTAGAATTCCACGTGTAGCAGTGAAATGCGTAGATATGTGGAGGAATACCGATGGCGAAGGCAGCCCCCTGGGATAACACTGACGCTCATGCACGAAAGCGTGGGGAGCAAACAGGATTAG	Bacteria	Proteobacteria	Gammaproteobacteria	Burkholderiales	Oxalobacteraceae	Undibacterium	Burkholderiales	Oxalobacteraceae	Undibacterium	6	0.00529833	0.000178452	0	0.0034065	0	0	0	0	0	0	0.00082637	0.000195938	0	0	0	0	0	0	0	0	0.000225545	0	0	0	0	0	0	0	0	0	0	0.000465519
ASV00704	GTAATACGGAGGATCCAAGCGTTATCCGGAATCATTGGGTTTAAAGGGTTCGTAGGCGGCTTTGTAAGTCAGTGGTGAAATCTTTCAGCTTAACTGAGAAACTGCCATTGATACTGCAGGGCTTGAATTACTTTGAAGTAACTAGAATATGTAGTGTAGCGGTGAAATGCTTAGATATTACATGGAATACCAATTGCGAAGGCAGGTTACTAAGAGTTTATTGACGCTGATGAACGAAAGCGTGGGGAGCGAACAGGATTAG	Bacteria	Bacteroidota	Bacteroidia	Flavobacteriales	Flavobacteriaceae	NA	Flavobacteriales	Flavobacteriaceae	NA	9	0.00645129	0.00333111	0.000339705	0.000503778	0	0	0	0	0	0	0.000550914	0.000548625	0	0	0	0	0	0	0.000107308	0	0.000517427	0.000461905	0	0	0	0	0	0	0	0	0	9.05176e-05
ASV00705	GTAATACGTAGGGGGCAAGCGTTATCCGGAATTATTGGGCGTAAAGAGTACGTAGGTGGTCTTTTAAGCGCAGGGTTTAAGGCAATGGCTTAACCATTGTTCGCCCTGTGAACTGGAAGACTTGAGTGTAGGAGAGGAAAGTGGAATTCCTAGTGTAGCGGTGAAATGCGTAGATATTAGGAGGAACATCAGTGGCGAAGGCGACTTTCTGGACTATTACTGACACTGAGGTACGAAAGCGTGGGGAGCAAACAGGATTAG	Bacteria	Firmicutes	Clostridia	Peptostreptococcales-Tissierellales	Anaerovoracaceae	NA	Peptostreptococcales-Tissierellales	Anaerovoracaceae	NA	10	0.00636186	0	0	0	0	0	0.000896687	0	0	0	0	0	0	0	0	0.00241847	0.00107875	0.000146886	0.000187788	0	0	0	6.15823e-05	0	0.000227797	0.000573353	0.000107	0.000663546	0	0	0	0
ASV00708	GTAATACGTAGGGTGCGAGCGTTAATCGGAATTACTGGGCGTAAAGCGTGCGCAGGCGGTTTGGTAAGACAGGCGTGAAATCCCCGGGCTCAACCTGGGAACTGCGCTTGTGACTGCCTCACTAGAGTACGGCAGAGGGGGGTGGAATTCCACGTGTAGCAGTGAAATGCGTAGAGATGTGGAGGAACACCGATGGCGAAGGCAGCCCCCTGGGCCGATACTGACGCTCATGCACGAAAGCGTGGGTAGCAAACAGGATTAG	Bacteria	Proteobacteria	Gammaproteobacteria	Burkholderiales	Rhodocyclaceae	NA	Burkholderiales	Rhodocyclaceae	NA	4	0.000770207	0	0	0	0	0	0	0	0	0	8.03416e-05	0	0	0	0	0.00026452	0	2.4481e-05	0	0	0	0	0	0	0	0	0	0	0	0	0	0.000400864
ASV00711	GTAAGACGGAGGGTGCAAGCGTTGTTCGGAATCACTGGGCGTAAAGCGCGTGTAGGCGGCTTGACAAGTCGAATGTGAAAGCCCGGGGCTCAACCTCGGAAGTGCATTCGAAACTGTCAGGCTTGAGTACGGGAGAGGGAAGTGGAATTCCTGGTGTAGAGGTGAAATTCGTAGATATCAGGAGGAACACCGGTGGCGAAGGCGGCTTCCTGGACCGATACTGACGCTGAGACGCGAAAGCGTGGGGAGCAAACAGGATTAG	Bacteria	Desulfobacterota	Desulfomonilia	Desulfomonilales	Desulfomonilaceae	Desulfomonile	Desulfomonilales	Desulfomonilaceae	Desulfomonile	10	0.00580649	0	0	0	0	0	0.00150256	0	0	0	0	0	0	0	0	0.000850244	0.000953841	8.56835e-05	0.000160961	0	0	0	0.00076538	0	0.000398645	0.000422052	9.57369e-05	0.000571386	0	0	0	0
ASV00718	GTAATACGGAGGGTGCGAGCGTTAATCGGAATTACTGGGCGTAAAGCGTGCGTAGGCGGTTTGGTCAGTCAGCCGTGAAAGCCCCGGGCTTAACCTGGGAACGGCGGTTGAGACGGCCAGACTCGAGTGGGCTAGAGGATCGTGGAATTCCCGGTGTAGCAGTGAAATGCGTAGAGATCGGGAGGAACACCGATGGCGAAGGCAGCGATCTGGGGCCACACTGACGCTGAGGCACGAAGGCGTGGGGAGCAAACAGGATTAG	Bacteria	Proteobacteria	Gammaproteobacteria	Competibacterales	Competibacteraceae	Candidatus_Competibacter	Competibacterales	Competibacteraceae	Candidatus_Competibacter	12	0.00491875	0	0	0	0	0	0.000799748	0	0	0	0	0	0	0	0	0	0.000158973	0.000122405	0.000268269	0	0	0	0.00127563	0	0.00052678	0.000485758	0.000202737	0.000534523	0	0.000180734	0.00010457	0.000258622
ASV00719	GTAATACGGGGGGTGCGAGCGTTAATCGGAATGACTGGGCGTAAAGCGTGCGTAGGCGGTGTAATCAGTCAGCCGTGAAAGCCCCGGGCTTAACCTGGGAATGGCGGTTGAGACGGTTAGACTCGAGTGGGCTAGAGGACTGTGGAACTCCCGGTGTAGCGGTGAAATGCGTAGAGATCGGGAAGAACACCGATGGCGAAGGCAGCAGTCTGGGGCCACACTGACGCTGAGGCACGACGGCGTGGGGAGCAAACAGGATTAG	Bacteria	Proteobacteria	Gammaproteobacteria	Competibacterales	Competibacteraceae	Candidatus_Competibacter	Competibacterales	Competibacteraceae	Candidatus_Competibacter	11	0.00544643	0	0	0	0	0	0.000727044	0	0	0	0	0	0	0	0	0.000113366	0.000408789	9.7924e-05	0.000241442	0	0	0	0.00129323	0	0.00102509	0.000501684	0.000174579	0.000811	0	0	5.22848e-05	0
ASV00720	GTAAAACGTAGGTGGCAAGCGTTGTCCGGAATTACTGGGTGTAAAGGGAGCGCAGGCGGAATGGTAAGTTGGACGTGAAATCTATGGGCTCAACCCATAGCGTGCGTTCAAAACTACTGTTCTTGAGTAGTGTAGAGGTAGGCGGAATTCCCGGTGTAGCGGTGGAATGCGTAGATATCGGGAGGAACACCAGTGGCGAAGGCGGCCTACTGGGCACTTACTGACGCTGAGGCTCGAAAGTATGGGGAGCAAACAGGATTAG	Bacteria	Firmicutes	Clostridia	Oscillospirales	Ruminococcaceae	NA	Oscillospirales	Ruminococcaceae	NA	6	0.00300307	0	0	0	0	0	0	0	0	0	0	0	0	0.000479073	0	0	0	0	0	0	0	0	0.000686203	0	0	0.000852067	0.000135158	0	0.000677363	0.000173203	0	0
ASV00722	GTAATACGTAGGTGGCAAGCGTTGTCCGGATTTATTGGGCGTAAAGCGAGCGCAGGCGGTTTCTTAAGTCTGATGTGAAAGCCCCCGGCTCAACCGGGGAGGGTCATTGGAAACTGGGAGACTTGAGTGCAGAAGAGGAGAGTGGAATTCCATGTGTAGCGGTGAAATGCGTAGATATATGGAGGAACACCAGTGGCGAAGGCGGCTCTCTGGTCTGTAACTGACGCTGAGGCTCGAAAGCGTGGGGAGCAAACAGGATTAG	Bacteria	Firmicutes	Bacilli	Lactobacillales	Enterococcaceae	Enterococcus	Lactobacillales	Enterococcaceae	Enterococcus	11	0.00561143	0.000380699	0.000520881	0.000503778	0	0	0.000933039	0	0	0.000450066	0	0	0	0	0	0	0.000658604	0	0	0	0.000663368	0	0.000202342	0	0.000227797	0	0	0	0	0	0.000980341	9.05176e-05
ASV00723	GTAATACGTAGGGTGCGAGCGTTAATCGGAATTACTGGGCGTAAAGCGTGCGCAGGCGGTCTTGCAAGACAGGTGTGAAATCCCCGGGCTTAACCTGGGAACTGCACTTGTGACTGCAAGGCTGGAGTACGGCAGAGGGGGATGGAATTCCGCGTGTAGCAGTGAAATGCGTAGATATGCGGAGGAACACCGATGGCGAAGGCAATCCCCTGGGCCTGTACTGACGCTCATGCACGAAAGCGTGGGGAGCAAACAGGATTAG	Bacteria	Proteobacteria	Gammaproteobacteria	Burkholderiales	Comamonadaceae	NA	Burkholderiales	Comamonadaceae	NA	1	0.00182973	0	0	0	0	0	0.00182973	0	0	0	0	0	0	0	0	0	0	0	0	0	0	0	0	0	0	0	0	0	0	0	0	0
ASV00729	GTAATACGTAGGGGGCGAGCGTTATCCGGAATTATTGGGCGTAAAGGGTTCGCAGGTGGACCAATAAGTCAGGTGTGAAAGGTAGTGGCTCAACCACTGCAAGCACCTGAAACTGTAGGTCTTGAGTGCAGGAGAGGAAAGTGGAATTTCTAGTGTAGCGGTGAAATGCGTAGATATTAGGAGGAACACCAGTGGCGAAGGCGACTTTCTGGACTGTAACTGACACTGAGGAACGAAAGCGTGGGGAGCAAACAGGATTAG	Bacteria	Firmicutes	Clostridia	Peptostreptococcales-Tissierellales	Peptostreptococcales-Tissierellales_fa	NA	Peptostreptococcales-Tissierellales	Peptostreptococcales-Tissierellales_fa	NA	1	0.010712	0	0.010712	0	0	0	0	0	0	0	0	0	0	0	0	0	0	0	0	0	0	0	0	0	0	0	0	0	0	0	0	0
ASV00731	GTAATACGGAGGGTGCAAGCGTTAATCGGAATTACTGGGCGTAAAGCGTGCGTAGGCGGCTCTTTAAGTCAGATGTGAAATCCCCGGGCTCAACCTGGGAACTGCATCTGATACTGGGGAGCTAGAATTTGGGAGAGGGAAGTGGAATTTCCGGTGTAGCGGTGAAATGCATAGAGATCGGAAGGAACATCAGTGGCGAAGGCGACTTCCTGGACCAAAATTGACGCTGAGGCACGAAAGCGTGGGTAGCAAACAGGATTAG	Bacteria	Proteobacteria	Gammaproteobacteria	Thiotrichales	Thiotrichaceae	Thiothrix	Thiotrichales	Thiotrichaceae	Thiothrix	1	0.00572519	0	0	0	0	0	0	0	0	0	0	0	0	0	0	0	0	0	0	0	0	0.00572519	0	0	0	0	0	0	0	0	0	0
ASV00735	GTAATACGGAGGGTGCAAGCGTTACTCGGAATCACTGGGCGTAAAGAGCGTGTAGGCGGATTGATAAGTTTGAAGTGAAATCCTATAGCTTAACTATAGAACTGCTTTGAAAACTGTTAATCTAGAATGTGGGAGAGGTAGATGGAATTTCTGGTGTAGGGGTAAAATCCGTAGAGATCAGAAGGAATACCGATTGCGAAGGCGATCTACTGGAACAATATTGACGCTGAGACGCGAAAGCGTGGGGAGCAAACAGGATTAG	Bacteria	Campilobacterota	Campylobacteria	Campylobacterales	Arcobacteraceae	Arcobacter	Campylobacterales	Arcobacteraceae	Arcobacter	2	0.00181053	0	0	0	0	0	0	0	0	0	0	0	0	0	0	0.00151154	0	0	0	0	0	0	0	0	0.000298983	0	0	0	0	0	0	0
ASV00736	GTAATACAGAGGTCTCAAGCGTTGTTCGGATTTACTGGGCGTAAAGGGTGCGTAGGCGGCGGTGTAAGTCGAGTGTGAAATTTCGGAGCTCAACTCCGAAACTGCACTCGATACTGCATCGCTTGAGGATTGTAGAGGAGTGTGGAATTCACGGTGTAGCAGTGAAATGCGTAGATATCGTGAGGAAGACCAGTGGCGAAGGCGACACTCTGGGCAATTCCTGACGCTGAGGCACGAAGGCCAGGGGAGCAAACGGGATTAG	Bacteria	Verrucomicrobiota	Verrucomicrobiae	Chthoniobacterales	Terrimicrobiaceae	Terrimicrobium	Chthoniobacterales	Terrimicrobiaceae	Terrimicrobium	11	0.00532286	0	0	0	4.09337e-05	0	0.000775513	0	0	0	0	0	0	0	0	0.000170049	0.000181684	0	0.000429231	0	0	0	0.00127563	0	0.00089695	0.000453905	0.000163316	0.000792568	0	0.000143081	0	0
ASV00740	GTAATACGGAGGGTGCAAGCGTTATTCGGAATTACTGGGCGTAAAGCGCACGTAGGCCGCTTTGTAAGTCAGGGGTGAAATCCCACGGCTCAACCGTGGAACTGCCCTTGAAACTGCAGAGCTTGAATCCTGGAGAGGGTGGCGGAATTCCTGGTGTAGGAGTGAAATCCGTAGATATCAGGAGGAACACCGGTGGCGAAGGCGGCCACCTGGACAGGCATTGACGCTGAGGTGCGAAAGTGTGGGGAGCAAACAGGATTAG	Bacteria	Desulfobacterota	Desulfovibrionia	Desulfovibrionales	Desulfomicrobiaceae	Desulfomicrobium	Desulfovibrionales	Desulfomicrobiaceae	Desulfomicrobium	1	0.00215395	0	0	0	0	0	0	0	0	0	0	0	0	0	0	0.00215395	0	0	0	0	0	0	0	0	0	0	0	0	0	0	0	0
ASV00743	GTAATACGGAGGGTGCAAGCGTTAATCGGAATTACTGGGCGTAAAGCGCACGTAGGCGGTTTTCTAAGTCAGATGTGAAATCCCCGGGCTTAACCTAGGAACTGCACCTGATACTGGAAGACTAGAATGTGGGAGAGGAGAGTGGAATTTCCGGTGTAGCGGTGAAATGCATAGAGATCGGAAGGAACACCAGTGGCGAAGGCGGCTCTCTGGACCAACATTGACGCTGAGGTGCGAAAGCGTGGGTAGCAAACAGGATTAG	Bacteria	Proteobacteria	Gammaproteobacteria	Thiotrichales	Thiotrichaceae	Thiothrix	Thiotrichales	Thiotrichaceae	Thiothrix	1	0.00602583	0	0	0	0	0	0	0	0	0	0	0	0	0	0	0	0	0	0	0	0	0	0	0	0	0	0	0	0	0	0.00602583	0
ASV00745	GTAATACGAAGGGGGCTAGCGTTGCTCGGAATCACTGGGCGTAAAGCGCACGTAGGCGGATCTTTAAGTCGGAGGTGAAAGCCCAGGGCTCAACCCTGGAATTGCCTTCGATACTGGAGATCTTGAGTTCGAGAGAGGTGAGTGGAACTCCGAGTGTAGAGGTGAAATTCGTAGATATTCGGAAGAACACCAGTGGCGAAGGCGGCTCACTGGCTCGATACTGACGCTGAGGTGCGAAAGCGTGGGGAGCAAACAGGATTAG	Bacteria	Proteobacteria	Alphaproteobacteria	Rhizobiales	NA	NA	Rhizobiales	NA	NA	2	0.00651416	0.00429476	0.0022194	0	0	0	0	0	0	0	0	0	0	0	0	0	0	0	0	0	0	0	0	0	0	0	0	0	0	0	0	0
ASV00751	GTAATACGTAGGGGGCGAGCGTTATCCGGATTCATTGGGCGTAAAGCGCGCGTAGGCGGCCCGGCAGGCCGGGGGTCGAAGCGGGGGGCTCAACCCCCCGAAGCCCCCGGAACCTCCGCGGCTTGGGTCCGGTAGGGGAGGGTGGAACACCCGGTGTAGCGGTGGAATGCGCAGATATCGGGTGGAACACCGGTGGCGAAGGCGGCCCTCTGGGCCGAGACCGACGCTGAGGCGCGAAAGCTGGGGGAGCGAACAGGATTAG	Bacteria	Actinobacteriota	Coriobacteriia	Coriobacteriales	Coriobacteriaceae	Collinsella	Coriobacteriales	Coriobacteriaceae	Collinsella	12	0.00460557	0	0	0	0	0	0.0008361	0	3.2647e-05	0	0	0	0	0	5.95451e-05	0.000151154	0.000840288	0	0.000160961	0	0	0	0.00108209	0	0.000512543	0.000390199	0.000107	0.000350205	0	8.28363e-05	0	0
ASV00752	GTAATACGTAGGGTGCGAGCGTTAATCGGAATTACTGGGCGTAAAGCGTGCGCAGGCGGTTTTGTAAGACAGTCGTGAAATCCCCGGGCTCAACCTGGGAATTGCGATTGTGACTGCAAAGCTGGAGTGCGGCAGAGGGGGATGGAATTCCGCGTGTAGCAGTGAAATGCGTAGATATGCGGAGGAACACCGATGGCGAAGGCAATCCCCTGGGCCTGCACTGACGCTCATGCACGAAAGCGTGGGGAGCAAACAGGATTAG	Bacteria	Proteobacteria	Gammaproteobacteria	Burkholderiales	Comamonadaceae	Hydrogenophaga	Burkholderiales	Comamonadaceae	Hydrogenophaga	13	0.00498061	0	0	0	0	0	0	8.05079e-05	0.000304706	0.000738569	0	0	0.0003606	0.000642394	0	0	0	0.000354975	0.000375577	0	0	0	0	0	0.000113898	0.000461868	9.57369e-05	0.000239614	0.000451575	0.000760588	0	0
ASV00753	GTAATACGGGAGTGGCAAGCGTTATCCGGAATTATTGGGCGTAAAGCGTCCGCAGGCGGCCTTGTAAGTCTGTCGTTAAAGCGTGGAGCTTAACTCCATTTCAGCGATGGAAACTACAAGGCTTGAGTGTGGTAGGGGCAGAGGGAATTCCCGGTGTAGCGGTGAAATGCGTAGATATCGGGAAGAACACCAGTGGCGAAGGCGCTCTGCTGGGCCATAACTGACGCTCATGGACGAAAGCCAGGGGAGCGAAAGGGATTAG	Bacteria	Cyanobacteria	Cyanobacteriia	Synechococcales	Cyanobiaceae	Cyanobium_PCC-6307	Synechococcales	Cyanobiaceae	Cyanobium_PCC-6307	10	0.00542926	0	0	0	0.000235369	0	0.000145409	0	0	0	0	0	0	0	0	0.000661301	0.00153296	0.000171367	0	0	0	0	0.00080057	0	0.00101085	0.000230934	5.06842e-05	0.000589818	0	0	0	0
ASV00756	GTAATACGTAGGGGGCAAGCGTTATCCGGAATTACTGGGTGTAAAGGGTGAGTAGGCGGCTTGGTAAGTCATATGTGAAAGCCCGGAGCTCAACTCCGGGACTGCATAAGAAACTACTAGGCTAGAGTACAGGAGAGGTAAGCGGAATTCCTAGTGTAGCGGTGAAATGCGTAGATATTAGGAAGAACACCAGTGGCGAAGGCGGCTTACTGGACTGAAACTGACGCTGAGTCACGAAAGCGTGGGGAGCAAACAGGATTAG	Bacteria	Firmicutes	Clostridia	Lachnospirales	Lachnospiraceae	NA	Lachnospirales	Lachnospiraceae	NA	5	0.00397995	0	0	0	0	0	0	0	0	0	0	0	0	0	0	0	0	0	0	0	0.000331684	0	0.000888545	0	0	0.00131393	0	0	0	0.000850955	0	0.00059483
ASV00758	GTAATACGTAGGGTGCGAGCGTTAATCGGAATTACTGGGCGTAAAGCGTGCGCAGGCGGTTATGTAAGACAGATGTGAAATCCCCGGGCTCAACCTGGGAACTGCATTAGTGACTGCATAGCTGGAGTACGGCAGAGGGGGATGGAATTCCGCGTGTAGCAGTGAAATGCGTAGATATGCGGAGGAACACCGATGGCGAAGGCAATCCCCTGGGCCTGTACTGACGCTCATGCACGAAAGCGTGGGGAGCAAACAGGATTAG	Bacteria	Proteobacteria	Gammaproteobacteria	Burkholderiales	Comamonadaceae	Curvibacter	Burkholderiales	Comamonadaceae	Curvibacter	4	0.00174149	0	0.000339705	0.000911599	0	0	0	0	0	0	0.000344321	0	0	0	0	0	0	0	0	0	0	0.000145865	0	0	0	0	0	0	0	0	0	0
ASV00760	GTAATACGGAGGGTGCAAGCGTTAATCGGAATTACTGGGCGTAAAGCGCACGCAGGCGGTCTGTCAAGTCGGATGTGAAATCCCCGGGCTCAACCTGGGAACTGCATTCGAAACTGGCAGGCTTGAGTCTTGTAGAGGGGGGTAGAATTCCAGGTGTAGCGGTGAAATGCGTAGAGATCTGGAGGAATACCGGTGGCGAAGGCGGCCCCCTGGACAAAGACTGACGCTCAGGTGCGAAAGCGTGGGGAGCAAACAGGATTAG	Bacteria	Proteobacteria	Gammaproteobacteria	Enterobacterales	Enterobacteriaceae	Salmonella	Enterobacterales	Enterobacteriaceae	Salmonella	2	0.00290775	0	0	0	0	0.000518941	0	0	0	0.00238881	0	0	0	0	0	0	0	0	0	0	0	0	0	0	0	0	0	0	0	0	0	0
ASV00764	GTAATACGAAGGGTGCTAGCGTTGTTCGGATTTACTGGGCGTAAAGCGCGCGTAGGCGGCTATATAAGTCAGCGGTGAAATTCCAGGGCTCAACCTTGGTACTGCCATTGATACTGTATAGCTTGAGTGTATGAGAGGATGATGGAATATCCAGTGTAGAGGTGAAATTCGTAGATATTGGATAGAACACCAGTGGCGAAGGCGATTATCTGGCATACAACTGACGCTGAGGTGCGAAAGCGTGGGGATCAAACAGGATTAG	Bacteria	Proteobacteria	Alphaproteobacteria	NA	NA	NA	NA	NA	NA	9	0.00423905	0	0	0	0	0	0	0	0	0.000219263	0.000482049	0	0	0.00152432	0	0	0	0	0	0	0.000185743	8.50878e-05	6.15823e-05	0	0	0.000844104	0	0.000129023	0	0.000707874	0	0
ASV00765	GTAATACGTAGGGTACGAGCGTTGTCCGGAATTATTGGGCGTAAAGAGCTCGTAGGTGGTTGGTCACGTCTGCTGTGGAAACGCAACGCTTAACGTTGCGCGTGCAGTGGGTACGGGCTGACTAGAGTGCAGTAGGGGAGTCTGGAATTCCTGGTGTAGCGGTGAAATGCGCAGATATCAGGAGGAACACCGGTGGCGAAGGCGGGACTCTGGGCTGTAACTGACACTGAGGAGCGAAAGCATGGGGAGCGAACAGGATTAG	Bacteria	Actinobacteriota	Actinobacteria	Micrococcales	Brevibacteriaceae	Brevibacterium	Micrococcales	Brevibacteriaceae	Brevibacterium	3	0.00188172	0	0	0	0	0.000207577	0	0	0	0	0	0	0	0	0	0.00160602	6.81315e-05	0	0	0	0	0	0	0	0	0	0	0	0	0	0	0
ASV00768	GTAATACGTAGGGCGCAAGCGTTATCCGGAATTATTGGGCGTAAAGAGCTCGTAGGCGGTTTGTCGCGTCTGCCGTGAAAGTCCGGGGCTTAACCCCGGATCTGCGGTGGGTACGGGCAGACTAGAGTGCAGTAGGGGAGACTGGAATTCCTGGTGTAGCGGTGAAATGCGCAGATATCAGGAGGAACACCGATGGCGAAGGCAGGTCTCTGGGCTGTAACTGACGCTGAGGAGCGAAAGCATGGGGAGCGAACAGGATTAG	Bacteria	Actinobacteriota	Actinobacteria	Micrococcales	Micrococcaceae	NA	Micrococcales	Micrococcaceae	NA	1	0.00254858	0	0	0	0	0.00254858	0	0	0	0	0	0	0	0	0	0	0	0	0	0	0	0	0	0	0	0	0	0	0	0	0	0
ASV00770	GTAATACGGAGGGAGCTAGCGTTGTTCGGAATTACTGGGCGTAAAGCGCACGTAGGCGGCTACTCAAGTCAGAGGTGAAAGCCCGGGGCTCAACCCCGGAACTGCCTTTGAAACTAGGTAGCTAGAATTCTGGAGAGGTCAGTGGAATTCCGAGTGTAGAGGTGAAATTCGTAGATATTCGGAAGAACACCAGTGGCGAAGGCGACTGACTGGACAGATATTGACGCTGAGGTGCGAAAGCGTGGGGAGCAAACAGGATTAG	Bacteria	Proteobacteria	Alphaproteobacteria	Sphingomonadales	Sphingomonadaceae	Novosphingobium	Sphingomonadales	Sphingomonadaceae	Novosphingobium	3	0.0025572	0.00182022	0	0.000335852	0	0	0	0	0	0	0	0	0	0	0	0	0	0	0	0	0	0.000401128	0	0	0	0	0	0	0	0	0	0
ASV00776	GTAAAACGTAGGTGGCAAGCGTTGTCCGGAATTACTGGGTGTAAAGGGAGCGCAGGCGGGATGATAAGTTGGACGTGAAATCTATGGGCTCAACCCATAAATTGCGTTCAAAACTATTGTTCTTGAGTGATGGAGAGGCAGGCGGAATTCCCGGTGTAGCGGTGGAATGCGTAGATATCGGGAGGAACACCAGTGGCGAAGGCGGCCTGCTGGACATTAACTGACGCTGAGGCTCGAAAGTATGGGGAGCAAACAGGATTAG	Bacteria	Firmicutes	Clostridia	Oscillospirales	Ruminococcaceae	NA	Oscillospirales	Ruminococcaceae	NA	11	0.00426249	0	0.000294411	0	0	0	0	0	0	0	0	0	0	0.000250425	0	0	0	0	0	0	0.000384753	0.000413283	0.000589431	0	0.000113898	0.000358346	3.94211e-05	0	0.000770334	0.000828363	0	0.000219829
ASV00780	GTAATACGTAGGGTGCGAGCGTTAATCGGAATTACTGGGCGTAAAGCGTGCGCAGGCGGTTTTGTAAGACAGGCGTGAAATCCCCGGGCTCAACCTGGGAACTGCGCTTGTGACTGCAAGGCTAGAGTACGGCAGAGGGGGGTGGAATTCCACGTGTAGCAGTGAAATGCGTAGAGATGTGGAGGAACACCGATGGCGAAGGCAGCCCCCTGGGCCGATACTGACGCTCATGCACGAAAGCGTGGGTAGCAAACAGGATTAG	Bacteria	Proteobacteria	Gammaproteobacteria	Burkholderiales	Rhodocyclaceae	Dechloromonas	Burkholderiales	Rhodocyclaceae	Dechloromonas	11	0.00453719	0	0	0	0.000266069	0	7.27044e-05	0	0	0	0.000378753	0.000130625	0	0	0	0.000358992	0.000681315	0	0	0	0	0.000437594	0.000334304	0	0	0	4.50527e-05	0.000331773	0	0	0	0.00150001
ASV00782	GTAATACGTAGGGGGCAAGCGTTATCCGGAATTACTGGGTGTAAAGGGTGAGTAGGCGGTTAAATAAGTCATATGTGAAAGCCCGCAGCTTAACTGCGGGATTGCATAAGAAACTGTATAACTAGAGTACAGGAGAGGTAAGCGGAATTCCTAGTGTAGCGGTGAAATGCGTAGATATTAGGAAGAACACCAGTGGCGAAGGCGGCTTACTGGACTGAAACTGACGCTGAGTCACGAAAGCGTGGGGAGCGAACAGGATTAG	Bacteria	Firmicutes	Clostridia	Lachnospirales	Lachnospiraceae	NA	Lachnospirales	Lachnospiraceae	NA	6	0.00421392	0	0	0	0.000194435	0	0	0	0	0	0	0	0	0.00010888	0	0	0	0	0	0	0	0.00207857	0	0	0	0.000366309	0	0	0.000132816	0.00133291	0	0
ASV00784	GTAATACGAAGGGGGCTAGCGTTGCTCGGAATCACTGGGCGTAAAGGGTGCGTAGGCGGGTCTTTAAGTCAGGGGTGAAATCCTGGAGCTCAACTCCAGAACTGCCTTTGATACTGAAGATCTTGAGTTCGGGAGAGGTGAGTGGAACTGCGAGTGTAGAGGTGAAATTCGTAGATATTCGCAAGAACACCAGTGGCGAAGGCGGCTCACTGGCCCGATACTGACGCTGAGGCACGAAAGCGTGGGGAGCAAACAGGATTAG	Bacteria	Proteobacteria	Alphaproteobacteria	Rhizobiales	Xanthobacteraceae	Bradyrhizobium	Rhizobiales	Xanthobacteraceae	Bradyrhizobium	1	0.000714986	0	0	0	0	0.000714986	0	0	0	0	0	0	0	0	0	0	0	0	0	0	0	0	0	0	0	0	0	0	0	0	0	0
ASV00785	GTAATACGTAGGGCGCGAGCGTTATCCGGAATTATTGGGCGTAAAGAGCTCGTAGGCGGTTTGTCGCGTCTGCCGTGAAAGTCCGGGGCTTAACCCCGGATCTGCGGTGGGTACGGGCAGACTAGAGTGCAGTAGGGGAGACTGGAATTCCTGGTGTAGCGGTGAAATGCGCAGATATCAGGAGGAACACCGATGGCGAAGGCAGGTCTCTGGGCTGTAACTGACGCTGAGGAGCGAAAGCATGGGGAGCGAACAGGATTAG	Bacteria	Actinobacteriota	Actinobacteria	Micrococcales	Micrococcaceae	NA	Micrococcales	Micrococcaceae	NA	1	0.00341348	0	0	0	0	0.00341348	0	0	0	0	0	0	0	0	0	0	0	0	0	0	0	0	0	0	0	0	0	0	0	0	0	0
ASV00788	GTAATACGTAGGTGGCAAGCGTTGTCCGGATTTATTGGGCGTAAAGCGAGTGCAGGCGGCTCGATAAGTCTGATGTGAAAGCCTTCGGCTCAACCGGAGAATTGCATCAGAAACTGTCGAGCTTGAGTACAGAAGAGGAGAGTGGAACTCCATGTGTAGCGGTGAAATGCGTAGATATATGGAAGAACACCGGTGGCGAAGGCGGCTCTCTGGTCTGTTACTGACGCTGAGGCTCGAAAGCATGGGTAGCGAACAGGATTAG	Bacteria	Firmicutes	Bacilli	Lactobacillales	Lactobacillaceae	Lactobacillus	Lactobacillales	Lactobacillaceae	Lactobacillus	1	0.0020127	0	0	0	0	0	0	0.0020127	0	0	0	0	0	0	0	0	0	0	0	0	0	0	0	0	0	0	0	0	0	0	0	0
ASV00789	GTAATACGTAGGGAGCAAGCGTTATCCGGAATTACTGGGCGTAAAGGGCGTGTAGGCGGCCATTTAAGCTAGATGTTAAAGACCACGGCTCAACCGGGGGAATGCATTTAGAACTGGATGGCTAGAGGACGAGAGAGGAAAGTGGAATTCCTAGTGTAGCGGTGGAATGCGTAGATATTAGGAGGAACACCAGTGGCGAAGGCGACTTTCTGGCTCGTTACTGACGCTGAGGCGCGAAAGCGTGGGGAGCAAACAGGATTAG	Bacteria	Firmicutes	Desulfitobacteriia	Desulfitobacteriales	Desulfitobacteriales_fa	TC1	Desulfitobacteriales	Desulfitobacteriales_fa	TC1	7	0.00579542	0.000142762	0.00113235	0	0	0	0	0	0	0	0.000895235	0.000809875	0	0	0	0	0	0	0	0	0.000809308	0.001799	0	0	0	0	0	0	0	0	0	0.000206897
ASV00792	GTAAAACGTAGGTGGCAAGCGTTGTCCGGAATTACTGGGTGTAAAGGGAGCGCAGGCGGAATGATAAGTTGGACGTGAAATCTATGGGCTCAACCCATAGCGTGCGTTCAAAACTATTGTTCTTGAGTAATGTAGAGGTAGGCGGAATTCCCGGTGTAGCGGTGGAATGCGTAGATATCGGGAGGAACACCAGTGGCGAAGGCGGCCTACTGGGCATTTACTGACGCTGAGGCTCGAAAGTATGGGGAGCAAACAGGATTAG	Bacteria	Firmicutes	Clostridia	Oscillospirales	Ruminococcaceae	NA	Oscillospirales	Ruminococcaceae	NA	9	0.00544608	0.000606738	0.000181176	0	0	0	0.000290817	0	0	0.000934752	0	0	0.000948947	0	0	0	0	0	0	0	0	0.000960276	0	0	0.00021356	0	0	0.000792568	0	0	0	0.000517244
ASV00794	GTAATACGAAGGGTGCAAGCGTTAATCGGAATTACTGGGCGTAAAGCGCGCGTAGGTGGTTTGATAAGTTGGATGTGAAAGCCCTGGGCTCAACCTGGGAACTGCATCCAAAACTGTTTGACTAGAGTACGGTAGAGGGTGGTGGAATTTCCTGTGTAGCGGTGAAATGCGTAGATATAGGAAGGAACACCAGTGGCGAAGGCGACCACCTGGACTGATACTGACACTGAGGTGCGAAAGCGTGGGGAGCAAACAGGATTAG	Bacteria	Proteobacteria	Gammaproteobacteria	Pseudomonadales	Pseudomonadaceae	NA	Pseudomonadales	Pseudomonadaceae	NA	1	0.00488958	0	0	0	0	0.00488958	0	0	0	0	0	0	0	0	0	0	0	0	0	0	0	0	0	0	0	0	0	0	0	0	0	0
ASV00796	GTAATACGGAGGGGGCTAGCGTTGTTCGGAATTACTGGGCGTAAAGCGCACGTAGGCGGACCGGAAAGTTGGGGGTGAAATCCCGGGGCTCAACCTCGGAACTGCCTTCAAAACTATCGGTCTGGAGTTCGAGAGAGGTGAGTGGAATTCCGAGTGTAGAGGTGAAATTCGTAGATATTCGGAGGAACACCAGTGGCGAAGGCGGCTCACTGGCTCGATACTGACGCTGAGGTGCGAAAGCGTGGGGAGCAAACAGGATTAG	Bacteria	Proteobacteria	Alphaproteobacteria	Rhodobacterales	Rhodobacteraceae	Paracoccus	Rhodobacterales	Rhodobacteraceae	Paracoccus	6	0.00531616	0	0	0	0	0	0.000545283	0	0	0	0	0	0	0	0	0.00287193	0.000386078	0	0	0	0	0	0.000756583	0	0.000654916	0	0.000101368	0	0	0	0	0
ASV00797	GTAATACGAAGGGGGCTAGCGTTGTTCGGAATTACTGGGCGTAAAGCGCACGTAGGCGGATATTTAAGTCAGGGGTGAAATCCCAGAGCTCAACTCTGGAACTGCCTTTGATACTGGGTATCTTGAGTATGGAAGAGGTGAGTGGAATTCCGAGTGTAGAGGTGAAATTCGTAGATATTCGGAGGAACACCAGTGGCGAAGGCGGCTCACTGGTCCATTACTGACGCTGAGGTGCGAAAGCGTGGGGAGCAAACAGGATTAG	Bacteria	Proteobacteria	Alphaproteobacteria	Rhizobiales	Rhizobiaceae	Allorhizobium-Neorhizobium-Pararhizobium-Rhizobium	Rhizobiales	Rhizobiaceae	Allorhizobium-Neorhizobium-Pararhizobium-Rhizobium	5	0.00231753	0	0	0	0.000266069	0.000207577	0.000533165	0	0	0.000611628	0	0	0	0	0	0.000699089	0	0	0	0	0	0	0	0	0	0	0	0	0	0	0	0
ASV00800	GTAATACGTAGGTGGCAAGCGTTGTCCGGAATTATTGGGCGTAAAGCGCGCGCAGGCGGCCTCTTAAGTCTGATGTGAAAGCCCCCGGCTCAACCGGGGAGGGCCATTGGAAACTGGGAGGCTTGAGTATAGGAGAGAAGAGTGGAATTCCACGTGTAGCGGTGAAATGCGTAGAGATGTGGAGGAACACCAGTGGCGAAGGCGACTCTTTGGCCTATAACTGACGCTGAGGCGCGAAAGCGTGGGGAGCAAACAGGATTAG	Bacteria	Firmicutes	Bacilli	Exiguobacterales	Exiguobacteraceae	Exiguobacterium	Exiguobacterales	Exiguobacteraceae	Exiguobacterium	15	0.00498712	0.000428286	0.000339705	0	7.1634e-05	0.000542005	0.000145409	0.000379537	0	0.000553927	0	0	0	0	0	0.000453463	0.000147618	0	0	0	0	0	0.000431076	0	0.00074034	6.37059e-05	0.000157684	0.000442364	0	9.03669e-05	0	0
ASV00802	GTAATACGTAGGGTGCGAGCGTTAATCGGAATTACTGGGCGTAAAGCGTGCGCAGGCGGTTTTGTAAGACAGATGTGAAATCCCCGGGCTTAACCTGGGAACTGCGTTTGTGACTGCAAGGCTAGAGTACGGCAGAGGGGGGTGGAATTCCTGGTGTAGCAGTGAAATGCGTAGATATCAGGAGGAACACCGATGGCGAAGGCAGCCCCCTGGGCCTGTACTGACGCTCATGCACGAAAGCGTGGGGAGCAAACAGGATTAG	Bacteria	Proteobacteria	Gammaproteobacteria	Burkholderiales	Rhodocyclaceae	Thauera	Burkholderiales	Rhodocyclaceae	Thauera	1	0.00744436	0	0	0	0	0	0	0	0	0	0	0	0	0	0	0.00744436	0	0	0	0	0	0	0	0	0	0	0	0	0	0	0	0
ASV00803	GTAATACGGAGGGTGCAAGCGTTATCCGGATTCATTGGGTTTAAAGGGTCCGTAGGTGGGCGAATAAGTCAGTGGTGAAATCCGACAGCTTAACTGTCGAACTGCCATTGATACTGTTTGTCTTGAGTAAATTTGAAGTAGCTAGAATGTGTAGTGTAGCGGTGAAATGCATAGATATTACACAGAATACCAATTGCGAAGGCAGGTTACTAAGATTTAACTGACACTGATGGACGAAAGCGTGGGGAGCGAACAGGATTAG	Bacteria	Bacteroidota	Bacteroidia	Flavobacteriales	NA	NA	Flavobacteriales	NA	NA	8	0.00502069	0.00369991	0	0.000407821	0	0	0	0	0	0	0	0	7.59157e-05	0.000413745	0	0	0	0	0	0	0	8.50878e-05	0	0	0	0	2.81579e-05	0	0	0.000180734	0	0.000129311
ASV00805	GTAATACGTAGGGGGCTAGCGTTATCCGGAATTACTGGGCGTAAAGGGTGCGTAGGTGGTTTCTTAAGTCAGAAGTGAAAGGCTACGGCTCAACCGTAGTAAGCTTTTGAAACTAAGAGACTTGAGTGCAGGAGAGGAGAGTAGAATTCCTAGTGTAGCGGTGAAATGCGTAGATATTAGGAGGAATACCAGTTGCGAAGGCGGCTCTCTGGACTGTAACTGACACTGAGGCACGAAAGCGTGGGGAGCAAACAGGATTAG	Bacteria	Firmicutes	Clostridia	Peptostreptococcales-Tissierellales	Peptostreptococcaceae	NA	Peptostreptococcales-Tissierellales	Peptostreptococcaceae	NA	5	0.00541205	0.00381888	0.00097382	0	0	0	0	0	0	0	0.000332844	0	0	0	0	0	0	0	0	0	7.96041e-05	0	0	0	0	0	0	0	0	0	0	0.000206897
ASV00809	GTAATACGAAGGGTGCAAGCGTTAATCGGAATTACTGGGCGTAAAGCGCGCGTAGGTGGTTTGGTAAGATGGATGTGAAATCCCCGGGCTCAACCTGGGAACTGCATCCATAACTGCCTGACTAGAGTACGGTAGAGGGTGGTGGAATTTCCTGTGTAGCGGTGAAATGCGTAGATATAGGAAGGAACACCAGTGGCGAAGGCGACCACCTGGACTGATACTGACACTGAGGTGCGAAAGCGTGGGGAGCAAACAGGATTAG	Bacteria	Proteobacteria	Gammaproteobacteria	Pseudomonadales	Pseudomonadaceae	Pseudomonas	Pseudomonadales	Pseudomonadaceae	Pseudomonas	4	0.00188008	0.000178452	0	0.00146336	0	0	0	0	0	0	0.000160683	0	0	0	0	0	0	0	0	0	0	0	0	0	0	0	0	0	0	0	0	7.75865e-05
ASV00816	GTAATACGGAGGGTGCAAGCGTTGTTCGGAATTACTGGGCGTAAAGCGCGCGCAGGCGGTCTGTTAAGTCAGATGTGAAAGCCCATGGCTCAACCATGGACGTGCATTTGAAACTGGCAGGCTTGAGTAGTGGAGGGGGTGGTGGAATTCCCGGTGTAGAGGTGAAATTCGTAGATATCGGGAGGAATACCGGTGGCGAAGGCGACCACCTGGCCACATACTGACGCTGAGGCGCGAAAGCGTGGGGAGCAAACAGGATTAG	Bacteria	Desulfobacterota	Desulfobulbia	Desulfobulbales	Desulfocapsaceae	NA	Desulfobulbales	Desulfocapsaceae	NA	2	0.00142923	0	0	0	0	0	0.00112692	0	0	0	0	0	0	0	0	0.000302309	0	0	0	0	0	0	0	0	0	0	0	0	0	0	0	0
ASV00818	GTAATACGGAGGATGCAAGCGTTATCCGGATTTATTGGGTTTAAAGGGTGCGTAGGCGGCCTTGTAAGTCAGTGGTGAAAACCTGCAGCTCAACTGTAGGCGTGCCAATGAAACTGTGAGGCTTGAGTGACGTTGAGGCAGGCGGAATGTGTAGTGTAGCGGTGAAATGCTTAGATATTACACAGAACACCGATTGCGTAGGCAGCTTGCTAAAGGTTAACTGACGCTGATGCACGAAAGCGTGGGGATCGAACAGGATTAG	Bacteria	Bacteroidota	Bacteroidia	Bacteroidales	Prolixibacteraceae	BSV13	Bacteroidales	Prolixibacteraceae	BSV13	2	0.00554382	0	0	0	0	0	0	0	0	0	0	0	0	0	8.33631e-05	0.00546045	0	0	0	0	0	0	0	0	0	0	0	0	0	0	0	0
ASV00819	GTAATACGTAGGGTGCGAGCGTTAATCGGAATTACTGGGCGTAAAGCGTGCGCAGGCGGTTATGTAAGACAGATGTGAAATCCCCGGGCTCAACCTGGGAACTGCATTTGTGACTGCATGGCTAGAGTACGGTAGAGGGGGATGGAATTCCGCGTGTAGCAGTGAAATGCGTAGATATGCGGAGGAACACCGATGGCGAAGGCAATCCCCTGGACCTGTACTGACGCTCATGCACGAAAGCGTGGGGAGCAAACAGGATTAG	Bacteria	Proteobacteria	Gammaproteobacteria	Burkholderiales	Comamonadaceae	Delftia	Burkholderiales	Comamonadaceae	Delftia	3	0.00217148	0	0	0.000479789	0	0	0	0	0	0	0	0	0.00129057	0	0	0	0	0	0	0	0	0.000401128	0	0	0	0	0	0	0	0	0	0
ASV00824	GTAATACGTAGGGTGCAAGCGTTAATCGGAATTACTGGGCGTAAAGCGTGCGCAGGCGGTGATGTAAGACAGGCGTGAAATCCCCGGGCTCAACCTGGGAATGGCGCTTGTGACTGCATCGCTGGAGTGCGGCAGAGGGGGATGGAATTCCGCGTGTAGCAGTGAAATGCGTAGATATGCGGAGGAACACCGATGGCGAAGGCAATCCCCTGGGCCTGCACTGACGCTCATGCACGAAAGCGTGGGGAGCAAACAGGATTAG	Bacteria	Proteobacteria	Gammaproteobacteria	Burkholderiales	Comamonadaceae	NA	Burkholderiales	Comamonadaceae	NA	1	0.000982504	0	0	0	0	0	0	0	0	0	0	0	0	0	0	0.000982504	0	0	0	0	0	0	0	0	0	0	0	0	0	0	0	0
ASV00827	GTAATACGTAGGTGGCAAGCGTTATCCGGAATTATTGGGCGTAAAGCGCGCGTAGGCGGTTTCTTAAGTCTGATGTGAAAGCCCACGGCTCAACCGTGGAGGGTCATTGGAAACTGGGAAACTTGAGTGCAGGAGAGGAAAGTGGAATTCCATGTGTAGCGGTGAAATGCGCAGAGATATGGAGGAACACCAGTGGCGAAGGCGACTTTCTGGTCTGCAACTGACGCTGATGTGCGAAAGCGTGGGGATCAAACAGGATTAG	Bacteria	Firmicutes	Bacilli	Staphylococcales	Staphylococcaceae	Staphylococcus	Staphylococcales	Staphylococcaceae	Staphylococcus	1	0.00461281	0	0	0	0	0.00461281	0	0	0	0	0	0	0	0	0	0	0	0	0	0	0	0	0	0	0	0	0	0	0	0	0	0
ASV00831	GTAATACGTAGGGTGCGAGCGTTAATCGGAATTACTGGGCGTAAAGCGTGCGCAGGCGGTTATGTAAGACAGATGTGAAATCCCCGGGCTTAACCTGGGAATTGCATTTGTGACTGCATGGCTAGAGTGTGTCAGAGGGGGGTAGAATTCCACGTGTAGCAGTGAAATGCGTAGATATGTGGAGGAATACCGATGGCGAAGGCAGCCCCCTGGGATAACACTGACGCTCATGTACGAAAGCGTGGGGAGCAAACAGGATTAG	Bacteria	Proteobacteria	Gammaproteobacteria	Burkholderiales	Oxalobacteraceae	NA	Burkholderiales	Oxalobacteraceae	NA	7	0.00410306	0	0	0	0	0	0	0	0	0	0	0	0	0	0	0	0	0	0	0	0.000331684	0.00221228	0.000263924	0	0	0.000453905	5.06842e-05	0	0.000225788	0.000564793	0	0
ASV00832	GTAAGACGAGTGGTCCAAGCGTTATCCGGAATTATTGGGCGTAAAGAGTGCGTAGGTGGATTTGTTAGTCAGTAGTTTAACCCATGGGCTCAACCTGTGGATTGCTATTGAAACGTCAAATCTTGAGGATGTTAGGGGTGAGCGGAACTATATGTGTAGGGGTGAAATCCGTTGATATATATGGGAACACCAAAAGCGAAGGCAGCTCACTGGAACATTTCTGACACTGAGGCACGAAAGCGTGGGTAGCGAATGGGATTAG	Bacteria	NA	NA	NA	NA	NA	NA	NA	NA	7	0.0112221	0	0	0	0	0	0	0	0	0	0	0	3.79579e-05	0	0	0	0	0	0	0	0	0	0.00117886	0.00784152	0	0.000175191	0.000574421	0	0.00124847	0.000165673	0	0
ASV00838	GTAATACGGAGGGTGCAAGCGTTGTTCGGAATCACTGGGCGTAAAGGGCGCGCAGGCGGTTTGGTAAGTCAGATGTGAAAGCCCACGGCTTAACCGTGGAAGTGCATTTGATACTGCTAGACTTGAGTACCAGAGGGGAAAGTGGAATTCCCGGTGTAGAGGTGAAATTCGTAGATATCGGGAGGAATACCGGTGGCGAAGGCGACTTTCTGGCTGAGTACTGACGCTGAGGCGCGAAAGCGTGGGGAGCAAACAGGATTAG	Bacteria	Desulfobacterota	Desulfobulbia	Desulfobulbales	Desulfobulbaceae	Desulfobulbus	Desulfobulbales	Desulfobulbaceae	Desulfobulbus	4	0.00164631	0	0	0	7.1634e-05	0	0	0	0	0	0	0	0	0	0	0.00111476	0	0	0	0	0	0	0	0	0	0	0	0	0	6.77752e-05	0.000392136	0
ASV00846	GTAATACGGAGGGTGCAAGCGTTAATCGGAATTACTGGGCGTAAAGCGCACGCAGGCGGTCTGTCAAGTCGGATGTGAAATCCCCGGGCTCAACCTGGGAACTGCATCCGAAACTGGCAGGCTTGAGTCTTGTAGAGGGGGGTAGAATTCCAGGTGTAGCGGTGAAATGCGTAGAGATCTGGAGGAATACCGGTGGCGAAGGCGGCCCCCTGGACAAAGACTGACGCTCAGGTGCGAAAGCGTGGGGAGCAAACAGGATTAG	Bacteria	Proteobacteria	Gammaproteobacteria	Enterobacterales	Enterobacteriaceae	NA	Enterobacterales	Enterobacteriaceae	NA	1	0.0015833	0	0	0.0015833	0	0	0	0	0	0	0	0	0	0	0	0	0	0	0	0	0	0	0	0	0	0	0	0	0	0	0	0
ASV00847	GTAATACGTAGGTGGCAAGCGTTATCCGGAATTATTGGGCGTAAAGGGTGCGCAGGCGGTTCTATAAGTCTTAAGGTGAAAGTTCGGGGCTCAACCCCGTGACGCCTTGGAAACTGTAGAACTAGAGTACGAGAGAGGGAAACGGAATTCCATGTGTAGCGGTGGAATGCGTAGATATATGGAGGAACACCAGTGGCGAAGGCGGTTTCCTGGATCGTAACTGACGCTCATGCACGAAAGCGTGGGGAGCAAATAGGATTAG	Bacteria	Firmicutes	Bacilli	Erysipelotrichales	NA	NA	Erysipelotrichales	NA	NA	3	0.00501555	0	0	0	0	0	0	0	0	0	0	0	0	0	0	0	0	0	0	0	0.00266674	0.000680702	0	0	0	0	0	0	0	0	0	0.00166811
ASV00850	GTAATACGTAGGGTGCAAGCGTTAATCGGAATGACTGGGCGTAAAGAGTGCGTAGGCGGTTACCCGAGCTTGATGTGAAATACCTGGGCTTAACCTGGGAATGGCATGGAGGACAGGGTAACTAGAGTCTGTCAGAGGTGGGTAGAATTCCCCGTGTAGCAGTGAAATGCGTAGAGATGGGGAGGAATACCGATGGCGAAGGCAGCCCACTGGGATAAAACTGACGCTGAGGCACGAAAGCGTGGGGAGCAAACAGGATTAG	Bacteria	Proteobacteria	Gammaproteobacteria	Burkholderiales	NA	NA	Burkholderiales	NA	NA	2	0.00447971	0	0	0	0	0	0.00169644	0.00278327	0	0	0	0	0	0	0	0	0	0	0	0	0	0	0	0	0	0	0	0	0	0	0	0
ASV00853	GTAATACGTAGGGGGCAAGCGTTATCCGGAATTACTGGGTGTAAAGGGTGCGTAGGCGGCATGGCAAGTCAGATGTGAAAACCTGGGGCTCAACCTTAGGATTGCATCTGAAACTGCTAAGCTAGAGTGCAGGAGAGGAAAGTGGAATTCCGAGTGTAGCGGTGAAATGCGTAGAGATTCGGAGGAACACCAGTAGCGAAGGCGACTTTCTGGACTGTAACTGACGCTGAGGCACGAAAGCGTGGGGAGCGAACAGGATTAG	Bacteria	Firmicutes	Clostridia	Lachnospirales	Lachnospiraceae	Epulopiscium	Lachnospirales	Lachnospiraceae	Epulopiscium	1	0.00498013	0	0	0	0	0	0	0	0	0	0	0	0	0	0	0	0	0	0	0	0	0	0	0	0	0	0	0	0	0	0.00498013	0
ASV00858	GTAATACGTAGGGGGCAAGCGTTATCCGGAATTACTGGGTGTAAAGGGTGAGTAGGCGGCCAGATAAGTCATATGTGAAAGCCCGGGGCTTAACCCCGGGACTGCATAAGAAACTGTATGGCTAGAGTGCAGGAGAGGTAAGCGGAATTCCTAGTGTAGCGGTGAAATGCGTAGATATTAGGAGGAACACCAGTGGCGAAGGCGGCTTACTGGACTGAAACTGACGCTGAGTCACGAAAGCGTGGGGAGCAAACAGGATTAG	Bacteria	Firmicutes	Clostridia	Lachnospirales	Lachnospiraceae	Tyzzerella	Lachnospirales	Lachnospiraceae	Tyzzerella	7	0.00387459	0	0	0	0	0	0	0	0	0	0	0	0	0	0	0	0	0	0	0	0.000490892	0.000546993	0.000598228	0	0	0.000254824	0	0	0.000942995	0.000820833	0	0.000219829
ASV00871	GTAATACGGAGGGTGCAAGCGTTATCCGGATTTATTGGGTTTAAAGGGTGCGTAGGCGGCTTTTTAAGTCAGCGGTGAAATTTTCCGGCTTAACCGGATTCGTGCCGTTGATACTGTTAGGCTTGAGTATGGTTGAGGGCGGCGGAATGTGCAGTGTAGCGGTGAAATGCTTAGATATTGCACAGAACACCAATTGCGAAGGCAGCTGCCTGGACCATTACTGACGCTGATGCACGACAGCGTGGGGATCAAACAGGATTAG	Bacteria	Bacteroidota	Bacteroidia	Bacteroidales	NA	NA	Bacteroidales	NA	NA	1	0.00493545	0	0	0	0	0	0	0	0	0	0	0	0	0	0	0	0	0	0	0	0.00493545	0	0	0	0	0	0	0	0	0	0	0
ASV00872	GTAATACGTATGGTGCAAGCGTTATCCGGAATTACTGGGTGTAAAGGGTGAGTAGGCGGTGAGATAAGTCATATGTGAAAGCCCCAGGCTTAACCTGGGGATTGCATAAGAAACTGTCTGACTAGAGTACAGGAGAGGTAAGCGGAATTCCTAGTGTAGCGGTGAAATGCGTAGATATTAGGAAGAACACCAGTGGCGAAGGCGGCTTACTGGACTGAAACTGACGCTGAGTCACGAAAGCGTGGGGAGCGAACAGGATTAG	Bacteria	Firmicutes	Clostridia	Lachnospirales	Lachnospiraceae	Tyzzerella	Lachnospirales	Lachnospiraceae	Tyzzerella	2	0.00385957	0	0	0	0	0	0	0	0	0	0	0	0	0	0	0	0	0	0	0	0	0	0	0	0	0	0	0	0.00244382	0.00141575	0	0
ASV00879	GTAATACGAAGGGGGCGAGCGTTGTTCGGAATTACTGGGCGTAAAGGGTGTGTAGGCGGTTACATAAGATAGGGGTGAAATCCCGGGGCTCAACCTCGGAATTGCCTTTATAACTATGTATCTTGAGTTATGGAGAGGATAGTGGAATACCCAGTGTAGAGGTGAAATTCGTAGATATTGGGTAGAACACCGGTGGCGAAGGCGACTGTCTGGTCATATACTGACGCTCAAACACGAAAGCATGGGGAGCAAACAGGATTAG	Bacteria	Proteobacteria	Alphaproteobacteria	NA	NA	NA	NA	NA	NA	5	0.0044596	0	0.000203823	0	0	0	0	0	0	0	0.00280048	0	0	0	0	0	0	0	0	0	0.000358218	0.000437594	0	0	0	0	0	0	0	0	0	0.000659486
ASV00895	GTAATACGTAGGGTGCAAGCGTTAATCGGAATTACTGGGCGTAAAGCGTGCGCAGGCGGTTTTGTAAGTCTGTCGTGAAATCCCCGGGCTCAACCTGGGAATTGCGATGGAGACTGCAAGGCTAGAATCTGGCAGAGGGGGGTAGAATTCCACGTGTAGCAGTGAAATGCGTAGAGATGTGGAGGAACACCGATGGCGAAGGCAGCCCCCTGGGTCAAGATTGACGCTCATGCACGAAAGCGTGGGGAGCAAACAGGATTAG	Bacteria	Proteobacteria	Gammaproteobacteria	Burkholderiales	Oxalobacteraceae	Massilia	Burkholderiales	Oxalobacteraceae	Massilia	3	0.00197637	0	0	0	0	0.0014761	0.00032717	0	0	0.000173102	0	0	0	0	0	0	0	0	0	0	0	0	0	0	0	0	0	0	0	0	0	0
ASV00903	GTAATACGTAGGTGGCAAGCGTTGTCCGGAATTATTGGGCGTAAAGCGCGCGCAGGCGGTCCTTTAAGTCTGATGTGAAAGCCCACGGCTCAACCGTGGAGGGTCATTGGAAACTGGGGGACTTGAGTGCAGAAGAGGAAAGCGGAATTCCACGTGTAGCGGTGAAATGCGTAGAGATGTGGAGGAACACCAGTGGCGAAGGCGGCTTTCTGGTCTGTAACTGACGCTGAGGCGCGAAAGCGTGGGGAGCAAACAGGATTAG	Bacteria	Firmicutes	Bacilli	Bacillales	Planococcaceae	NA	Bacillales	Planococcaceae	NA	4	0.000802871	0	0	0.000167926	0	0	0.000157526	0	0	0	0	0	0	0	0	0	0	0	0	0	0	0.000218797	0	0	0	0	0	0	0	0	0	0.000258622
ASV00922	GTAAAACGTAGGTGGCAAGCGTTGTCCGGAATTACTGGGTGTAAAGGGAGCGCAGGCGGAATGGTAAGTTGGACGTGAAATCTATGGGCTCAACCCATAAATTGCGTTCAAAACTGCTGTTCTTGAGTGATGTAGAGGTAGGCGGAATTCCCGGTGTAGCGGTGGAATGCGTAGATATCGGGAGGAACACCAGTGGCGAAGGCGGCCTACTGGGCATTTACTGACGCTGAGGCTCGAAAGTATGGGGAGCAAACAGGATTAG	Bacteria	Firmicutes	Clostridia	Oscillospirales	Ruminococcaceae	NA	Oscillospirales	Ruminococcaceae	NA	7	0.00369821	0	0	0	0	0	0	0	0	0	0	0	0	0	0	0	3.40657e-05	0	0	0	0	7.29324e-05	0	0	0.000256272	0.000254824	0	0.000276477	0	9.78975e-05	0.00270574	0
ASV00926	GTAATACGTAGGTGGCGAGCGTTATCCGGAATCATTGGGCGTAAAGAGGGAGCAGGCGGCCGCAAGGGTCTGTGGTGAAAGACCGAAGCTAAACTTCGGTAAGCCATGGAAACCGGGCGGCTAGAGTGCGGAAGAGGATCGTGGAATTCCATGTGTAGCGGTGAAATGCGTAGATATATGGAGGAACACCAGTGGCGAAGGCGACGGTCTGGGCCGCAACTGACGCTCATTCCCGAAAGCGTGGGGAGCAAATAGGATTAG	Bacteria	Firmicutes	Bacilli	Erysipelotrichales	Erysipelatoclostridiaceae	Catenibacterium	Erysipelotrichales	Erysipelatoclostridiaceae	Catenibacterium	8	0.00180217	0	0	0	0	0	0.000193878	0	0	0	0	0	0	0	0	0.000113366	0.000193039	0	0	0	0	0	0.000607026	0	0.00015661	0.000191118	3.37895e-05	0.000313341	0	0	0	0
ASV00938	GTAATACGGAGGGGGCTAGCGTTGTTCGGAATTACTGGGCGTAAAGCGCACGTAGGCGGTCTTTTAAGTCAGAGGTGAAAGCCCGGGGCTCAACTCCGGAATTGCCTTTGAAACTGGGAGACTTGAACACGGGAGAGGTGAGTGGAATTCCGAGTGTAGAGGTGAAATTCGTAGATATTCGGAGGAACACCAGTGGCGAAGGCGGCTCACTGGACCGTTGTTGACGCTGAGGTGCGAAAGCGTGGGGAGCAAACAGGATTAG	Bacteria	Proteobacteria	Alphaproteobacteria	Sphingomonadales	Sphingomonadaceae	Sandaracinobacter	Sphingomonadales	Sphingomonadaceae	Sandaracinobacter	10	0.00406843	0	0	0	0.000225135	0	0.000181761	0	0	0	0	0	0	0	0	0.000793561	0.000976551	0	0	0	0	0	0.000563038	0	0.000626442	3.98162e-05	0.000174579	0.000442364	0	4.51834e-05	0	0
ASV00942	GTAATACGAAGGGGGCTAGCGTTGTTCGGATTTACTGGGCGTAAAGCGCACGTAGGCGGGCTAATAAGTCAGGGGTGAAATCCCGGGGCTCAACCCCGGAACTGCCTTTGATACTGTTAGTCTTGAGTATGGAAGAGGTGAGTGGAATTCCGAGTGTAGAGGTGAAATTCGTAGATATTCGGAGGAACACCAGTGGCGAAGGCGGCTCACTGGTCCATTACTGACGCTGAGGTGCGAAAGCGTGGGGAGCAAACAGGATTAG	Bacteria	Proteobacteria	Alphaproteobacteria	Rhizobiales	Rhizobiaceae	Ochrobactrum	Rhizobiales	Rhizobiaceae	Ochrobactrum	6	0.00354437	0	0	0	0.000654939	0.00110707	4.84696e-05	0	0.00037	0.00126942	0	0	0	0	0	9.44715e-05	0	0	0	0	0	0	0	0	0	0	0	0	0	0	0	0
ASV00954	GTAATACGGAGGATCCAAGCGTTATCCGGAATCATTGGGTTTAAAGGGTCTGTAGGCGGTTTAATAAGTCAGTGGTGAAATCTGGTCGCTCAACGATCAAACGGCCATTGATACTGTTAAACTTGAATTAGTGTGAAGTAACTAGAATATGTAGTGTAGCGGTGAAATGCTTAGATATTACATGGAATACCAATTGCGAAGGCAGGTTACTAACACTACATTGACGCTGATAGACGAAAGCGTGGGTAGCGAACAGGATTAG	Bacteria	Bacteroidota	Bacteroidia	Flavobacteriales	Flavobacteriaceae	Flavobacterium	Flavobacteriales	Flavobacteriaceae	Flavobacterium	4	0.00269438	0	0	0	0	0	0	0	0	0	0	0.000143688	0	0	0	0	0	0	0	0	0	0.00137356	0	0	0	0	0.00113195	0	0	4.51834e-05	0	0
ASV00956	GTAATACAGAGGGTGCAAGCGTTAATCGGAATTACTGGGCGTAAAGCGCGCGTAGGTGGTTTTGTAAGTTGGAGGTGAAATCCCCGGGCTCAACCTGGGAACTGCCTCCAAAACTGCATAGCTAGAGTACGGTAGAGGGTGGTGGAATTTCCTGTGTAGCGGTGAAATGCGTAGATATAGGAAGGAACACCAGTGGCGAAGGCGACCACCTGGACTGATACTGACACTGAGGTGCGAAAGCGTGGGGAGCAAACAGGATTAG	Bacteria	Proteobacteria	Gammaproteobacteria	Pseudomonadales	Pseudomonadaceae	Pseudomonas	Pseudomonadales	Pseudomonadaceae	Pseudomonas	10	0.00356774	0	0	0	0.000245602	0	0.000581635	0	0	0	6.88642e-05	0	0	0	0	0.000188943	0.00147618	0	0	0	0	0	0.000343101	0	0.000242034	0	5.63158e-05	0.000313341	0	0	0	5.17244e-05
ASV00957	GTAATACGAAGGGGGCTAGCGTTGCTCGGAATCACTGGGCGTAAAGGGCGCGTAGGCGGCCATTCAAGTCGGGGGTGAAAGCCTGTGGCTCAACCACAGAATTGCCTTCGATACTGTTTGGCTTGAGTTTGGTAGAGGTTGGTGGAACTGCGAGTGTAGAGGTGAAATTCGTAGATATTCGCAAGAACACCAGTGGCGAAGGCGGCCAACTGGACCAACACTGACGCTGAGGCGCGAAAGCGTGGGGAGCAAACAGGATTAG	Bacteria	Proteobacteria	Alphaproteobacteria	Rhizobiales	Beijerinckiaceae	Methylobacterium-Methylorubrum	Rhizobiales	Beijerinckiaceae	Methylobacterium-Methylorubrum	1	0.000726518	0	0	0	0	0.000726518	0	0	0	0	0	0	0	0	0	0	0	0	0	0	0	0	0	0	0	0	0	0	0	0	0	0
ASV00959	GTAATACGGAGGGTGCAAGCGTTATCCGGATTTATTGGGTTTAAAGGGTCCGTAGGCGGATCTGTAAGTCAGTGGTGAAATCTCACAGCTTAACTGTGAAACTGCCATTGATACTGCAGGTCTTGAGTAAGGTAGAAGTGGCTGGAATAAGTAGTGTAGCGGTGAAATGCATAGATATTACTTAGAACACCAATTGCGAAGGCAGGTCACTATGTCTTAACTGACGCTGATGGACGAAAGCGTGGGGAGCGAACAGGATTAG	Bacteria	Bacteroidota	Bacteroidia	Flavobacteriales	Weeksellaceae	Chryseobacterium	Flavobacteriales	Weeksellaceae	Chryseobacterium	2	0.00258657	0	0	0	0	0	0	0	0	0	0.00210036	0	0	0	0	0	0	0	0	0	0	0.000486216	0	0	0	0	0	0	0	0	0	0
ASV00962	GTAATACGGAGGGTGCAAGCGTTATCCGGATTTATTGGGTTTAAAGGGTCCGTAGGCGGATCTGTAAGTCAGTGGTGAAATCTCACAGCTTAACTGTGAAACTGCCATTGATACTGCAGGTCTTGAGTGTTGTTGAAGTAGCTGGAATAAGTAGTGTAGCGGTGAAATGCATAGATATTACTTAGAACACCAATTGCGAAGGCAGGTTACTAAGCAACAACTGACGCTGATGGACGAAAGCGTGGGGAGCGAACAGGATTAG	Bacteria	Bacteroidota	Bacteroidia	Flavobacteriales	Weeksellaceae	Chryseobacterium	Flavobacteriales	Weeksellaceae	Chryseobacterium	5	0.00510668	0.00161797	0.00113235	0.0013674	0	0	0	0	0	0	0.000665687	0	0	0	0	0	0	0	0	0	0	0	0	0	0	0	0	0	0	0	0	0.000323277
ASV00969	GTAATACGAAGGGGGCTAGCGTTGTTCGGAATTACTGGGCGTAAAGCGCACGTAGGCGGATATTTAAGTCAGGGGTGAAATCCCGGGGCTCAACCCCGGAACTGCCTTTGATACTGGGTATCTAGAGTCCAGAAGAGGTGAGTGGAATTCCGAGTGTAGAGGTGAAATTCGTAGATATTCGGAGGAACACCAGTGGCGAAGGCGGCTCACTGGTCTGGTACTGACGCTGAGGTGCGAAAGCGTGGGGAGCAAACAGGATTAG	Bacteria	Proteobacteria	Alphaproteobacteria	Rhizobiales	Rhizobiaceae	NA	Rhizobiales	Rhizobiaceae	NA	4	0.00302524	0.000273627	0	0.0020391	0	0	0	0	0	0	0	0	0	0	0	0	0	0	0	0	0	0.000182331	0	0	0	0	0	0	0	0	0	0.000530175
ASV00970	GTAATACGTAGGGGGCGAGCGTTATCCGGATTTATTGGGCGTAAAGGGTGCGTAGGCGGCCTATTAAGTCTAAGATCAAAGCCCGAGGCTTAACCTCGGTTCGTCTTAGAAACTGGTAGGCTTGAGTATGGTAGAGGCAAGTGGAATTTCTAGTGTAGCGGTTAAATGCGTAGATATTAGAAGGAACACCAGTGGCGAAGGCGACTTGCTGGGCCATTACTGACGCTGAGGCACGAAAGCGTGGGGAGCAAATAGGATTAG	Bacteria	Firmicutes	Bacilli	RF39	NA	NA	RF39	NA	NA	9	0.00321972	0	0	0	0.000122801	0	0	0	0	0	0	0	0.000702221	0	0	0	0	0	0	0	0	0.000692857	0.000272722	0	0.000313221	0.000820214	6.7579e-05	0	3.98449e-05	0.000188264	0	0
ASV00972	GTAATACGAAGGGGGCTAGCGTTGCTCGGAATGACTGGGCGTAAAGGGCGCGTAGGCGGCGTTCCAAGTCAGGCGTGAAATTCCTGGGCTTAACCTGGGGGCTGCGCTTGAGACTGGGGTGCTTGAGGATGGAAGAGGCTCGTGGAATTCCCAGTGTAGAGGTGAAATTCGTAGATATTGGGAAGAACACCGGTGGCGAAGGCGGCGAGCTGGTCCATTTCTGACGCTGAGGCGCGAAAGCGTGGGGAGCAAACAGGATTAG	Bacteria	Proteobacteria	Alphaproteobacteria	Acetobacterales	Acetobacteraceae	NA	Acetobacterales	Acetobacteraceae	NA	7	0.00349095	0	0	0	0	0	0.00023023	0	0	0	0	0	0	0	0	0.000888032	0.000374723	0.000134646	0	0	0	0	0.000879747	0	0.00058373	0	0.000399842	0	0	0	0	0
ASV00974	GTAATACGTAGGGTGCAAGCGTTAATCGGAATTACTGGGCGTAAAGCGTGCGCAGGCGGTTTTGTAAGACAGGTGTGAAATCCCCGAGCTTAACTTGGGAACTGCACTTGTGACTGCAAGACTAGAGTGTGTCAGAGGGAGGTAGAATTCCACGTGTAGCAGTGAAATGCGTAGAGATGTGGAGGAATACCAGTGGCGAAGGCGGCCTCCTGGGATAACACTGACGCTCATGTACGAAAGCGTGGGGAGCAAACAGGATTAG	Bacteria	Proteobacteria	Gammaproteobacteria	Burkholderiales	T34	NA	Burkholderiales	T34	NA	1	0.000428	0	0	0	0	0	0	0	0	0	0	0	0	0	0	0	0	0	0	0	0	0	0	0	0	0	0.000428	0	0	0	0	0
ASV00975	GTAATACGGAGGGTGCAAGCGTTAATCGGAATTACTGGGCGTAAAGCGCACGCAGGCGGTCTGTTAAGTCAGATGTGAAATCCCCGGGCTCAACCTGGGAACTGCATTTGAAACTGGCAGGCTTGAGTCTTGTAGAGGGGGGTAGAATTCCAGGTGTAGCGGTGAAATGCGTAGAGATCTGGAGGAATACCGGTGGCGAAGGCGGCCCCCTGGACAAAGACTGACGCTCAGGTGCGAAAGCGTGGGGAGCAAACAGGATTAG	Bacteria	Proteobacteria	Gammaproteobacteria	Enterobacterales	Enterobacteriaceae	Raoultella	Enterobacterales	Enterobacteriaceae	Raoultella	1	0.00328655	0	0	0.00328655	0	0	0	0	0	0	0	0	0	0	0	0	0	0	0	0	0	0	0	0	0	0	0	0	0	0	0	0
ASV00976	GTAATACGTAGGGTGCGAGCGTTAATCGGAATTACTGGGCGTAAAGCGTGCGCAGGCGGTTGTGCAAGACAGGTGTGAAATCCCCGGGCTTAACCTGGGAACTGCATTTGTGACTGCACGGCTAGAGTTTGTCAGAGGGGGGTGGAATTCCACGTGTAGCAGTGAAATGCGTAGATATGTGGAAGAACACCGATGGCGAAGGCAGCCCCCTGGGATGAGACTGACGCTCATGCACGAAAGCGTGGGGAGCAAACAGGATTAG	Bacteria	Proteobacteria	Gammaproteobacteria	Burkholderiales	NA	NA	Burkholderiales	NA	NA	9	0.00652203	0	0	0	0	0	0	0	0	0	0	0	0	0	0	0.00102029	0	0	0.000214615	0	0	0	0.000818165	0.00247627	0.000455594	0	8.44737e-05	0.0004055	0	0.000180734	0	0.000866383
ASV00978	GTAATACGGAGGATCCAAGCGTTATCCGGAATCATTGGGTTTAAAGGGTCCGTAGGCGGTTTAGTAAGTCAGTGGTGAAAGCCCATCGCTCAACGGTGGAACGGCCATTGATACTGCTGAACTTGAATTATTAGGAAGTAACTAGAATATGTAGTGTAGCGGTGAAATGCTTAGAGATTACATGGAATACCAATTGCGAAGGCAGGTTACTACTAATGGATTGACGCTGATGGACGAAAGCGTGGGTAGCGAACAGGATTAG	Bacteria	Bacteroidota	Bacteroidia	Flavobacteriales	Flavobacteriaceae	Flavobacterium	Flavobacteriales	Flavobacteriaceae	Flavobacterium	1	0.00217955	0	0	0	0	0.00217955	0	0	0	0	0	0	0	0	0	0	0	0	0	0	0	0	0	0	0	0	0	0	0	0	0	0
ASV00981	GTAATACGGAGGGTGCGAGCGTTAATCGGAATTACTGGGCGTAAAGCGCGCGTAGGCGGCTTGATAAGCCGGTTGTGAAAGCCCCGGGCTCAACCTGGGAACGGCATCCGGAACTGTCAGGCTAGAGTGCAGGAGAGGAAGGTAGAATTCCCGGTGTAGCGGTGAAATGCGTAGAGATCGGGAGGAATACCAGTGGCGAAGGCGGCCTTCTGGACTGACACTGACGCTGAGGTGCGAAAGCGTGGGTAGCAAACAGGATTAG	Bacteria	Proteobacteria	Gammaproteobacteria	Oceanospirillales	Halomonadaceae	Halomonas	Oceanospirillales	Halomonadaceae	Halomonas	7	0.00217002	0.000237937	0	0	0	0.000380557	0.000266583	0.000161016	0.000217647	0.00078473	0	0	0	0	0	0	0	0	0	0	0	0.000121554	0	0	0	0	0	0	0	0	0	0
ASV00983	GTAATACGTAGGTCCCGAGCGTTGTCCGGATTTATTGGGCGTAAAGCGAGCGCAGGCGGTTTGATAAGTCTGAAGTAAAAGGCTGTGGCTTAACCATAGTATGCTTTGGAAACTGTCAAACTTGAGTGCAGAAGGGGAGAGTGGAATTCCATGTGTAGCGGTGAAATGCGTAGATATATGGAGGAACACCGGTGGCGAAAGCGGCTCTCTGGTCTGTAACTGACGCTGAGGCTCGAAAGCGTGGGGAGCAAACAGGATTAG	Bacteria	Firmicutes	Bacilli	Lactobacillales	Streptococcaceae	Streptococcus	Lactobacillales	Streptococcaceae	Streptococcus	7	0.00407711	0	0	0	0	0	0.000411991	0	0	0	0	0	0	0	0	0.00107698	0.000533697	0	0	0	0	0	0.000193544	0	0.000484068	0.000621133	0	0.000755705	0	0	0	0
ASV00984	GTAATACGGAGGGGGCTAGCGTTGTTCGGAATTACTGGGCGTAAAGCGCACGTAGGCGGACTGGAAAGTCAGGGGTGAAATCCCGGGGCTCAACCCCGGAACTGCCTTTGAAACTCCCAGTCTTGAGGTCGAGAGAGGTGAGTGGAATTCCGAGTGTAGAGGTGAAATTCGTAGATATTCGGAGGAACACCAGTGGCGAAGGCGGCTCACTGGCTCGATACTGACGCTGAGGTGCGAAAGCGTGGGGAGCAAACAGGATTAG	Bacteria	Proteobacteria	Alphaproteobacteria	Rhodobacterales	Rhodobacteraceae	Rhodobacter	Rhodobacterales	Rhodobacteraceae	Rhodobacter	6	0.00340551	0.00045208	0	0	0	0	0.000763396	0	0	0	0	0	0	0	0	0.00136039	0	0	0	0	0.000597031	9.72432e-05	0	0	0	0.000135375	0	0	0	0	0	0
ASV00986	GTAATACGTAGGTGGCAAGCGTTGTCCGGATTTATTGGGCGTAAAGCGAGCGCAGGCGGTTCCTTAAGTCTGATGTGAAAGCCCCCGGCTCAACCGGGGAGGGTCATTGGAAACTGGGGAACTTGAGTGCAGAAGAGGAGAGTGGAATTCCATGTGTAGCGGTGAAATGCGTAGATATATGGAGGAACACCAGTGGCGAAGGCGACTCTCTGGTCTGTAACTGACGCTGAGGCTCGAAAGCGTGGGTAGCAAACAGGATTAG	Bacteria	Firmicutes	Bacilli	Lactobacillales	Carnobacteriaceae	Granulicatella	Lactobacillales	Carnobacteriaceae	Granulicatella	3	0.000677142	0	0	0	0	0.000380557	0.000169644	0	0	0.000126942	0	0	0	0	0	0	0	0	0	0	0	0	0	0	0	0	0	0	0	0	0	0
ASV00995	GTAATACGGAGGGTGCAAGCGTTGTTCGGAATCACTGGGCGTAAAGGGCGCGCAGGCGGCCTGATCAGTCAGATGTGAAAGCCCACGGCTTAACTGTGGAAGTGCATTTGAAACTGTCAGGCTTGAGTACCAGAGGGGAAAGTGGAATTCCCGGTGTAGAGGTGAAATTCGTAGATATCGGGAGGAATACCGGTGGCGAAGGCGACTTTCTGGCTGGATACTGACGCTGAGGCGCGAAAGCGTGGGGAGCAAACAGGATTAG	Bacteria	Desulfobacterota	Desulfobulbia	Desulfobulbales	Desulfobulbaceae	Desulfobulbus	Desulfobulbales	Desulfobulbaceae	Desulfobulbus	6	0.00455397	0	0	0	0	0	0.00023023	0	0	0	0	0	0	0	0	0.00317424	0.000726736	0	0	0	0	0	0.000114367	0	8.54238e-05	0.000222971	0	0	0	0	0	0
ASV00996	GTAATACGGAAGGTCCGGGCGTTATCCGGATTTATTGGGTTTAAAGGGAGCGTAGGCCGGAGATTAAGCGTGTTGTGAAATGTAGACGCTCAACGTCTGCACTGCAGCGCGAACTGGTTTCCTTGAGTACGCACAAAGTGGGCGGAATTCGTGGTGTAGCGGTGAAATGCTTAGATATCACGAAGAACTCCGATTGCGAAGGCAGCTCACTGGAGCGCAACTGACGCTGAAGCTCGAAAGTGCGGGTATCGAACAGGATTAG	Bacteria	Bacteroidota	Bacteroidia	Bacteroidales	Prevotellaceae	Prevotella	Bacteroidales	Prevotellaceae	Prevotella	2	0.000944809	0	0	0	0	0	0	0	0	0	0	0	0	0	0	0.000888032	5.67762e-05	0	0	0	0	0	0	0	0	0	0	0	0	0	0	0
ASV00997	GTAATACGGAGGATCCAAGCGTTATCCGGAATCATTGGGTTTAAAGGGTCTGTAGGCGGTTTAATAAGTCAGTGGTGAAATCTGGTCGCTCAACGATCAAACGGCCATTGATACTGTTAAACTTGAATTAGTGTGAAGTAACTAGAATATGTAGTGTAGCGGTGAAATGCTTAGATATTACATGGAATACCAATTGCGAAGGCAGGTTACTAACACTATATTGACGCTGATAGACGAAAGCGTGGGTAGCGAACAGGATTAG	Bacteria	Bacteroidota	Bacteroidia	Flavobacteriales	Flavobacteriaceae	Flavobacterium	Flavobacteriales	Flavobacteriaceae	Flavobacterium	4	0.0036857	0.00271248	0.000113235	0.000647715	0	0	0	0	0	0	0	0	0	0	0	0	0	0	0	0	0.000212278	0	0	0	0	0	0	0	0	0	0	0
ASV01001	GTAATACGAAGGGGGCTAGCGTTGTTCGGAATTACTGGGCGTAAAGCGCACGTAGGCGGGTGGTTAAGTCAGGGGTGAAATCCCGGAGCTCAACTCCGGAACTGCCTTTGATACTGGCCATCTAGAGATCGGAAGAGGTGAGTGGAATTCCCAGTGTAGAGGTGAAATTCGTAGATATTGGGAAGAACACCAGTGGCGAAGGCGGCTCACTGGTCCGATACTGACGCTGAGGTGCGAAAGCGTGGGGAGCAAACAGGATTAG	Bacteria	Proteobacteria	Alphaproteobacteria	Rhizobiales	Rhizobiales_Incertae_Sedis	NA	Rhizobiales	Rhizobiales_Incertae_Sedis	NA	10	0.00328533	0	0	0	7.1634e-05	0	0	0	0	0	0	0	0	0	0	0.00026452	0.000624539	0.000195848	0	0	0	0	0.0010557	0	0.000597967	0.000111485	9.01053e-05	0	0	0.000105428	0	0.000168104
ASV01002	GTAATACGGAGGGCGCGAGCGTTAATCGGAATCACTGGGCGTAAAGCGCGCGCAGGCGGCCCGCTAAGCCCCGCGTGAAAGCCCCGGGCTCAACCCGGGAAGTGCGCGGGGGACTGGGGGGCTGGAGTGCGGCAGAGGGCGGCGGAATTCCCGGTGTAGCAGTGAAATGCGTAGAGATCGGGAGGAACACCGGCGGCGAAGGCGGCCGCCTGGGCCTGCACTGACGCTGAGGCGCGAAAGCGTGGGGAGCAAACAGGATTAG	Bacteria	NA	NA	NA	NA	NA	NA	NA	NA	7	0.00324635	0	0	0	0	0	0	0	0	0	0	0	0	0	0	0.00013226	0.000272526	0	0	0	0	0	0.00106449	0	0.000484068	0.000437978	0.000191474	0.000663546	0	0	0	0
ASV01007	GTAATACGGAGGATGCAAGCGTTATCCGGAATGATTGGGCGTAAAGCGTCCGCAGGTGGCACATCAAGTCTGCTGTCAAAGCCCCCAGCTTAACTGGGAAGAGGCGGTGGAAACTGGTGAGCTAGAGAGCAATAGGGGTAGAGGGAATTCCCGGTGTAGCGGTGAAATGCGTAGAGATCGGGAAGAACACCAGTGGCGAAAGCGCTCTACTAGGTTGCAACTGACACTGAGGGACGAAAGCTAGGGGAGCGAATGGGATTAG	Bacteria	Cyanobacteria	Cyanobacteriia	Cyanobacteriales	Chroococcidiopsaceae	Chroococcidiopsis_PCC_7203	Cyanobacteriales	Chroococcidiopsaceae	Chroococcidiopsis_PCC_7203	9	0.00480283	0	0	0	0	0	0.000315052	0	0	0	0	0	0	0	0	0.00292862	0.000408789	0	0	0	0	0	0.000167152	0	0.000412882	5.57427e-05	3.37895e-05	0.0004055	0	7.53057e-05	0	0
ASV01009	GTAATACGTAGGGTGCGAGCGTTAATCGGAATTACTGGGCGTAAAGCGTGCGCAGGCGGTTTGGTAAGACAGATGTGAAATCCCCGGGCTCAACCTGGGAACTGCATTTGTGACTGCCAGACTAGAGTGCGGCAGAGGGGGATGGAATTCCGCGTGTAGCAGTGAAATGCGTAGATATGCGGAGGAACACCGATGGCGAAGGCAATCCCCTGGGCCTGCACTGACGCTCATGCACGAAAGCGTGGGGAGCAAACAGGATTAG	Bacteria	Proteobacteria	Gammaproteobacteria	Burkholderiales	Comamonadaceae	NA	Burkholderiales	Comamonadaceae	NA	27	0.0043079	0.000178452	0	2.39894e-05	2.04668e-05	0.00011532	2.42348e-05	4.60045e-05	0	1.15401e-05	0.000206593	0.000222063	1.89789e-05	3.26641e-05	0	0.000491252	0.000113552	1.22405e-05	5.36538e-05	0	0.000212278	2.43108e-05	0.000219937	0.000825423	9.96612e-05	0.000103522	0.000180211	7.37273e-05	0.000770334	9.78975e-05	2.61424e-05	0.000103449
ASV01011	GTAATACGTAGGGTGCAAGCGTTAATCGGAATTACTGGGCGTAAAGCGTGCGCAGGCGGTTTGATAAGCCAGATGTGAAATCCCCGAGCTCAACTTGGGAACTGCGTTTGGAACTGTCAGACTAGAGTGCGTCAGAGGGGGGTGGAATTCCGCGTGTAGCAGTGAAATGCGTAGAGATGCGGAGGAACACCGATGGCGAAGGCAGCCCCCTGGGATGACACTGACGCTCATGCACGAAAGCGTGGGGAGCAAACAGGATTAG	Bacteria	Proteobacteria	Gammaproteobacteria	Burkholderiales	Chromobacteriaceae	Vogesella	Burkholderiales	Chromobacteriaceae	Vogesella	4	0.00134336	0	0.000317058	0	0	0	0	0	0	0	0	0	0	0	0	0.000680195	9.0842e-05	0	0	0	0	0.000255263	0	0	0	0	0	0	0	0	0	0
ASV01013	GTAATACGTAGGGCGCAAGCGTTATCCGGAATTATTGGGCGTAAAGAGCTCGTAGGCGGTTTGTCGCGTCTGCCGTGAAAGTCCGGGGCTCAACTCCGGATCTGCGGTGGGTACGGGCAGACTAGAGTGATGTAGGGGAGACTGGAATTCCTGGTGTAGCGGTGAAATGCGCAGATATCAGGAGGAACACCGATGGCGAAGGCAGGTCTCTGGGCATTAACTGACGCTGAGGAGCGAAAGCATGGGGAGCGAACAGGATTAG	Bacteria	Actinobacteriota	Actinobacteria	Micrococcales	Micrococcaceae	Pseudarthrobacter	Micrococcales	Micrococcaceae	Pseudarthrobacter	2	0.000780438	0	0	0	0	0.000403621	0	0	0	0	0	0	0	0	0	0	0	0	0	0	0	0.000376817	0	0	0	0	0	0	0	0	0	0
ASV01014	GTAATACGTAGGTGGCAAGCGTTATCCGGAATTATTGGGCGTAAAGCGCGCGCAGGCGGTGAAATAAGTCTGATGTGAAAGCCCACGGCTCAACCGTGGAGGGTCATTGGAAACTGTATCACTTGAGTGCAGAAGAGAAGAGTGGAATTCCACGTGTAGCGGTGAAATGCGTAGAGATGTGGAGGAACACCAGTGGCGAAGGCGACTCTTTGGTCTGTAACTGACGCTGAGGCGCGAAAGCGTGGGGAGCAAACAGGATTAG	Bacteria	Firmicutes	Bacilli	Bacillales	NA	NA	Bacillales	NA	NA	3	0.00359632	0	0	0	0	0	0	0	0	0	0.0031448	0	0	0	0	0	0	0	0	0	5.30694e-05	0	0	0	0	0	0	0	0.000398449	0	0	0
ASV01015	GTAATACGGAGGGGGCAAGCGTTGTTCGGAGTGACTGGGCGTAAAGGGCTCGTAGGCTGCGATGTAAGTCGTAGGTCAAAGGCGACAGCTTAACTGTCGTAAGGCCTGCGAAACTATGTTGCTAGAGTGTCGGAGAGGAATGCGGAATATCTGGTGTAGCGGTGAAATGCGTAGATATCAGATGGAACACCTATTGCGAAGGCAGCATTCTGGCCGATAACTGACGCTGAGGAGCGAAAGCGTGGGTAGCAAACAGGATTAG	Bacteria	NA	NA	NA	NA	NA	NA	NA	NA	8	0.00357033	0.000297421	0	0	0	0	0	0	0	0	0.000263979	0	0	0	0	0	0	0	0	0	0.000782774	0.00102105	0	0	0	0.000469831	0	0	0.000464857	3.76529e-05	0	0.00023276
ASV01018	GTAATACGTAGGGCGCAAGCGTTGTCCGGAATTATTGGGCGTAAAGAGCTCGTAGGCGGTTTGTCGCGTCTGGTGTGAAAACTCGAGGCTCAACCTCGAGCTTGCATCGGGTACGGGCAGACTAGAGTGCGGTAGGGGAGACTGGAATTCCTGGTGTAGCGGTGGAATGCGCAGATATCAGGAGGAACACCGATGGCGAAGGCAGGTCTCTGGGCCGCAACTGACGCTGAGGAGCGAAAGCATGGGGAGCGAACAGGATTAG	Bacteria	Actinobacteriota	Actinobacteria	Micrococcales	Promicromonosporaceae	Cellulosimicrobium	Micrococcales	Promicromonosporaceae	Cellulosimicrobium	2	0.00364341	0	0	0	0	0.00337888	0	0	0	0	0	0	0	0	0	0.00026452	0	0	0	0	0	0	0	0	0	0	0	0	0	0	0	0
ASV01021	GTAATACGGAGGGAGCTAGCGTTGTTCGGAATTACTGGGCGTAAAGCGCACGTAGGCGGCTTTGTAAGTTAGAGGTGAAAGCCTGGAGCTCAACTCCAGAATTGCCTTTAAGACTGCATCGCTTGAATCCAGGAGAGGTGAGTGGAATTCCGAGTGTAGAGGTGAAATTCGTAGATATTCGGAAGAACACCAGTGGCGAAGGCGGCTCACTGGACTGGTATTGACGCTGAGGTGCGAAAGCGTGGGGAGCAAACAGGATTAG	Bacteria	Proteobacteria	Alphaproteobacteria	Sphingomonadales	Sphingomonadaceae	Sphingomonas	Sphingomonadales	Sphingomonadaceae	Sphingomonas	4	0.00310712	0	0.000158529	0	0	0.0023756	0.000496813	0	7.61764e-05	0	0	0	0	0	0	0	0	0	0	0	0	0	0	0	0	0	0	0	0	0	0	0
ASV01023	GTAATACGAAGGGGGCTAGCGTTGCTCGGAATTACTGGGCGTAAAGGGCGCGTAGGCGGCACTGTTAGTCAGGCGTGAAATTCCTGGGCTCAACCTGGGGACTGCGCTTGATACGGCGGAGCTAGAGGATGGAAGAGGCTCGCGGAATTCCCAGTGTAGAGGTGAAATTCGTAGATATTGGGAAGAACACCGGTGGCGAAGGCGGCGAGCTGGTCCATTACTGACGCTGAGGCGCGACAGCGTGGGGAGCAAACAGGATTAG	Bacteria	Proteobacteria	Alphaproteobacteria	Acetobacterales	Acetobacteraceae	NA	Acetobacterales	Acetobacteraceae	NA	1	0.00351727	0	0	0	0	0.00351727	0	0	0	0	0	0	0	0	0	0	0	0	0	0	0	0	0	0	0	0	0	0	0	0	0	0
ASV01025	GTAATACGTAGGGCGCAAGCGTTGTCCGGAATTATTGGGCGTAAAGAGCTTGTAGGTGGCTTGTCGCGTCTGCCGTGAAAACCCGAGGCTCAACCTCGGGCGTGCGGTGGGTACGGGCAGGCTAGAGTGTGGTAGGGGAGACTGGAACTCCTGGTGTAGCGGTGAAATGCGCAGATATCAGGAAGAACACCGATGGCGAAGGCAGGTCTCTGGGCCATTACTGACACTGAGAAGCGAAAGCATGGGTAGCGAACAGGATTAG	Bacteria	Actinobacteriota	Actinobacteria	Micrococcales	Dermabacteraceae	Brachybacterium	Micrococcales	Dermabacteraceae	Brachybacterium	3	0.00124851	0	0	0	0	0.000242173	0.000193878	0	0	0	0	0	0	0	0	0.000812455	0	0	0	0	0	0	0	0	0	0	0	0	0	0	0	0
ASV01026	GTAATACGGAGGGTGCAAGCGTTATTCGGAATTATTGGGTGTAAAGCGCATGCAGGCGGTTGGGTGTGTCAGATGTGAAAGCCCGGGGCTTAACCTCGGAAGTGCATTTGAAACTGCCCAGCTTGAGTCTCGGAGAGGAAAGTGGAATTCCCAGTGTAGAGGTGGAATTCGTAGATATTGGGAGGAACACCGGTGGCGAAAGCGACTTTCTGGACGATGACTGACGCTGAGATGCGAAAGCGTGGGTAGCAAACAGGATTAG	Bacteria	Rs-K70_termite_group	NA	NA	NA	NA	NA	NA	NA	5	0.00332842	0	0	0.000839631	0	0	0	0	0	0	0.000424663	0	0	0	0	0	0	0	0	0	0.000981784	0.000668547	0	0	0	0	0	0	0	0	0	0.000413795
ASV01028	GTAAAACGTAGGAGACGAGCGTTATCCGGATTTACTGGGCGTAAAGCGCGTGCAGGCGGCATGGCAAGTTGGATGTGAAAGCTCCCGGCTTAACTGGGAGAGGTCGTTCAATACTGCCAGGCTTGAGAGTGGTAGAGGGAAGCGGAATTCCGGGTGTAGTGGTGAAATGCGTAGATATCCGGAGGAACACCAGTGGCGAAAGCGGCTTCCTGGCCCATTTCTGACGCTCAGACGCGAAAGCTAGGGTAGCAAACGGGATTAG	Bacteria	Chloroflexi	Anaerolineae	Anaerolineales	Anaerolineaceae	Longilinea	Anaerolineales	Anaerolineaceae	Longilinea	1	0.0043079	0	0	0	0	0	0	0	0	0	0	0	0	0	0	0.0043079	0	0	0	0	0	0	0	0	0	0	0	0	0	0	0	0
ASV01029	GTAATACGTAGGGTGCAAGCGTTGTCCGGAATTATTGGGCGTAAAGAGCTCGTAGGCGGTCTGTCACGTCGGCTGTGAAAACCCGAGGCTCAACCTCGGGCCTGCAGTCGATACGGGCAAACTAGAGTACTGCAGGGGAGACTGGAATTCCTGGTGTAGCGGTGAAATGCGCAGATATCAGGAGGAACACCGGTGGCGAAGGCGGGTCTCTGGGCAGTAACTGACGCTGAGGAGCGAAAGCGTGGGGAGCGAACAGGATTAG	Bacteria	Actinobacteriota	Actinobacteria	Frankiales	Geodermatophilaceae	Modestobacter	Frankiales	Geodermatophilaceae	Modestobacter	1	0.00091103	0	0	0	0	0.00091103	0	0	0	0	0	0	0	0	0	0	0	0	0	0	0	0	0	0	0	0	0	0	0	0	0	0
ASV01030	GTAATACAGAGGGTGCAAGCGTTAATCGGAATTACTGGGCGTAAAGCGCGCGTAGGTGGTTCGTTAAGTTGGATGTGAAATCCCCGGGCTCAACCTGGGAACTGCATCCAAAACTGGCGAGCTAGAGTAGGGCAGAGGGTGGTGGAATTTCCTGTGTAGCGGTGAAATGCGTAGATATAGGAAGGAACACCAGTGGCGAAGGCGACCACCTGGGCTCATACTGACACTGAGGTGCGAAAGCGTGGGGAGCAAACAGGATTAG	Bacteria	Proteobacteria	Gammaproteobacteria	Pseudomonadales	Pseudomonadaceae	Pseudomonas	Pseudomonadales	Pseudomonadaceae	Pseudomonas	1	0.00242173	0	0	0	0	0.00242173	0	0	0	0	0	0	0	0	0	0	0	0	0	0	0	0	0	0	0	0	0	0	0	0	0	0
ASV01033	GTAATACGGAGGGTGCAAGCGTTATCCGGAATCATTGGGTTTAAAGGGTCCGCAGGCGGATTTATAAGTCAGTGGTGAAAGCCCGTTGCTCAACAACGGAACTGCCATTGATACTGTAAGTCTTGAATTCGATCGAAGTGGGCGGAATATGACATGTAGCGGTGAAATGCTTAGATATGTCATAGAACACCGATAGCGAAGGCAGCTCACTAGGTCTGGATTGACGCTCAGGGACGAAAGCGTGGGGAGCAAACAGGATTAG	Bacteria	Bacteroidota	Bacteroidia	Flavobacteriales	Crocinitomicaceae	Fluviicola	Flavobacteriales	Crocinitomicaceae	Fluviicola	4	0.000852195	0	0	0.000407821	0	0	0	0	0	0	3.44321e-05	0	0	0	0	0	0	0	0	0	0.000358218	0	0	0	0	0	0	0	0	0	0	5.17244e-05
ASV01035	GTAATACGGAGGGTGCAAGCGTTAATCGGAATCACTGGGCGTAAAGCGCACGTAGGCGGCACGTTAAGTCAGCTGTGAAACCCCTGGGCTCAACCTGGGAATGGCAGTTGATACTGGCGCGCTCGAGTCTGAGAGAGGGAGGTGGAATTCCAGGTGTAGCGGTGAAATGCGTAGATATCTGGAGGAACACCGGTGGCGAAGGCGGCCTCCTGGCTCATGACTGACGCTGAGGTGCGAAAGCGTGGGGAGCAAACAGGATTAG	Bacteria	Proteobacteria	Gammaproteobacteria	Run-SP154	NA	NA	Run-SP154	NA	NA	6	0.00196889	0	0	0	0	0	0.000109057	0	0	0	0	0	0	0	0	0	0.000715381	0	0	0	0	0	0.000290317	0	0.000242034	0.000151302	0	0.000460796	0	0	0	0
ASV01044	GTAATACGAAGGGGGCTAGCGTTGTTCGGATTTACTGGGCGTAAAGCGCACGTAGGCGGTTTGTTAAGTCAGGGGTGAAATCCCGGAGCTCAACTCCGGAACTGCCTTTGATACTGGCAAGCTAGAGTCCGGAAGAGGTAAGTGGAACTCCTAGTGTAGAGGTGGAATTCGTAGATATTAGGAAGAACACCAGTGGCGAAGGCGGCTTACTGGTCCGGAACTGACGCTGAGGTGCGAAAGCGTGGGGAGCAAACAGGATTAG	Bacteria	Proteobacteria	Alphaproteobacteria	Rhizobiales	Devosiaceae	Devosia	Rhizobiales	Devosiaceae	Devosia	2	0.000957509	0	0	0	0	0.000472813	0.000484696	0	0	0	0	0	0	0	0	0	0	0	0	0	0	0	0	0	0	0	0	0	0	0	0	0
ASV01045	GTAATACGTAGGGGGCAAGCGTTGTCCGGAATTATTGGGCGTAAAGGGAGCGTAGGCGGCCCCGCAAGTTTTATGTGAAATCCCCGGGCTTAACTCGGGTGTTGCATAAAAAACTGCGAGGCTAGAGTACAGGAGAGGCAAGTGGAATTCCTAGTGTAGCGGTGAAATGCATAGATATTAGGAGGAACACCAGTGGCGAAGGCGACTTGCTGGACTGAAACTGACGCTGAGGCTCGAAAGCGTGGGGAGCAAACAGGATTAG	Bacteria	Firmicutes	Clostridia	NA	NA	NA	NA	NA	NA	10	0.00249642	0	0	0	0	0	0	0	0	0	8.03416e-05	0	0	0.000217761	0	0	0	0.000416177	0	0	0	0	0.000448671	0	0.000128136	8.75957e-05	0	0	7.96897e-05	0.000293692	0.000679703	6.46555e-05
ASV01059	GTAATACGTAGGGTGCAAGCGTTAATCGGAATTACTGGGCGTAAAGGGTGCGCAGGCGGTTAGACAAGTCAGATGTGAAATCCCCGGGCTTAACCTGGGAACTGCGTTTGAAACTGTTTATCTAGAGTGCAGTAGAGGGAGGTGGAATTCCATGTGTAGCAGTGAAATGCGTAGATATATGGAGGAACATCGATGGCGAAGGCAGCCTCCTGGACTGACACTGACGCTCATGCACGAAAGCGTGGGGAGCAAACAGGATTAG	Bacteria	Proteobacteria	Gammaproteobacteria	Burkholderiales	NA	NA	Burkholderiales	NA	NA	10	0.00292317	0	0	0	0	0	0	0.000184018	0.000587646	0	0	0	0	0.000293977	0	9.44715e-05	0	0.000330494	0	0	0	0	4.39874e-05	0	0	0.000310566	0.000242158	0	0	0.000143081	0.000692774	0
ASV01062	GTAATACGTAGGGGGCAAGCGTTATCCGGAATTACTGGGTGTAAAGGGTGCGTAGGCGGTTATTTAAGTTAGGTGTGAAACCCCGTGGCTCAACTACGGGACTGCACTTAAAACTGGATAGCTAGAGTACAGGAGAGGTAAGCGGAATTCCTAGTGTAGCGGTGAAATGCGTAGATATTAGGAAGAACACCAGTGGCGAAGGCGGCTTACTGGACTGACACTGACGCTGAGGCACGAAAGCGTGGGGAGCAAACAGGATTAG	Bacteria	Firmicutes	Clostridia	Lachnospirales	NA	NA	Lachnospirales	NA	NA	4	0.000938645	0	0	0	0	0	0	0	0	0	0	0	0	0.00016332	0	0	0	0	0	0	0	0	0.000211139	0	0	0.000127412	0	0	0	0.000436773	0	0
ASV01063	GTAATACGGAGGGTGCAAGCGTTAATCGGAATTACTGGGCGTAAAGCGCACGTAGGCGGCTTTTTAAGTCAGATGTGAAATCCCCGGGCTCAACCTGGGAACTGCACCTGATACTGGGAAGCTAGAATGTGGGAGAGGAGAGTGGAATTTCCGGTGTAGCGGTGAAATGCATAGAGATCGGAAGGAACACCAGTGGCGAAGGCGGCTCTCTGGACCAACATTGACGCTGAGGTGCGAAAGCGTGGGTAGCAAACAGGATTAG	Bacteria	Proteobacteria	Gammaproteobacteria	Thiotrichales	Thiotrichaceae	Thiothrix	Thiotrichales	Thiotrichaceae	Thiothrix	1	0.00161063	0	0	0	0	0	0	0	0	0	0	0	0	0	0	0	0	0	0	0	0	0	0	0	0	0	0.00161063	0	0	0	0	0
ASV01071	GTAATACGAAGGGGGCTAGCGTTGCTCGGAATTACTGGGCGTAAAGGGCGCGTAGGCGGCTTGGCCAGTCAGGCGTGAAATTCCTGGGCTTAACCTGGGGACTGCGCTTGATACTGCCAGGCTTGAGGCCGAGAGAGGGTGGTGGAATTCCCAGTGTAGAGGTGAAATTCGTAGATATTGGGAAGAACACCGGTGGCGAAGGCGACCACCTGGCTCGGTACTGACGCTGAGGCGCGACAGCGTGGGGAGCAAACAGGATTAG	Bacteria	Proteobacteria	Alphaproteobacteria	Acetobacterales	Acetobacteraceae	Roseomonas	Acetobacterales	Acetobacteraceae	Roseomonas	10	0.00341715	0	0	0.000119947	0	0	0.000690691	0	0	0	0	6.53125e-05	0	0	0	0.000736878	0.000488276	0.000134646	0	0	0	0	0.000431076	0	0	0.000111485	0	0.000147455	0	0	0	0.000491381
ASV01074	GTAATACGGAGGGGGCAAGCGTTGTTCGGAGTGACTGGGCGTAAAGCGCACGTAGGTGGTGGCGCAAGTTATTGGTTAAAGGCGACAGCTTAACTGTCGTAAGGCCAGTAAAACTGCGTTACTAGAGTATCGGAGAGGAATGCGGAATATCTGGTGTAGCGGTGGAATGCGTAGATATCAGATGGAACACCTGTTGCGAAGGCGGCATTCTGGTCGATAACTGACACTGAGGTGCGAAAGCGTGGGTAGCAAACAGGATTAG	Bacteria	NA	NA	NA	NA	NA	NA	NA	NA	7	0.00379087	0.000392595	0.00106441	0	0	0	0	0.000264526	0	0	0.000252502	0	0	0	0	0	0	0	0	0	0	0.00120338	0	0	0	0.000215008	0	0	0.000398449	0	0	0
ASV01078	GTAATACGTAGGGGGCAAGCGTTATCCGGAATTACTGGGTGTAAAGGGTGAGTAGGCGGCTTGGTAAGTCATATGTGAAAGCCCGGAGCTCAACTTCGGGACTGCATAAGAAACTACTAGGCTAGAGTACAGGAGAGGTAAGCGGAATTCCTAGTGTAGCGGTGAAATGCGTAGATATTAGGAAGAACACCAGTGGCGAAGGCGGCTTACTGGACTGAAACTGACGCTGAGTCACGAAAGCGTGGGGAGCAAACAGGATTAG	Bacteria	Firmicutes	Clostridia	Lachnospirales	Lachnospiraceae	Tyzzerella	Lachnospirales	Lachnospiraceae	Tyzzerella	3	0.00217249	0	0	0	0	0	0	0	0	0	0	0	0	0	0	0	0	0	0	0	0	4.86216e-05	0	0	0	0.00083614	0	0	0	0.00128773	0	0
ASV01079	GTAATACGTAGGGGGCAAGCGTTATCCGGAATTACTGGGTGTAAAGGGTGAGTAGGCGGTAGAATAAGTCATATGTGAAATCCTCGGGCTCAACCCGAGGGCTGCATAAGAAACTGTTTTACTTGAGTGCAGGAGAGGCAAGTGGAATTCCTAGTGTAGCGGTGAAATGCGTAGATATTAGGAAGAACACCAGTGGCGAAGGCGACTTGCTGGACTGTAACTGACGCTGAGTCACGAAAGCGTGGGGAGCGAACAGGATTAG	Bacteria	Firmicutes	Clostridia	NA	NA	NA	NA	NA	NA	4	0.00278711	0	0	0	0	0	0	0	0	0	0	0	0	0	0	0	0	0	0	0	0	0.000145865	0.000492659	0	0	0	0	0	0.00127504	0.000873547	0	0
ASV01083	GTAATACGTAGGGTGCAAGCGTTAATCGGAATTACTGGGCGTAAAGCGTGCGCAGGCGGTTGTGTAAGTCTGATGTGAAAGCCCCGGGCTTAACCTGGGAACTGCATTGGAGACTGCACAGCTAGAGTGCGTCAGAGGGGGGTAGAATTCCGCGTGTAGCAGTGAAATGCGTAGAGATGCGGAGGAATACCGATGGCGAAGGCAGCCCCCTGGGATGACACTGACGCTCATGCACGAAAGCGTGGGGAGCAAACAGGATTAG	Bacteria	Proteobacteria	Gammaproteobacteria	Burkholderiales	Chromobacteriaceae	Aquitalea	Burkholderiales	Chromobacteriaceae	Aquitalea	1	0.00153532	0	0	0.00153532	0	0	0	0	0	0	0	0	0	0	0	0	0	0	0	0	0	0	0	0	0	0	0	0	0	0	0	0
ASV01092	GTAATACGGAGGGTGCAAGCGTTACTCGGAATCACTGGGCGTAAAGAGCGTGTAGGCGGGTGAATAAGTCAGAAGTGAAATCCAATAGCTCAACTATTGAACTGCTTTTGAAACTGTATACCTAGAATGTGGGAGAGGCAGATGGAATTTCTGGTGTAGGGGTAAAATCCGTAGAGATCAGAAGGAATACCGATTGCGAAGGCGATCTGCTGGAACATTATTGACGCTGAGACGCGAAAGCGTGGGGAGCAAACAGGATTAG	Bacteria	Campilobacterota	Campylobacteria	Campylobacterales	Arcobacteraceae	NA	Campylobacterales	Arcobacteraceae	NA	3	0.00244844	0	0	0	0	0	0.000218113	0	0	0	0	0	0	0	9.52721e-05	0.00213506	0	0	0	0	0	0	0	0	0	0	0	0	0	0	0	0
ASV01098	GTAATACGTAGGGGGCAAGCGTTATCCGGATTTACTGGGTGTAAAGGGAGCGTAGACGGATGGACAAGTCTGATGTGAAAGGCTGGGGCTCAACCCCGGGACTGCATTGGAAACTGCCCGTCTTGAGTGCCGGAGAGGTAAGCGGAATTCCTAGTGTAGCGGTGAAATGCGTAGATATTAGGAGGAACACCAGTGGCGAAGGCGGCTTACTGGACGGTAACTGACGTTGAGGCTCGAAAGCGTGGGGAGCAAACAGGATTAG	Bacteria	Firmicutes	Clostridia	Lachnospirales	Lachnospiraceae	Blautia	Lachnospirales	Lachnospiraceae	Blautia	7	0.00290808	0	0	0	0	0	0.000472578	0	0	0	0	0	0	0	0	0.000321203	0.000465565	0	0	0	0	0	0.000624621	0	0.000569492	0.000215008	0	0.000239614	0	0	0	0
ASV01103	GTAATACGAAGGGGGCGAGCGTTGTTCGGAATTACTGGGCGTAAAGGGTGTGTAGGCGGTTATGTAAGATAGTGGTGAAATCCCGGGGCTCAACCTCGGAATTGCCATTATAACTACATAGCTTGAGTTATGGAGAGGATAGTGGAATACCCAGTGTAGAGGTGAAATTCGTAGATATTGGGTAGAACACCGGTGGCGAAGGCGACTATCTGGTCATATACTGACGCTCAAACACGAAAGCATGGGGATCAAACAGGATTAG	Bacteria	Proteobacteria	Alphaproteobacteria	Rhodospirillales	NA	NA	Rhodospirillales	NA	NA	2	0.00109094	0	0	0	0	0	0	0	0	0	0	0	0	0.000533513	0	0	0	0	0	0	0	0	0	0	0	0.000557427	0	0	0	0	0	0
ASV01105	GTAATACGTAGGGTGCAAGCGTTAATCGGAATTACTGGGCGTAAAGCGTGCGCAGGCGGTTATATAAGACAGATGTGAAATCCCCGGGCTCAACCTGGGAACTGCATTTGTGACTGTATAGCTAGAGTACGGTAGAGGGGGATGGAATTCCGCGTGTAGCAGTGAAATGCGTAGATATGCGGAGGAACACCGATGGCGAAGGCAATCCCCTGGACCTGTACTGACGCTCATGCACGAAAGCGTGGGGAGCAAACAGGATTAG	Bacteria	Proteobacteria	Gammaproteobacteria	Burkholderiales	Comamonadaceae	NA	Burkholderiales	Comamonadaceae	NA	1	0.000611198	0	0	0	0	0.000611198	0	0	0	0	0	0	0	0	0	0	0	0	0	0	0	0	0	0	0	0	0	0	0	0	0	0
ASV01111	GTAATACGAAGGGTGCAAGCGTTACTCGGAATTACTGGGCGTAAAGCGTGCGTAGGTGGTCGTTTAAGTCCGTTGTGAAAGCCCTGGGCTCAACCTGGGAACTGCAGTGGATACTGGACGACTAGAGTGTGGTAGAGGGTAGCGGAATTCCTGGTGTAGCAGTGAAATGCGTAGAGATCAGGAGGAACATCCATGGCGAAGGCAGCTACCTGGACCAACACTGACACTGAGGCACGAAAGCGTGGGGAGCAAACAGGATTAG	Bacteria	Proteobacteria	Gammaproteobacteria	Xanthomonadales	Xanthomonadaceae	Stenotrophomonas	Xanthomonadales	Xanthomonadaceae	Stenotrophomonas	2	0.000582286	0	0	0	0	0.000484345	0	0	9.79411e-05	0	0	0	0	0	0	0	0	0	0	0	0	0	0	0	0	0	0	0	0	0	0	0
ASV01118	GTAATACAGAGGTCCCAAGCGTTGTTCGGAATCACTGGGCGTAAAGGGTGCGTAGGCGGCGGTGTAAGTCAGATGTGAAATGCCAGGGCTCAACCTTGGAACTGCATCCGATACTGCATTGCTTGAGTACTGGAGGGGAGTCTGGAATTCACGGTGGAGCAGTGAAATGCGTGGATATCGTGAGGAACACTAGTGGCGTAGGCGAGACTCTGGACAGTTACTGACGCTGAGGCACGAAGGCCAGGGGAGCAAACGGGATTAG	Bacteria	Verrucomicrobiota	Verrucomicrobiae	Verrucomicrobiales	Verrucomicrobiaceae	NA	Verrucomicrobiales	Verrucomicrobiaceae	NA	6	0.00194805	0	0	0	8.18674e-05	0.000588134	0.00023023	0.000253025	0	0.000703949	0	0	0	0	0	0	9.0842e-05	0	0	0	0	0	0	0	0	0	0	0	0	0	0	0
ASV01120	GTAATACGGAGGGTGCAAGCGTTAATCGGAATCACTGGGCGTAAAGCGCACGTAGGCGGCCCGTTAAGTCAGATGTGAAACCCCTGGGCTCAACCTGGGAATGGCATTTGATACTAGCGCGCTCGAGTCCGAGAGAGGGGGGTGGAATTCCAGGTGTAGCGGTGAAATGCGTAGATATCTGGAGGAACACCGGTGGCGAAGGCGGCCCCCTGGCTCGTGACTGACGCTGAGGTGCGAAAGCGTGGGTAGCAAACAGGATTAG	Bacteria	Proteobacteria	Gammaproteobacteria	Run-SP154	NA	NA	Run-SP154	NA	NA	7	0.00299652	0	0	0	0	9.22562e-05	0	0	0	0	0	0	0	0	0	0.000321203	0.000442855	0	0.000429231	0	0	0	0.000853355	0	0.000355933	0.000501684	0	0	0	0	0	0
ASV01122	GTAATACGTAGGGGGCAAGCGTTATCCGGAATTACTGGGTGTAAAGGGTGAGTAGGCGGTAGAATAAGTCATATGTGAAATCCCCGGGCTTAACCTGGGGGCTGCATAAGAAACTGTTTTACTGGAGTACAGGAGAGGCAAGTGGAATTCCTAGTGTAGCGGTGAAATGCGTAGATATTAGGAAGAACACCAGTGGCGAAGGCGACTTGCTGGACTGTAACTGACGCTGAGTCACGAAAGCGTGGGGAGCGAACAGGATTAG	Bacteria	Firmicutes	Clostridia	NA	NA	NA	NA	NA	NA	4	0.00214944	0	0	0	0.000184202	0	0	0	0	0	0	0	0	0	0	0	0	0.000159127	0	0	0	0	0	0	0	0.000947626	0	0	0	0.000858485	0	0
ASV01130	GTAATACGGAGGGTGCAAGCGTTATCCGGATTTATTGGGTTTAAAGGGTCCGTAGGCGGATTTATAAGTCAGTGGTGAAAGCCTGTCGCTTAACGATAGAACTGCCATTGATACTGTAAGTCTTGAGTGTAGTTGAGGTAGCTGGAATAAGTAGTGTAGCGGTGAAATGCATAGATATTACTTAGAACACCAATTGCGAAGGCAGGTTACCAAGTTACAACTGACGCTGAGGGACGAAAGCGTGGGGAGCGAACAGGATTAG	Bacteria	Bacteroidota	Bacteroidia	Flavobacteriales	Weeksellaceae	NA	Flavobacteriales	Weeksellaceae	NA	3	0.00332836	0	0	0	0	0	0	0	0	0	0.000895235	0	0	0	0	0	0	0	0	0	0.00212278	0	0	0	0	0	0	0	0	0	0	0.000310346
ASV01143	GTAATACGAAGGGTGCAAGCGTTGTTCGGATTTACTGGGCGTAAAGGGCGCGTAGGCGGTCTGACAAGTCAGTGGTGAAAACCCTGGGCTCAACCTGGGAATTGCCGTTGATACTGTTAGGCTAGTGGTGACGAGAGGATGGCGGAATATCCAGTGTAGAGGTGAAATTCGTAGATATTGGGTAGAACACCGGTTGCGAAGGCGGCTATCTGGAGTCAATCAGACGCTGAGGCGCGAAAGCGTGGGGATCAAACAGGATTAG	Bacteria	Proteobacteria	Alphaproteobacteria	NA	NA	NA	NA	NA	NA	9	0.00262497	0	0.000181176	0	0.000654939	0	0	0	0	0	0	6.53125e-05	0.000322642	0	0	0	0	0.000171367	0	0	0	0	0	0	0.000242034	0.000692802	0	0.000129023	0	0.000165673	0	0
ASV01149	GTAATACGTAGGGTGCGAGCGTTAATCGGAATTACTGGGCGTAAAGCGTGCGCAGGCGGCTTTGCAAGACAGATGTGAAATCCCCGGGCTCAACCTGGGAACTGCATTTGTGACTGCAAGGCTAGAGTACGGCAGAGGGGGATGGAATTCCGCGTGTAGCAGTGAAATGCGTAGATATGCGGAGGAACACCAATGGCGAAGGCAATCCCCTGGGCCTGTACTGACGCTCATGCACGAAAGCGTGGGGAGCAAACAGGATTAG	Bacteria	Proteobacteria	Gammaproteobacteria	Burkholderiales	Comamonadaceae	Aquabacterium	Burkholderiales	Comamonadaceae	Aquabacterium	1	0.00277746	0	0	0	0	0	0	0	0	0	0	0	0	0	0	0.00277746	0	0	0	0	0	0	0	0	0	0	0	0	0	0	0	0
ASV01155	GTAATACGTAGGGAGCGAGCGTTATCCGGATTTATTGGGTGTAAAGGGTGCGTAGGCGGCTTTTTAAGTCTGTGGTCTAAGTCCGAAGCTTAACTTCGGTTCGCCACAGAAACTGGGAAGCTTGAGTATAGTAGAGGCAAGTGGAATTTCTAGTGTAGCGGTTAAATGCGTAGATATTAGAAGGAACACCAGTGGCGAAGGCGACTTGCTGGGCTATTACTGACGCTGAGGCACGAAAGCGTGGGGAGCAAATAGGATTAG	Bacteria	Firmicutes	Bacilli	RF39	NA	NA	RF39	NA	NA	6	0.00311573	0	0	0	0	0	0	0	0	0	0.00043614	0.000182875	0	0.000283089	0	0	0	0.00139542	0	0	0.0006501	0	0	0	0	0	0	0	0	0	0	0.000168104
ASV01156	GTAATACGAAGGGGGCTAGCGTTGTTCGGAATCACTGGGCGTAAAGCGCACGTAGGCGGATTGTTAAGTCAGAGGTGAAATCCCGGAGCTCAACTTCGGAACTGCCTTTGATACTGGCAATCTCGAGTCTGGAAGAGGTTAGTGGAACTGCAAGTGTAGAGGTGAAATTCGTAGATATTTGCAAGAACACCAGTGGCGAAGGCGGCTAACTGGTCCAGTACTGACGCTGAGGTGCGAAAGCGTGGGGAGCAAACAGGATTAG	Bacteria	Proteobacteria	Alphaproteobacteria	Rhizobiales	NA	NA	Rhizobiales	NA	NA	7	0.00310839	0.000178452	0.000384999	0	0	0	0	0	0	0	0.000229547	0	0	0	0	0	0	0	0	0	0	0.00187193	0	0	0	0	0.00014079	0	0.000199224	0	0	0.000103449
ASV01160	GTAATACGTAGGGTGCAAGCGTTAATCGGAATTACTGGGCGTAAAGCGTGCGCAGGCGGTTCTGCAAGACAGATGTGAAATCCCCGGGCTTAACCTGGGAACTGCATTTGTGACTGCAGAGCTGGAGTGCGGCAGAGGGGGATGGAATTCCGCGTGTAGCAGTGAAATGCGTAGATATGCGGAGGAACACCGATGGCGAAGGCAATCCCCTGGGCCTGCACTGACGCTCATGCACGAAAGCGTGGGGAGCAAACAGGATTAG	Bacteria	Proteobacteria	Gammaproteobacteria	Burkholderiales	Comamonadaceae	NA	Burkholderiales	Comamonadaceae	NA	8	0.00276398	0	0	0	0	0	0.000169644	0	0	0	0	0	0	0	0	0.000340097	0.000193039	0	0	0	0	0	0.00090614	0	0.000427119	0	0.000202737	0.000442364	0	8.28363e-05	0	0
ASV01165	GTAATACGGAGGGAGCTAGCGTTGTTCGGAATTACTGGGCGTAAAGCGCACGTAGGCGGTTACTCAAGTCAGAGGTGAAAGCCCGGGGCTCAACCCCGGAACTGCCTTTGAAACTAGGTGACTAGAATCTTGGAGAGGTCAGTGGAATTCCGAGTGTAGAGGTGAAATTCGTAGATATTCGGAAGAACACCAGTGGCGAAGGCGACTGACTGGACAAGTATTGACGCTGAGGTGCGAAAGCGTGGGGAGCAAACAGGATTAG	Bacteria	Proteobacteria	Alphaproteobacteria	Sphingomonadales	Sphingomonadaceae	Novosphingobium	Sphingomonadales	Sphingomonadaceae	Novosphingobium	2	0.00130443	0	0	0	0	0	0	0	0	0	0	0	0	0	0	0.000680195	0	0	0	0	0	0	0	0	0	0	0	0	0.000624236	0	0	0
ASV01173	GTAATACGTAGGGTGCAAGCGTTGTCCGGAATTATTGGGCGTAAAGAGCTCGTAGGCGGTTTGTTGCGTCGGCTGTGAAAACCTGAGGCTCAACCTCAGGCCTGCAGTCGATACGAGCAGACTAGAGTGTTGCAGGGGAGACTGGAATTCCTGGTGTAGCGGTGAAATGCGCAGATATCAGGAGGAACACCGGTGGCGAAGGCGGGTCTCTGGGCAACAACTGACGCTGAGGAGCGAAAGCGTGGGGAGCGAACAGGATTAG	Bacteria	Actinobacteriota	Actinobacteria	Frankiales	Geodermatophilaceae	Blastococcus	Frankiales	Geodermatophilaceae	Blastococcus	2	0.00262539	0	0	0	0	0.00239866	0	0	0	0	0	0	0	0	0	0.000226732	0	0	0	0	0	0	0	0	0	0	0	0	0	0	0	0
ASV01174	GTAATACGGAGGGTGCAAGCGTTAATCGGAATTACTGGGCGTAAAGCGCACGTAGGCGGCTTTTTAAGTCAGATGTGAAATCCCTGGGCTCAACCTGGGAACTGCACCTGATACTGGGAAGCTAGAATGTGGGAGAGGAGAGTGGAATTTCCGGTGTAGCGGTGAAATGCATAGAGATCGGAAGGAACACCAGTGGCGAAGGCGGCTCTCTGGACCAACATTGACGCTGAGGTGCGAAAGCGTGGGTAGCAAACAGGATTAG	Bacteria	Proteobacteria	Gammaproteobacteria	Thiotrichales	Thiotrichaceae	Thiothrix	Thiotrichales	Thiotrichaceae	Thiothrix	3	0.00161934	0	0	0	0	0.000196045	0	0	0	0	0	0	0	0	0	0	0	0	0	0	0	0	0	0	0	0	0.00121079	0	0.000212506	0	0	0
ASV01175	GTAATACGGAGGGTGCAAGCGTTATTCGGAATTATTGGGTGTAAAGCGCGTGTAGGCGGTTTTGTGTGTCAGACGTGAAAGCCCGAGGCTTAACCTCGGAAGTGCGTTTGAAACTGCAAGGCTTGAGTCTCGGAGAGGAAAGTGGAATTCCCAGTGTAGAAGTGAAATTCGTAGATATTGGGAGGAACACCGGTGGCGAAAGCGACTTTCTGGACGATGACTGACGCTAAGACGCGAAAGCGTGGGGAGCAAACAGGATTAG	Bacteria	NA	NA	NA	NA	NA	NA	NA	NA	3	0.00192543	0	0	0	0	0	0	0	0	0	0	0	0	0	0	0	0	0	0	0	0.000437823	0.00141003	0	0	0	0	0	0	0	0	0	7.75865e-05
ASV01185	GTAATACAGAGGTCTCAAGCGTTGTTCGGATTTACTGGGCGTAAAGGGTGCGTAGGCGGTGGCGTAAGTCGGTTGTGAAATTTCGGGGCTCAACCTCGAAACTGCACCCGATACTGCGTCGCTTGAGGACTGTAGAGGAGTGTGGAATTCACGGTGTAGCAGTGAAATGCGTAGAGATCGTGAGGAAGACCAGTGGCGAAGGCGACACTCTGGGCAGTTCCTGACGCTGAGGCACGAAGGCCAGGGGAGCAAACGGGATTAG	Bacteria	Verrucomicrobiota	Verrucomicrobiae	Chthoniobacterales	Terrimicrobiaceae	Terrimicrobium	Chthoniobacterales	Terrimicrobiaceae	Terrimicrobium	9	0.00248435	0	0	0	0	0	0.000363522	0	0	0	0	0	0	0	0	0	0.000124908	9.7924e-05	0	0	0	0	0.00102051	0	0.000199322	0.000238897	7.32106e-05	0.000313341	0	5.2714e-05	0	0
ASV01186	GTAATACGGAGGGTGCAAGCGTTAATCGGAATCACTGGGCGTAAAGCGCGCGTAGGCGGCCGGATAAGTCAGCTGTGAAAGCCCCGGGCTTAACCTGGGAACGGCAGTTGATACTGTTCGGCTCGAGTCTGAAAGAGGGGGGTGGAATTCCAGGTGTAGCGGTGAAATGCGTAGATATCTGGAGGAACACCAGTGGCGAAGGCGGCCCCCTGGTTCAAGACTGACGCTGAGGTGCGAAAGCGTGGGGAGCAAACAGGATTAG	Bacteria	Proteobacteria	Gammaproteobacteria	Chromatiales	Chromatiaceae	Thiorhodococcus	Chromatiales	Chromatiaceae	Thiorhodococcus	10	0.00260084	0	0	0	0	0	0	0.000264526	0	0	0	0	0	0	0	0.00026452	9.0842e-05	0.000134646	0	0	0	0	0.000677405	0	0.000569492	0.000278713	0.000123895	0.000129023	0	6.77752e-05	0	0
ASV01187	GTAATACGTAGGTGGCAAGCGTTATCCGGAATTATTGGGCGTAAAGCGCGCGTAGGCGGTTTCTTAAGTCTGATGTGAAAGCCCACGGCTCAACCGTGGAGGGTCATTGGAAACTGGGAAACTTGAGTGCAGGAGAGGAAAGTGGAATTCCATGTGTAGCGGTGAAATGCGCAGAGATATGGAGGAACACCAGTGGCGAAGGCGAATTTCTGGTCTGCAACTGACGCTGATGTGCGAAAGCGTGGGGATCAAACAGGATTAG	Bacteria	Firmicutes	Bacilli	Staphylococcales	Staphylococcaceae	Staphylococcus	Staphylococcales	Staphylococcaceae	Staphylococcus	1	0.00282535	0	0	0	0	0.00282535	0	0	0	0	0	0	0	0	0	0	0	0	0	0	0	0	0	0	0	0	0	0	0	0	0	0
ASV01188	GTAATACGTAGGGTGCAAGCGTTATCCGGAATTATTGGGCGTAAAGAGCTCGTAGGCGGTTCGTCGCGTCCGGTGTGAAAGTCCATCGCTTAACGGTGGATCTGCGCCGGGTACGGGCGGGCTGGAGTGCGGTAGGGGAGACTGGAATTCCCGGTGTAACGGTGGAATGTGTAGATATCGGGAAGAACACCAATGGCGAAGGCAGGTCTCTGGGCCGTTACTGACGCTGAGGAGCGAAAGCGTGGGGAGCGAACAGGATTAG	Bacteria	Actinobacteriota	Actinobacteria	Bifidobacteriales	Bifidobacteriaceae	Bifidobacterium	Bifidobacteriales	Bifidobacteriaceae	Bifidobacterium	3	0.00248174	0	0	0	0	0	0.000642222	0	0	0	0	0	0	0	0	0	0.000862999	0	0	0	0	0	0.00097652	0	0	0	0	0	0	0	0	0
ASV01192	GTAATACGTAGGGGGCAAGCGTTATCCGGATTCATTGGGCGTAAAGCGCGCGTAGGCGGCCAGCCTGGTCGGGAGTCAAATCCGGGGGCTCAACCCCCGTCCGCTCCCGATACCGGCCGGCTTGAGTCTGGCAGGGGAAGGCGGAATTCCCGGTGTAGCGGTGGAATGCGCAGATATCGGGAAGAACACCGGTGGCGAAGGCGGCCTTCTGGGCCACGACTGACGCTGAGGCGCGAAAGCTAGGGGAGCGAACAGGATTAG	Bacteria	Actinobacteriota	Coriobacteriia	Coriobacteriales	Atopobiaceae	Olsenella	Coriobacteriales	Atopobiaceae	Olsenella	7	0.00255787	0	0	0	0	0	0.000678574	0	0	0	0	0	0	0	0	0	0.000942486	0	0	0	0	0	0.000536646	0	0.000142373	0.000207044	2.81579e-05	0	0	2.25917e-05	0	0
ASV01193	GTAATACGGAGGGTGCAAGCGTTAATCGGAATCACTGGGCGTAAAGCGCACGTAGGCGGCACGTTAAGTCAGATGTGAAACCCCTGGGCTCAACCTGGGAATGGCATTTGATACTGGCGGGCTCGAGTCTGAGAGAGGGAGGTGGAATTCCAGGTGTAGCGGTGAAATGCGTAGATATCTGGAGGAACACCGGTGGCGAAGGCGGCCTCCTGGCTCATGACTGACGCTGAGGTGCGAAAGCGTGGGGAGCAAACAGGATTAG	Bacteria	Proteobacteria	Gammaproteobacteria	Run-SP154	NA	NA	Run-SP154	NA	NA	5	0.00259024	0	0	0	0	0	0.00117539	0	0	0	0	0	0	0	0	0	0.000352013	0	0	0	0	0	0.000624621	0	0.000199322	0.000238897	0	0	0	0	0	0
ASV01194	GTAATACGTAGGGTGCGAGCGTTAATCGGAATTACTGGGCGTAAAGCGTGCGCAGGCGGTTTTGTAAGACAGATGTGAAATCCCCGGGCTTAACCTGGGAACTGCGTTTGTGACTGCAAGGCTAGAGTACGGCAGAGGGGGGTGGAATTCCTGGTGTAGCAGTGAAATGCGTAGAGATCAGGAGGAACACCGATGGCGAAGGCAGCCCCCTGGGCCTGTACTGACGCTCATGCACGAAAGCGTGGGGAGCAAACAGGATTAG	Bacteria	Proteobacteria	Gammaproteobacteria	Burkholderiales	Rhodocyclaceae	Thauera	Burkholderiales	Rhodocyclaceae	Thauera	1	0.00417564	0	0	0	0	0	0	0	0	0	0	0	0	0	0	0.00417564	0	0	0	0	0	0	0	0	0	0	0	0	0	0	0	0
ASV01195	GTAATACGGAGGGTGCAAGCGTTAATCGGAATTACTGGGCGTAAAGCGCACGCAGGCAGTCTGTCAAGTCGGATGTGAAATCCCCGGGCTCAACCTGGGAACTGCATTCGAAACTGGCAGGCTAGAGTCTTGTAGAGGGGGGTAGAATTCCAGGTGTAGCGGTGAAATGCGTAGAGATCTGGAGGAATACCGGTGGCGAAGGCGGCCCCCTGGACAAAGACTGACGCTCAGGTGCGAAAGCGTGGGGAGCAAACAGGATTAG	Bacteria	Proteobacteria	Gammaproteobacteria	Enterobacterales	Enterobacteriaceae	NA	Enterobacterales	Enterobacteriaceae	NA	1	0.00580545	0	0	0.00580545	0	0	0	0	0	0	0	0	0	0	0	0	0	0	0	0	0	0	0	0	0	0	0	0	0	0	0	0
ASV01211	GTAATACGTAGGGGGCTAGCGTTATCCGGAATTACTGGGCGTAAAGGGTGCGTAGGTGGTTTTTTAAGTCAGAAGTGAAAGGCTACGGCTCAACCGTAGTAAGCTTTTGAAACTAGAGAACTTGAGTGCAGGAGAGGAGAGTAGAATTCCTAGTGTAGCGGTGAAATGCGTAGATATTAGGAGGAATACCAGTAGCGAAGGCGGCTCTCTGGACTGTAACTGACACTGAGGCACGAAAGCGTGGGGAGCAAACAGGATTAG	Bacteria	Firmicutes	Clostridia	Peptostreptococcales-Tissierellales	Peptostreptococcaceae	Paraclostridium	Peptostreptococcales-Tissierellales	Peptostreptococcaceae	Paraclostridium	1	0.00312402	0	0	0	0	0	0	0	0	0	0	0	0	0	0	0	0	0	0	0	0	0	0	0	0	0	0	0	0	0	0.00312402	0
ASV01218	GTAATACGTAGGGTGCGAGCGTTAATCGGAATTACTGGGCGTAAAGCGTGCGCAGGCGGCTTTGCAAGACAGAGGTGAAATCCCCGGGCTCAACCTGGGAACTGCCTTTGTGACTGCAAGGCTAGAGTACGGCAGAGGGGGATGGAATTCCGCGTGTAGCAGTGAAATGCGTAGATATGCGGAGGAACACCGATGGCGAAGGCAATCCCCTGGGCCTGTACTGACGCTCATGCACGAAAGCGTGGGGAGCAAACAGGATTAG	Bacteria	Proteobacteria	Gammaproteobacteria	Burkholderiales	Comamonadaceae	Aquabacterium	Burkholderiales	Comamonadaceae	Aquabacterium	3	0.00103745	0	0	0	0.000194435	0	0	0	0	0	0	0	0	0	0	0.000736878	0	0	0	0	0.000106139	0	0	0	0	0	0	0	0	0	0	0
ASV01219	GTAATACGAAGGGGGCTAGCGTTACTCGGAATTACTGGGCGTAAAGCGTGCGTAGGCTGTTTTGTAAGTTGGTAGTTAAATTCCCAGGCTTAACCTGGGGCCTGCTATCAATACTGCAAGACTAGAGTACTGGAGAAGATAGTGGAATTCCTAGTGTAGAGGTGAAATTCATAGATATTAGGAGGAACACCAGAGGCGAAAGCGACTATCTGGCCAGAAACTGACGCTGTTGCACGAAAGCGTGGGGAGCAAACAGGATTAG	Bacteria	Proteobacteria	Alphaproteobacteria	Rickettsiales	Fokiniaceae	NA	Rickettsiales	Fokiniaceae	NA	3	0.00470863	0	0	0	0	0	0	0	0	0	0	0	0	0	0	0.00370328	0	0	0.000938942	0	0	0	0	0	0	0	0	0	6.64081e-05	0	0	0
ASV01226	GTAATACGGAGGGGGTTAGCGTTGTTCGGAATGACTGGGCGTAAAGCGCGCGTAGGCGGATCATCAAGTCGGGGGTGAAATCCCGGGGCTCAACCCCGGAATGGCCTTCGAGACTGGTGGTCTTGAGTTCGAGAGAGGTGAGTGGAATTCCGAGTGTAGAGGTGAAATTCGTAGATATTCGGAGGAACACCAGTGGCGAAGGCGGCTCACTGGCTCGACACTGACGCTGAGGTGCGAAAGCGTGGGGAGCAAACAGGATTAG	Bacteria	Proteobacteria	Alphaproteobacteria	Rhodobacterales	Rhodobacteraceae	Rubellimicrobium	Rhodobacterales	Rhodobacteraceae	Rubellimicrobium	3	0.00169345	0	0	0	0	0.00130312	0	0	0	0.000276964	0	0	0	0	0	0.000113366	0	0	0	0	0	0	0	0	0	0	0	0	0	0	0	0
ASV01231	GTAATACAGAGGTCTCGAGCGTTGTTCGGATTTACTGGGCGTAAAGGGAGCGTAGGCGGTTCGGTATGTCGAATGTGAAAGCCCACAACTCAACTGTGGAATTGCATTCGAAACTGCCGAGCTAGAGTACTGGAGAGGAGAGCGGAATTCTTGGTGTAGCGGTGAAATGCGTAGATATCAAGAGGAACACCGGTGGCGAAGGCGGCTCTCTGGACAGATACTGACGCTGAGGCTCTAAAGTTAGGGGAGCAAACAGGATTAG	Bacteria	Verrucomicrobiota	Verrucomicrobiae	LD1-PB3	NA	NA	LD1-PB3	NA	NA	4	0.00169107	0	0	0	0	0	0.000508931	0	0	0	0	0	0	0	0	0	0.000488276	0	0	0	0	0	0.000431076	0	0	0.000262787	0	0	0	0	0	0
ASV01233	GTAATACGTAGGGCGCAAGCGTTGTCCGGAATTATTGGGCGTAAAGAGCTCGTAGGCGGTTTGTCGCGTCTGGTGTGAAAACTCAAGGCTCAACCTTGAGCTTGCATCGGGTACGGGCAGACTAGAGTGTGGTAGGGGTGACTGGAATTCCTGGTGTAGCGGTGGAATGCGCAGATATCAGGAGGAACACCGATGGCGAAGGCAGGTCACTGGGCCACTACTGACGCTGAGGAGCGAAAGCATGGGGAGCGAACAGGATTAG	Bacteria	Actinobacteriota	Actinobacteria	Micrococcales	Sanguibacteraceae	Sanguibacter	Micrococcales	Sanguibacteraceae	Sanguibacter	1	0.00174134	0	0	0	0	0.00174134	0	0	0	0	0	0	0	0	0	0	0	0	0	0	0	0	0	0	0	0	0	0	0	0	0	0
ASV01239	GTAATACAGAGGGTGCGAGCGTTATTCGGAATTATTGGGTGTAAAGGGTGCGTAGGCGGTTTTGTAAGTCTTTTATTAAATACTCTGTCTTAAATAGAGTGCTGTAATTGATACTGCAAAACTGGAGAACGGAAGAGGCAAGTGGAATTCCTAGTGGAGAGGTAGAATTCGGGGATATTAGGAGGAACACCAGAAGCGAAGGCAATTTGCTGGGACGTTTCTGACGCTGAGGCACTAAAGCGTGGGGATCAAACAGGATTAG	Bacteria	NA	NA	NA	NA	NA	NA	NA	NA	2	0.00384889	0	0	0	0	0	0	0.00261076	0	0	0	0	0	0	0	0	0	0	0	0	0	0	0	0.00123813	0	0	0	0	0	0	0	0
ASV01240	GTAATACGGAGGATGCAAGCGTTATCCGGATTCATTGGGTTTAAAGGGTGCGTAGGCGGCTGTTTAAGTCAGCGGTGAAACTCACGGGCTCAACCCGTGACCTGCCGTTGATACTGGACAGCTTGAATACGGATGAAGCGGGAGGAATGTATGGTGTAGCGGTGAAATGCATAGATATCATACAGAAGGCCTAATGCGAAGGCATCCCGCTAATCCGTGATTGACGCTGAGGCACGAAAGCGTGGGGATCAAACAGGATTAG	Bacteria	Bacteroidota	Bacteroidia	NA	NA	NA	NA	NA	NA	10	0.00464808	0	0	0	2.04668e-05	0	0	0	0	0	0	0	0.00017081	0.000250425	0	0	0	1.22405e-05	0	0	0	0	0.000272722	0.00288898	0.000227797	0.000135375	0	0	0.000119535	0.000549732	0	0
ASV01244	GTAATACGTAGGGGGCAAGCGTTATCCGGATTTACTGGGTGTAAAGGGAGCGTAGACGGCACGGCAAGCCAGATGTGAAAGCCCGGGGCTCAACCCCGGGACTGCATTTGGAACTGCTGAGCTAGAGTGTCGGAGAGGCAAGTGGAATTCCTAGTGTAGCGGTGAAATGCGTAGATATTAGGAGGAACACCAGTGGCGAAGGCGGCTTGCTGGACGATGACTGACGTTGAGGCTCGAAAGCGTGGGGAGCAAACAGGATTAG	Bacteria	Firmicutes	Clostridia	Lachnospirales	Lachnospiraceae	Dorea	Lachnospirales	Lachnospiraceae	Dorea	8	0.00270601	0	0	0	0	0	0.000666457	0	0	0	0	0	0	0	0	0.000283415	7.94867e-05	0	0	0	0	0	0.000404684	0	0.00021356	0.000334456	7.88421e-05	0.000645114	0	0	0	0
ASV01246	GTAATACGAAGGGGGCTAGCGTTGCTCGGAATCACTGGGCGTAAAGCGCACGTAGGCGGACCGTTAAGTCGGAGGTGAAAGCCCAGGGCTCAACCCTGGAATTGCCTTCGATACTGACAGTCTCGAGTATGGAAGAGGTTGGTGGAACTCCGAGTGTAGAGGTGAAATTCGTAGATATTCGGAAGAACACCAGTGGCGAAGGCGGCCAACTGGTCCATTACTGACGCTGAGGTGCGAAAGCGTGGGGAGCAAACAGGATTAG	Bacteria	Proteobacteria	Alphaproteobacteria	Rhizobiales	NA	NA	Rhizobiales	NA	NA	5	0.00219583	0	0	0	0	0	0	0	0	0	0	0	0	0	0	0.000151154	0	0	0	0	0	0.0010089	0	0	0	0	0.000574421	0	0.000332041	0	0	0.000129311
ASV01267	GTAATACGGAGGATCCGAGCGTTATCCGGATTTATTGGGTTTAAAGGGTGCGCAGGCGGCCCGGTAAGTCAGCGGTGAAAAGGTGCAGCTTAACTGTACCCGTGCCGTTGATACTGCTGGGCTTGAATGTGGGTGAAGCTGGCGGAATGTGCAGTGTAGCGGTGAAATGCATAGATATTGCACAGAAGGCCGATTGCGAAGGCAGCTGGCTAACCCATAATTGACGCTCATGCACGAAAGCGTGGGGATCAAACAGGATTAG	Bacteria	Bacteroidota	Bacteroidia	Bacteroidales	NA	NA	Bacteroidales	NA	NA	2	0.00281073	0	0	0	0	0	0	0	0	0	0	0	0	0	0	0	0	0	0	0	0.00119406	0.00161667	0	0	0	0	0	0	0	0	0	0
ASV01271	GTAATACGGAAGGTGCGAGCGTTAATCGGAATTACTGGGCGTAAAGCGCACGTAGGTGGCTTGGTAAGTCGGATGTGAAAGCCCCGGGCTCAACCTGGGAACTGCATTCGATACTGCTGGGCTAGAGTACGAAAGAGGGGGGTGGAATTCCAGGTGTAGCGGTGAAATGCGTAGAGATCTGGAGGAACACCGGTGGCGAAGGCGGCCCCCTGGTTCGATACTGACGCTGAGGTGCGAAAGCGTGGGGAGCAAACAGGATTAG	Bacteria	Proteobacteria	Gammaproteobacteria	Cellvibrionales	Spongiibacteraceae	BD1-7_clade	Cellvibrionales	Spongiibacteraceae	BD1-7_clade	3	0.0041565	0	0	0	0	0	0	0	0	0	0	0	0	0	0	0.00391112	0	9.7924e-05	0	0	0	0	0	0	0	0	0	0.000147455	0	0	0	0
ASV01278	GTAATACGGAGGGGGCTAGCGTTGTTCGGAATTACTGGGCGTAAAGCGCGCGTAGGCGGCTATTCAAGTCAGAGGTGAAAGCCCGGAGCTCAACTCCGGAATTGCCTTTGAAACTAGATAGCTTGAATCACGGAGAGGTCAGTGGAATTCCGAGTGTAGAGGTGAAATTCGTAGATATTCGGAAGAACACCAGTGGCGAAGGCGACTGACTGGACGTGTATTGACGCTGAGGTGCGAAAGCGTGGGGAGCAAACAGGATTAG	Bacteria	Proteobacteria	Alphaproteobacteria	Sphingomonadales	Sphingomonadaceae	NA	Sphingomonadales	Sphingomonadaceae	NA	3	0.00281522	0	0	0.000263884	0	0	0	0	0	0	0	0	0	0	0	0	0	0	0	0	0	0.0023703	0	0	0	0	0	0	0	0	0	0.000181035
ASV01279	GTAATACAGAGGTCTCAAGCGTTGTTCGGATTCATTGGGCGTAAAGGGTGCGCAGGCGGCGTGGAAAGTTGAGTGTGAAATCCCGGGGCTCAACCTCGGAACTGCACTCAATACTCCCATGCTAGAGGAATGTAGAGGAGAGTGGAATTCACGGTGTAGCAGTGAAATGCGTAGATATCGTGAGGAAGACCAGTTGCGAAGGCGACTCTCTGGGCATTTCCTGACGCTCATGCACGAAGGCCAGGGGAGCAAACGGGATTAG	Bacteria	Verrucomicrobiota	Verrucomicrobiae	Chthoniobacterales	Terrimicrobiaceae	Terrimicrobium	Chthoniobacterales	Terrimicrobiaceae	Terrimicrobium	7	0.00236691	0	0	0	0	0	0.000593752	0	0	0	0	0	0	0	0	0	0.000193039	0	0	0	0	0	0.000703798	0	0.000185085	0.000254824	0	0.000368636	0	6.77752e-05	0	0
ASV01295	GTAATACAGAGGGTGCAAGCGTTAATCGGAATTACTGGGCGTAAAGCGCGCGTAGGTGGTTAGTTAAGTTGGATGTGAAATCCCCGGGCTCAACCTGGGAACTGCATTCAAAACTGACTGACTAGAGTATGGTAGAGGGTGGTGGAATTTCCTGTGTAGCGGTGAAATGCGTAGATATAGGAAGGAACACCAGTGGCGAAGGCGACCACCTGGACTGATACTGACACTGAGGTGCGAAAGCGTGGGGAGCAAACAGGATTAG	Bacteria	Proteobacteria	Gammaproteobacteria	Pseudomonadales	Pseudomonadaceae	Pseudomonas	Pseudomonadales	Pseudomonadaceae	Pseudomonas	1	0.000611198	0	0	0	0	0.000611198	0	0	0	0	0	0	0	0	0	0	0	0	0	0	0	0	0	0	0	0	0	0	0	0	0	0
ASV01296	GTAATACGTAGGGTGCGAGCGTTGTCCGGAATTACTGGGCGTAAAGAGCTCGTAGGCGGTTTGTCGCGTCGTCTGTGAAATTCTGCAACTCAATTGCAGGCGTGCAGGCGATACGGGCAGACTTGAGTACTACAGGGGAGACTGGAATTCCTGGTGTAGCGGTGAAATGCGCAGATATCAGGAGGAACACCGGTGGCGAAGGCGGGTCTCTGGGTAGTAACTGACGCTGAGGAGCGAAAGCGTGGGTAGCGAACAGGATTAG	Bacteria	Actinobacteriota	Actinobacteria	Corynebacteriales	Nocardiaceae	Gordonia	Corynebacteriales	Nocardiaceae	Gordonia	4	0.00073817	0	0	0	0	0	0.000157526	0	0	0	0	0	0	0	0	0	0	0	0	0	0	0.000255263	0	0	0	0	0	0	7.96897e-05	0	0	0.000245691
ASV01299	GTAATACGTAGGGTGCGAGCGTTAATCGGAATTACTGGGCGTAAAGCGTGCGCAGGCGGTGATGTAAGACAGATGTGAAATCCCCGGGCTCAACCTGGGAACTGCGTTTGTGACTGCATCACTCGAGTACGGCAGAGGGAGGTGGAATTCCGCGTGTAGCAGTGAAATGCGTAGATATGCGGAGGAACACCGATGGCGAAGGCAGCCTCCTGGGCCAGTACTGACGCTCATGCACGAAAGCGTGGGGAGCAAACAGGATTAG	Bacteria	Proteobacteria	Gammaproteobacteria	Burkholderiales	Rhodocyclaceae	Zoogloea	Burkholderiales	Rhodocyclaceae	Zoogloea	5	0.00142044	0.000249833	0	0.000359842	0	0	0	0	0	0	0.000103296	0	0	0	0	0	0	0	0	0	0.000464357	0.000243108	0	0	0	0	0	0	0	0	0	0
ASV01301	GTAATACGAAGGGGGCGAGCGTTGTTCGGAATTACTGGGCGTAAAGGGTGTGTAGGCGGTTTGATAAGATAGGGGTGAAATCCCGGGGCTCAACCTCGGAATTGCCTTTATAACTATTTGACTTGAGTAACAGAGAGGATAGTGGAATACCCAGTGTAGAGGTGAAATTCGTAGATATTGGGTAGAACACCGGTGGCGAAGGCGACTATCTGGCTGTTTACTGACGCTGAGGCACGAAAGCATGGGGATCAAACAGGATTAG	Bacteria	Proteobacteria	Alphaproteobacteria	Rhodospirillales	NA	NA	Rhodospirillales	NA	NA	4	0.00319229	0.000904159	0.00176646	0	0	0	0	0	0	0	0	0	0	0.00016332	0	0	0	0	0	0	0	0	0	0	0	0.000358346	0	0	0	0	0	0
ASV01314	GTAATACGGAGGATCCGAGCGTTATCCGGATTTATTGGGTTTAAAGGGTGCGTAGGTGGATTGATAAGTCAGCGGTGAAAGTTTGCAGCTTAACTGTAAAATTGCCGTTGAAACTGTCGGTCTTGAGTGCAAATGAGGTAGGCGGAATGTGTTGTGTAGCGGTGAAATGCTTAGATATAACACAGAACTCCGATTGCGAAGGCAGCTTACTGGGATGCAACTGACACTGATGCACGAAAGCGTGGGTATCAAACAGGATTAG	Bacteria	Bacteroidota	Bacteroidia	Bacteroidales	Paludibacteraceae	Paludibacter	Bacteroidales	Paludibacteraceae	Paludibacter	2	0.00401052	0	0	0	0	0	0	0	0	0	0	0	0	0	2.3818e-05	0.0039867	0	0	0	0	0	0	0	0	0	0	0	0	0	0	0	0
ASV01315	GTAATACGGAGGGTGCAAGCGTTGTTCGGAATTACTGGGCGTAAAGCGCGCGTAGGCGGTGTGCTAAGTCAGATGTGAAAGCCCTCGGCTTAACCGGGGACGTGCATTTGAAACTGGCAGACTTGAGTACTGGAGGGGGTGGTGGAATTCCCGGTGTAGAGGTGAAATTCGTAGATATCGGGAGGAATACCGGTGGCGAAGGCGACCACCTGGCCAGATACTGACGCTGAGGTGCGAAAGCGTGGGGAGCAAACAGGATTAG	Bacteria	Desulfobacterota	Desulfobulbia	Desulfobulbales	Desulfocapsaceae	NA	Desulfobulbales	Desulfocapsaceae	NA	4	0.00298048	0	0	0	0	0	0.000957274	0	0	0	0	0	0	0	0	0.00139818	0	0	0	0	0	0	0.000422279	0	0	0	0	0.00020275	0	0	0	0
ASV01320	GTAAAACGTAGGGGGCGAGCGTTGTCCGGAATGACTGGGCGTAAAGGGCGCGTAGGCGGCCATATAAGTCTGGAGTGAAAGCCCCGCTTTTAAGGTGGGAATTGCTTTGGAAACTATGTGGCTTGAGTGCAGGAGAGGAAAGTGGAATTCCCAGTGTAGCGGTGAAATGCATAGAGATTGGGAGGAACACCAGTGGCGAAGGCGGCTTTCTGGACTGTAACTGACGCTGAGGCGCGAAAGCGTGGGGAGCAAACAGGATTAG	Bacteria	Firmicutes	Clostridia	Christensenellales	Christensenellaceae	Christensenellaceae_R-7_group	Christensenellales	Christensenellaceae	Christensenellaceae_R-7_group	1	0.00090614	0	0	0	0	0	0	0	0	0	0	0	0	0	0	0	0	0	0	0	0	0	0.00090614	0	0	0	0	0	0	0	0	0
ASV01323	GTAATACGTAGGGTGCAAGCGTTAATCGGAATTACTGGGCGTAAAGCGTGCGCAGGCGGTTTTGTAAGACAGGCGTGAAATCCCCGGGCTCAACCTGGGAATGGCGCTTGTGACTGCAAGGCTGGAGTGCGGCAGAGGGGGATGGAATTCCGCGTGTAGCAGTGAAATGCGTAGATATGCGGAGGAACACCGATGGCGAAGGCAATCCCCTGGGCCTGCACTGACGCTCATGCACGAAAGCGTGGGGAGCAAACAGGATTAG	Bacteria	Proteobacteria	Gammaproteobacteria	Burkholderiales	Comamonadaceae	Hydrogenophaga	Burkholderiales	Comamonadaceae	Hydrogenophaga	2	0.00247868	0.000797088	0	0	0	0	0	0	0	0	0	0	0	0	0	0.00168159	0	0	0	0	0	0	0	0	0	0	0	0	0	0	0	0
ASV01325	GTAATACGTAGGTGGCAAGCGTTATCCGGATTTACTGGGTGTAAAGGGCGTGTAGGCGGCTCTGCAAGTCAGATGTGAAATTCCCGGGCTTAACCCGGGCGCTGCATCTGAAACTGCAGAACTTGAGTACTGGAGAGGATAGTGGAATTCCTAGTGTAGCGGTAAAATGCGTAGATATTAGGAGGAACACCAGTGGCGAAGGCGGCTATCTGGACAGTAACTGACGCTGAGGCGCGAAAGCGTGGGGAGCAAACAGGATTAG	Bacteria	Firmicutes	Clostridia	Clostridia_or	Hungateiclostridiaceae	Saccharofermentans	Clostridia_or	Hungateiclostridiaceae	Saccharofermentans	5	0.00296766	0	0	0	0	0	0	0	0	0	0	0	0	0	0	0.00179496	7.94867e-05	0	0	0	0	0	0.00014076	0	0	0.00056539	0	0.000387068	0	0	0	0
ASV01328	GTAATACGTAGGGAGCGAGCGTTATCCGGATTTATTGGGCGTAAAGCGTGCGCAGACGGTTTATTAAGTCTAAGATTAAAGCCTGGGGCTCAACCCCAGTTCGTTTTAGATACTGATAGGCTAGAGTGTAGTAGAGGCAAATGGAATTTCTAGTGTAGCGGTGGAATGCGTAGATATTAGAAGGAACACCAGTGGCGAAGGCGATTTGCTGGGCTATTACTGACGTTCATGCACGAAAGCGTGGGGAGCAAATAGGATTAG	Bacteria	Firmicutes	Bacilli	RF39	NA	NA	RF39	NA	NA	8	0.00211981	0	0	0	0	0	0	0	0	0	0	0	0	0.000250425	0	0	0	0.000869076	0	0	0	0	0.000114367	0	0.00037017	0.000254824	3.37895e-05	0	0.000159379	6.77752e-05	0	0
ASV01330	GTAATACGGAGGGTGCAAGCGTTGTCCGGATTTATTGGGTTTAAAGGGTGCGTAGGCGGATGATTAAGTCAGTGGTGAAATCCCACAGCTCAACTGTGGATGTGCCAATGATACTGGTTATCTTGAGTATAGATGAGGCAGGCGGAATTTACGATGTAGCGGTGAAATGCATAGATATCGTAAAGAACACCTATAGCGAAGGCAGCTTGCTAAACTATAACTGACGCTGAGGCACGAAAGCATGGGTAGCGAACAGGATTAG	Bacteria	Bacteroidota	Bacteroidia	Cytophagales	Cyclobacteriaceae	Nafulsella	Cytophagales	Cyclobacteriaceae	Nafulsella	1	0.00239866	0	0	0	0	0.00239866	0	0	0	0	0	0	0	0	0	0	0	0	0	0	0	0	0	0	0	0	0	0	0	0	0	0
ASV01336	GTAATACAGAGGGTGCGAGCGTTAATCGGAATTACTGGGCGTAAAGCGCACGTAGGCGGCTTGGTATGTCGGGTGTGAAATCCCCGGGCTCAACCTGGGAACTGCATCCGAAACTGCCTTGCTCGAGTATGGGAGAGGGAAGTGGAATTTCCGGTGTAGCGGTGAAATGCGTAGATATCGGAAGGAACATCAGTGGCGAAGGCGACTTCCTGGACCAATACTGACGCTCAGGTGCGAAAGCGTGGGGAGCAAACAGGATTAG	Bacteria	Proteobacteria	Gammaproteobacteria	Steroidobacterales	Steroidobacteraceae	NA	Steroidobacterales	Steroidobacteraceae	NA	8	0.00281309	0	0	0	0	0	0	0	0	0	0	0	0	0	0	0.00130371	0.000170329	0.000195848	0	0	0	0	0.000246329	0	0.00021356	5.57427e-05	8.44737e-05	0	0	0	0	0.000543106
ASV01337	GTAATACGAAGGGGGCTAGCGTTACTCGGAATTACTGGGCGTAAAGGGCGCGTAGGCGGCTTGGTCAGTCAGGCGTGAAATTCCTGGGCTTAACCTGGGGACTGCGCTTGATACGGCCTGGCTTGAGGCCGAGAGAGGGTGGTGGAATTCCCAGTGTAGAGGTGAAATTCGTAGATATTGGGAAGAACACCGGTGGCGAAGGCGACCACCTGGCTCGGTACTGACGCTGAGGCGCGACAGCGTGGGGAGCAAACAGGATTAG	Bacteria	Proteobacteria	Alphaproteobacteria	Acetobacterales	Acetobacteraceae	Roseomonas	Acetobacterales	Acetobacteraceae	Roseomonas	6	0.00258846	0	0	0	0	0	8.48218e-05	0	0	0	0	0	0	0	0	0.000661301	0	0	0	0	0	0	0.000607026	0	0.000683391	0	0.000146421	0.0004055	0	0	0	0
ASV01339	GTAATACGTAGGGCGCAAGCGTTATCCGGAATTATTGGGCGTAAAGAGCTCGTAGGCGGTTTGTCGCGTCTGCCGTGAAAGTCCGGGGCTTAACTCCGGATCTGCGGTGGGTACGGGCAGACTAGAGTGCAGTAGGGGAGACTGGAATTCCTGGTGTAGCGGTGAAATGCGCAGATATCAGGAGGAACACCGATGGCGAAGGCAGGTCTCTGGGCTGTAACTGACGCTGAGGAGCGAAAGCATGGGGAGCGAACAGGATTAG	Bacteria	Actinobacteriota	Actinobacteria	Micrococcales	Micrococcaceae	NA	Micrococcales	Micrococcaceae	NA	1	0.0023756	0	0	0	0	0.0023756	0	0	0	0	0	0	0	0	0	0	0	0	0	0	0	0	0	0	0	0	0	0	0	0	0	0
ASV01346	GTAATACGGAGGATGCGAGCGTTATCCGGATTTATTGGGTTTAAAGGGTGCGTAGGCGGCTAGATAAGTCAGCGGTGAAACTCACGGGCTCAACCCGTGACCTGCCATTGATACTGTCGGGCTTGAATGCGGATGAAGCGGGAGGAATGTATGGTGTAGCGGTGAAATGCTTAGATATCATACAGAAGGTCGAATGCGAAGGCATCTCGCTAATCCGTCATTGACGCTGAGGCACGAAAGCGTGGGGATCAAACAGGATTAG	Bacteria	Bacteroidota	Bacteroidia	NA	NA	NA	NA	NA	NA	2	0.00246936	0.00103502	0	0	0	0	0	0	0	0	0	0	0	0	0	0	0	0	0	0	0	0.00143434	0	0	0	0	0	0	0	0	0	0
ASV01348	GTAATACGAAGGGGACTAGCGTTGTTCGGATTTACTGGGCGTAAAGCGCATGTAGGCGGTCTGATCAGTCAGGGGTGAAATACCTGGGCTTAACCCGGGAACTGCCTTTGATACTATCAGTCTAGAGTTTTATAGAGGATAACGGAATTCCCAGTGTAGAGGTGGAATTTGTAGATATTGGGAGGAACACCAGTTGCGAAAGCGGTTATCTGGATAAATACTGACGCTGAGATGCGAAAGTGTGGGGAGCAAACAGGATTAG	Bacteria	NA	NA	NA	NA	NA	NA	NA	NA	5	0.00186341	0	0	0	0	0	0	0	0	0	5.73868e-05	0	0	0.000707722	0	0	0	0	0	0	0	0	0	0	0	0.000915773	0	9.21591e-05	0	9.03669e-05	0	0
ASV01349	GTAATACGGGGGAGGCAAGCGTTATCCGGAATTATTGGGCGTAAAGCGTCCGCAGGTGGTCAGCCAAGTCTGCCGTCAAATCAGGTTGCTTAACGACCTAAAGGCGGTGGAAACTGGCAGACTAGAGATCAGTAGGGGTAGCAGGAATTCCCAGTGTAGCGGTGAAATGCGTAGAGATTGGGAAGAACATCGGTGGCGAAAGCGTGCTACTGGGCTGTATCTGACACTCAGGGACGAAAGCTAGGGGAGCGAAAGGGATTAG	Bacteria	Cyanobacteria	Cyanobacteriia	Cyanobacteriales	Microcystaceae	Microcystis_PCC-7914	Cyanobacteriales	Microcystaceae	Microcystis_PCC-7914	6	0.00122884	0	0.000656762	0.000167926	0	5.76602e-05	0	0	0	0	4.59095e-05	0	0	0	0	0	0	7.3443e-05	0	0.000227135	0	0	0	0	0	0	0	0	0	0	0	0
ASV01350	GTAATACGTATGTCCCAAGCGTTACCCGGAATTACTGGGTGTAAAGGGTTCGTAGGTGGAAATTTAAGTCAGATATGAAAGACTGAGGCTTAACCTCATGTTTGTGTTCGAAACTGGATTTCTAGAATCAGGGAGAGGTAAGCGGAATTCTAAGTGTAGGGGTGCAATCCGTAGATACTTAGAGGAACACCAAAAGCGAAGGCAGCTTACTGGAACTGTATTGACGCTCAAGAACGAAAGCGTGGGTAGCGAAAAGGATTAG	Bacteria	Patescibacteria	Gracilibacteria	JGI_0000069-P22	NA	NA	JGI_0000069-P22	NA	NA	9	0.0023138	0	0	0	0.000562838	0	0	0	0	0	0	0	5.69368e-05	0.000566177	0	0	0	0.000134646	0	0	0	0	3.51899e-05	0	0.000711865	8.75957e-05	0	0	5.31265e-05	0.000105428	0	0
ASV01352	GTAATACGGAGGATGCAAGCGTTATCCGGATTCATTGGGTTTAAAGGGTGCGCAGGCGGAATGATAAGTCAGTGGTGAAATCTCCCGGCTCAACCGGGAAACTGCCATTGATACTGTCGTTCTTGAGTACAGTTGAAGTGGGCGGAATGTGTCATGTAGCGGTGAAATGCTTAGATATGACACAGAACACCGATAGCGAAGGCAGCTCACTAAGCTGTAACTGACGCTCATGCACGAAAGCGTGGGGATCAAACAGGATTAG	Bacteria	Bacteroidota	Bacteroidia	Sphingobacteriales	Lentimicrobiaceae	NA	Sphingobacteriales	Lentimicrobiaceae	NA	2	0.00383182	0	0	0	0	0	0	0	0	0	0	0	0	0	0	0.00379776	3.40657e-05	0	0	0	0	0	0	0	0	0	0	0	0	0	0	0
ASV01354	GTAATACGGAGGATGCGAGCGTTATCCGGATTTATTGGGTTTAAAGGGTGCGTAGGCGGATAGATAAGTCAGTGGTGAAATTCTGCAGCTTAACTGTAGACTTGCCGTTGATACTGTCAGTCTTGAGTATGGTCAAGGCAGGCGGAATGTGTAATGTAGCGGTGAAATGCTTAGATATTACACAGAACACCGATTGCGAAGGCAGCTTGCTGGGCCATTACTGACGCTGATGCACGAAAGCGTGGGGATCGAACAGGATTAG	Bacteria	Bacteroidota	Bacteroidia	Bacteroidales	Bacteroidetes_vadinHA17	NA	Bacteroidales	Bacteroidetes_vadinHA17	NA	1	0.000944715	0	0	0	0	0	0	0	0	0	0	0	0	0	0	0.000944715	0	0	0	0	0	0	0	0	0	0	0	0	0	0	0	0
ASV01357	GTAATACGTAGGGTGCGAGCGTTAATCGGAATTACTGGGCGTAAAGCGTGCGCAGGCGGTTGTGTAAGACAGATGTGAAATCCCCGGGCTCAACCTGGGAACTGCGTTTGTGACTGCACAACTAGAGTACGGCAGAGGGAGGTGGAATTCCGCGTGTAGCAGTGAAATGCGTAGAGATGCGGAGGAACACCGATGGCGAAGGCAGCCTCCTGGGCCAGTACTGACGCTCATGCACGAAAGCGTGGGGAGCAAACAGGATTAG	Bacteria	Proteobacteria	Gammaproteobacteria	Burkholderiales	Rhodocyclaceae	Zoogloea	Burkholderiales	Rhodocyclaceae	Zoogloea	1	0.00158712	0	0	0	0	0	0	0	0	0	0	0	0	0	0	0.00158712	0	0	0	0	0	0	0	0	0	0	0	0	0	0	0	0
ASV01362	GTAACACGTAGGAGACGAGCGTTATCCGGATTTACTGGGTGTAAAGCGCGTGCAGGCGGTTTGTTAAGTTGGATGTGAAAGCTCCCGGCTAAACTGGGAGAGGTCGTTCAAAACTAGCAGACTAGAGTGTGGTAGAGGGGAGTGGAATTCCGAGTGTAGCGGTAAAATGCATAGATATTCGGAAGAACACCAGTGGCGAAGGCGACTTCCTGGACCACAACTGACGCTCAGACGCGAAAGCCAGGGTAGCAAACGGGATTAG	Bacteria	Chloroflexi	Anaerolineae	Anaerolineales	Anaerolineaceae	Anaerolinea	Anaerolineales	Anaerolineaceae	Anaerolinea	2	0.00353117	0	0	0	0	0	0	0	0	0	0	0	0	0	3.5727e-05	0.00349545	0	0	0	0	0	0	0	0	0	0	0	0	0	0	0	0
ASV01366	GTAATACGGAGGGTGCAAGCGTTAATCGGAATCACTGGGCGTAAAGCGCACGTAGGCGGCCCGCTAAGTCAGATGTGAAACCCCTGGGCTCAACCTGGGAATGGCATTTGATACTGGCAAGCTCGAGTCCGAGAGAGGGGGGTGGAATTCCAGGTGTAGCGGTGAAATGCGTAGATATCTGGAGGAACACCGGTGGCGAAGGCGGCCCCCTGGCTCGTGACTGACGCTGAGGTGCGAAAGCGTGGGTAGCAAACAGGATTAG	Bacteria	Proteobacteria	Gammaproteobacteria	Run-SP154	NA	NA	Run-SP154	NA	NA	6	0.00226405	0	0	0	0	0	0.000848218	0	0	0	0	0	0	0	0	0	0.000306592	0	0	0	0	0	0.000483861	0	0.000284746	0.000119449	0	0.000221182	0	0	0	0
ASV01369	GTAATACGTAGGGTGCGAGCGTTGTCCGGAATTATTGGGCGTAAAGGGCTCGTAGGCGGTTTGTCGCGTCGGGAGTGAAAACCAGGTGCTTAACACCTGGCTTGCTTTCGATACGGGCAGACTAGAGGTATTCAGGGGAGAACGGAATTCCTGGTGTAGCGGTGAAATGCGCAGATATCAGGAGGAACACCGGTGGCGAAGGCGGTTCTCTGGGAATGACCTGACGCTGAGGAGCGAAAGTGTGGGGAGCGAACAGGATTAG	Bacteria	Actinobacteriota	Actinobacteria	Propionibacteriales	Nocardioidaceae	Nocardioides	Propionibacteriales	Nocardioidaceae	Nocardioides	1	0.00228334	0	0	0	0	0.00228334	0	0	0	0	0	0	0	0	0	0	0	0	0	0	0	0	0	0	0	0	0	0	0	0	0	0
ASV01373	GTAATACGTAGGGGGCTAGCGTTGTCCGGAATCACTGGGCGTAAAGGGTTCGCAGGCGGAAATGCAAGTCAGATGTAAAAGGCAGTAGCTTAACTACTGTAAGCATTTGAAACTGCATATCTTGAGAAGAGTAGAGGTAAGTGGAATTTTTAGTGTAGCGGTGAAATGCGTAGATATTAAAAAGAATACCGGTGGCGAAGGCGACTTACTGGGCTCATTCTGACGCTGAGGAACGAAAGCGTGGGTAGCAAACAGGATTAG	Bacteria	Firmicutes	Clostridia	Peptostreptococcales-Tissierellales	Peptostreptococcales-Tissierellales_fa	Peptoniphilus	Peptostreptococcales-Tissierellales	Peptostreptococcales-Tissierellales_fa	Peptoniphilus	2	0.000952701	0	0	0	0	0	0.00088457	0	0	0	0	0	0	0	0	0	6.81315e-05	0	0	0	0	0	0	0	0	0	0	0	0	0	0	0
ASV01381	GTAATACGGAGGGTGCAAGCGTTATCCGGATTCACTGGGTTTAAAGGGTGCGTAGGCGGGTGTGTAAGTCAGTGGTGAAATCCCGGAGCTTAACTCTGGAACTGCCGTTGATACTATACATCTTGAATACTCGGGAGGTGAGCGGAATATGTCATGTAGCGGTGAAATGCTTAGATATGACATAGAACACCAATTGCGCAGGCAGCTCACTACAGAGTCATTGACGCTGAGGCACGAAAGCGTGGGGATCAAACAGGATTAG	Bacteria	Bacteroidota	Bacteroidia	Chitinophagales	Chitinophagaceae	Cnuella	Chitinophagales	Chitinophagaceae	Cnuella	1	0.00224875	0	0	0	0	0.00224875	0	0	0	0	0	0	0	0	0	0	0	0	0	0	0	0	0	0	0	0	0	0	0	0	0	0
ASV01382	GTAATACGAAGGGGGCTAGCGTTGTTCGGAATTACTGGGCGTAAAGCGCACGTAGGCGGATACTTAAGTTAGGGGTGAAATCCCAGGGCTCAACCCTGGAACTGCCTTTAATACTGGGTATCTTGAGTTCGAGAGAGGTGAGTGGAATTCCGAGTGTAGAGGTGAAATTCGTAGATATTCGGAGGAACACCAGTGGCGAAGGCGGCTCACTGGCTCGATACTGACGCTGAGGTGCGAAAGCGTGGGGAGCAAACAGGATTAG	Bacteria	Proteobacteria	Alphaproteobacteria	Rhizobiales	Rhizobiaceae	Aminobacter	Rhizobiales	Rhizobiaceae	Aminobacter	1	0.00224875	0	0	0	0	0.00224875	0	0	0	0	0	0	0	0	0	0	0	0	0	0	0	0	0	0	0	0	0	0	0	0	0	0
ASV01383	GTAATACGAAGGGGGCTAGCGTTGTTCGGAATTACTGGGCGTAAAGCGCACGTAGGCGGATATTTAAGTCAGGGGTGAAATCCCAGAGCTCAACTCTGGAACTGCCTTTGATACTGGGTATCTTGAGTATGGAAGAGGTAAGTGGAATTGCGAGTGTAGAGGTGAAATTCGTAGATATTCGCAGGAACACCAGTGGCGAAGGCGGCTTACTGGTCCATTACTGACGCTGAGGTGCGAAAGCGTGGGGAGCAAACAGGATTAG	Bacteria	Proteobacteria	Alphaproteobacteria	Rhizobiales	Rhizobiaceae	NA	Rhizobiales	Rhizobiaceae	NA	1	0.00223721	0	0	0	0	0.00223721	0	0	0	0	0	0	0	0	0	0	0	0	0	0	0	0	0	0	0	0	0	0	0	0	0	0
ASV01384	GTAATACGGAGGGTGCAAGCGTTATCCGGATTTATTGGGTTTAAAGGGTCCGTAGGCGGATCCGTAAGTCAGTGGTGAAATCTCATAGCTTAACTATGAAACTGCCATTGATACTGCGGGTCTTGAGTAAGGTAGAAGTAGCTGGAATAAGTAGTGTAGCGGTGAAATGCATAGATATTACTTAGAACACCAATTGCGAAGGCAGGTTACTATGTCTTAACTGACGCTGATGGACGAAAGCGTGGGGAGCGAACAGGATTAG	Bacteria	Bacteroidota	Bacteroidia	Flavobacteriales	Weeksellaceae	Chryseobacterium	Flavobacteriales	Weeksellaceae	Chryseobacterium	4	0.00208179	0	0	0.000599736	0	0	0	0	0	0	0.000768984	0	0	0	0	0	0	0	0	0	0.000583763	0	0	0	0	0	0	0	0	0	0	0.000129311
ASV01389	GTAATACATATGTCGCAAGCGTTATCCGGATTTATTGGGCGTAAAGCGCGTCTAGGCGGTTTATTAAGTTTGATGTGAAAATGCGGGGCTCAACTCCGTATTGCGTTGGAAACTGGTAGACTAGAGTACTGGAGAGGTGGGCGGAACTACAAGTGTAGAGGTGGAATTCGTAGATATTTGTAGGAATGCCGATAGAGAAGTCAGCTCACTGGACAGATACTGACGCTAAAGCGCGAAAGCGTGGGGAGCAAACAGGATTAG	Bacteria	Fusobacteriota	Fusobacteriia	Fusobacteriales	Fusobacteriaceae	Cetobacterium	Fusobacteriales	Fusobacteriaceae	Cetobacterium	1	0.00220292	0	0	0	0	0	0	0	0	0	0	0	0	0	0	0	0.00220292	0	0	0	0	0	0	0	0	0	0	0	0	0	0	0
ASV01390	GTAATACGTAGGGAGCGAGCGTTGTCCGGAATTACTGGGCGTAAAGGGTGCGTAGGCGGCCTGATAAGTCAGATGTGAAAGCCTGGGGCTTAACCCCAGGATTGCATTTGAAACTATTGGGCTTGAGTGCAGGAGAGGTAAGTGGAATTCCTAGTGTAGCGGTGAAATGCGTAGATATTAGGAGGAACACCAGTGGCGAAGGCGACTTACTGGACTGTAACTGACGCTGAGGCACGAAAGCGTGGGGAGCAAACAGGATTAG	Bacteria	Firmicutes	Clostridia	NA	NA	NA	NA	NA	NA	5	0.0012057	0	0	0	0	8.07242e-05	0	0	0	0	0	0	0	0	0	0	0	0	0	0	0	0.00015802	0.000263924	0	0	0	0.000371684	0	0	0.000331345	0	0
ASV01399	GTAATACAGAGGGGGCAAGCGTTATTCGGAATTATTGGGCGTAAAGGGCGCGTAGGCGGTGGTTTAAGTGAGATGTGTAATCCCCGAGCTTAACTTGGGAACTGCATCTCAGACTGGATCGCTAGAGTGCTGGAGAGGGTGGTGGAATTCCACGTGTAGCGGTGAAATGCGTAGAGATGTGGAGGAACACCAGTGGCGAAGGCGGCCACCTGGACAGTAACTGACGCTGAGGCGCGAAAGTGTGGGGAGCAAACAGGATTAG	Bacteria	Acidobacteriota	Holophagae	Holophagales	Holophagaceae	NA	Holophagales	Holophagaceae	NA	4	0.00102511	0	0	0	0.000102334	0	0	0	0	0	0	0	0	0	0	0.000699089	0	0	0	0	0	0	0	0	0	0	0	0	9.29714e-05	0	0.000130712	0
ASV01402	GTAATACGTAGGGTGCAAGCGTTGTCCGGAATTATTGGGCGTAAAGAGCTCGTAGGCGGCTTGTCGCGTCTGCTGTGAAAACCCGAGGCTCAACCTCGGGCCTGCAGTGGGTACGGGCAGGCTAGAGTGCGGTAGGGGAGATTGGAATTCCTGGTGTAGCGGTGGAATGCGCAGATATCAGGAGGAACACCGATGGCGAAGGCAGATCTCTGGGCCGCTACTGACGCTGAGGAGCGAAAGCATGGGGAGCGAACAGGATTAG	Bacteria	Actinobacteriota	Actinobacteria	Micrococcales	Microbacteriaceae	Leucobacter	Micrococcales	Microbacteriaceae	Leucobacter	5	0.00130833	0	0	0	0	0	0.000424109	0	0	0	0	0	0	0	0	0	0	0	0	0	0	0	0.000431076	0	0.00015661	0.000167228	0	0	0	0	0	0.000129311
ASV01403	GTAATACGTAGGGGGCAAGCGTTATCCGGATTTACTGGGTGTAAAGGGAGCGTAGACGGCAAGGCAAGTCTGATGTGAAAACCCAGGGCTTAACCCTGGGACTGCATTGGAAACTGTCTGGCTCGAGTGCCGGAGAGGTAAGCGGAATTCCTAGTGTAGCGGTGAAATGCGTAGATATTAGGAAGAACACCAGTGGCGAAGGCGGCTTACTGGACGGTAACTGACGTTGAGGCTCGAAAGCGTGGGGAGCAAACAGGATTAG	Bacteria	Firmicutes	Clostridia	Lachnospirales	Lachnospiraceae	Fusicatenibacter	Lachnospirales	Lachnospiraceae	Fusicatenibacter	3	0.00128445	0	0	0	0	0	0.000387757	0	0	0	0	0	0	0	0	0.000226732	0.00066996	0	0	0	0	0	0	0	0	0	0	0	0	0	0	0
ASV01407	GTAATACGGAGGGTGCGAGCGTTAATCGGAATTACTGGGCGTAAAGCGTGCGTAGGCGGATCGGTCAGTCAGCCGTGAAAGCCCCGGGCTTAACCTGGGAACGGCGGTTGAGACGGCCAATCTGGAGTGGGCTAGAGGATCGTGGAATTCCGGGTGTAGCGGTGAAATGCGTAGAGATCCGGAAGAACACCGATGGCGAAGGCAGCGATCTGGGGCCACACTGACGCTGAGGCACGACAGCGTGGGGAGCAAACAGGATTAG	Bacteria	Proteobacteria	Gammaproteobacteria	Competibacterales	Competibacteraceae	Candidatus_Competibacter	Competibacterales	Competibacteraceae	Candidatus_Competibacter	5	0.00206288	0	0	0	0	0	0.000533165	0	0	0	0	0	0	0	0	0	0.000204394	0	0	0	0	0	0.000844557	0	0.00037017	0	0	0.000110591	0	0	0	0
ASV01408	GTAATACGGAGGGTGCAAGCGTTAATCGGAATCACTGGGCGTAAAGCGCGCGTAGGCGGCCTTATAAGTCAGGGGTGAAATCCCACGGCTCAACCGTGGAACTGCCCTTGATACTGTTTGGCTTGAGTCTGTGAGAGGGTAGTGGAATTCCAGGTGTAGGAGTGAAATCCGTAGATATCTGGAGGAACATCAGTGGCGAAGGCGACTACCTGGTGCAGTACTGACGCTGAGGTGCGAAAGCGTGGGGATCAAACAGGATTAG	Bacteria	Desulfobacterota	Desulfovibrionia	Desulfovibrionales	Desulfovibrionaceae	Desulfovibrio	Desulfovibrionales	Desulfovibrionaceae	Desulfovibrio	3	0.00179056	0	0	0	0	0	0	0	0	0	0	0	0	0	0	0	0	0	0	0	0	0	0	0	0	0.00100337	0	0.000516091	0	0.000271101	0	0
ASV01409	GTAATACGTAGGGCGCGAGCGTTGTCCGGAATTATTGGGCGTAAAGAGCTCGTAGGCGGCTTGTCGCGTCTGCTGTGAAAACGCGGGGCTTAACTCCGCGCGTGCAGTGGGTACGGGCAGGCTAGAGTGTGGTAGGGGTGACTGGAATTCCTGGTGTAGCGGTGGAATGCGCAGATATCAGGAGGAACACCGATGGCGAAGGCAGGTCACTGGGCCATTACTGACGCTGAGGAGCGAAAGCATGGGGAGCGAACAGGATTAG	Bacteria	Actinobacteriota	Actinobacteria	Actinomycetales	Actinomycetaceae	NA	Actinomycetales	Actinomycetaceae	NA	1	0.000652986	0	0	0	0	0	0	0	0	0	0	0	0	0	0	0	0	0	0	0	0	0	0	0	0	0.000652986	0	0	0	0	0	0
ASV01413	GTAATACGGAGGGAGCTAGCGTTGTTCGGAATTACTGGGCGTAAAGCGCGCGTAGGCGGTTACTCAAGTCAGAGGTGAAAGCCCGGGGCTCAACCCCGGAACTGCCTTTGAAACTAGGTGACTAGAATCTTGGAGAGGTCAGTGGAATTCCGAGTGTAGAGGTGAAATTCGTAGATATTCGGAAGAACACCAGTGGCGAAGGCGACTGACTGGACAAGTATTGACGCTGAGGTGCGAAAGCGTGGGGAGCAAACAGGATTAG	Bacteria	Proteobacteria	Alphaproteobacteria	Sphingomonadales	Sphingomonadaceae	Novosphingobium	Sphingomonadales	Sphingomonadaceae	Novosphingobium	2	0.000622347	0	0	0	0	0.000542005	0	0	0	0	8.03416e-05	0	0	0	0	0	0	0	0	0	0	0	0	0	0	0	0	0	0	0	0	0
ASV01427	GTAATACAGAGGGTACTAGCGTTGTTCGGAATGACTGGGCGTAAAGGGTGCGTAGGTGGTTTGTTAAGTGAGACGTTAAAGCCCGAGGCTTAACCTCGGAATCGCGTTTCAAACTGGCAGACTAGAGTGTAGTAGAGGAAAGCGGAATTCCTAGTGTAGAGGTGAAATTCGTAGATATTAGGAGGAACACCAGAGGCGAAGGCGGCTTTCTGGGCTATAACTGACACTGAGGCACGAAAGCGTGGGGAGCAAACAGGATTAG	Bacteria	Proteobacteria	Alphaproteobacteria	NA	NA	NA	NA	NA	NA	5	0.00320279	0	0	0	0	0	0	0	0	0	0	0	0.000645284	0	0	0.000491252	0	0	0	0	0	0	0	0	0	0	0.000101368	0.00189848	6.64081e-05	0	0	0
ASV01435	GTAATACGTAGGGAGCAAGCGTTGTCCGGATTTACTGGGTGTAAAGGGTGCGTAGGCGGCTTTGCAAGTCAGATGTGAAATCTATGGGCTCAACCCATAAACTGCATTTGAAACTGTAGAGCTTGAGTGAAGTAGAGGCAGGCGGAATTCCCCGTGTAGCGGTGAAATGCGTAGAGATGGGGAGGAACACCAGTGGCGAAGGCGGCCTGCTGGGCTTTAACTGACGCTGAGGCACGAAAGCGTGGGTAGCAAACAGGATTAG	Bacteria	Firmicutes	Clostridia	Oscillospirales	Ruminococcaceae	Ruminococcus	Oscillospirales	Ruminococcaceae	Ruminococcus	9	0.00212272	4.75873e-05	0	0	0	0	0.00023023	0	0	0	0	0	0	0	0	0.000302309	0.000567762	0	0	0	0	0	0.000360696	0	0.00015661	0.000167228	5.06842e-05	0.000239614	0	0	0	0
ASV01445	GTAATACGTAGGGGGCGAGCGTTGTCCGGAATTACTGGGCGTAAAGGGTGCGTAGGTGGCCTTTTAAGTTGGATGTGAAATACCCGGGCTTAACTTGGGGGGTGCATCTAATACTGGAGGGCTAGAGTGCAGGAGAGGAAAGCGGAATTCCTAGTGTAGCGGTGAAATGCGTAGATATTAGGAGGAACACCAGTGGCGAAGGCGGCTTTCTGGACTGTAACTGACACTGAGGCACGAAAGCGTGGGGAGCAAACAGGATTAG	Bacteria	Firmicutes	NA	NA	NA	NA	NA	NA	NA	1	0.00343876	0	0	0	0	0	0	0	0	0	0	0	0	0	0	0.00343876	0	0	0	0	0	0	0	0	0	0	0	0	0	0	0	0
ASV01451	GTAATACGAAGGGTGCAAGCGTTACTCGGAATTACTGGGCGTAAAGCGTGCGTAGGTGGTTCGTTAAGTCTGATGTGAAAGCCCTGGGCTCAACCTGGGAACTGCATTGGATACTGGCGATCTGGAGTGCGGTAGAGGGTGGCGGAATTCCCGGTGTAGCAGTGAAATGCGTAGATATCGGGAGGAACATCCGTGGCGAAGGCGGCCACCTGGACCAGCACTGACACTGAGGCACGAAAGCGTGGGGAGCAAACAGGATTAG	Bacteria	Proteobacteria	Gammaproteobacteria	Xanthomonadales	Xanthomonadaceae	Lysobacter	Xanthomonadales	Xanthomonadaceae	Lysobacter	3	0.00242265	0	0.000271764	0	0	0.00160295	0	0	0	0	0	0	0	0	0	0.000547935	0	0	0	0	0	0	0	0	0	0	0	0	0	0	0	0
ASV01458	GTAATACGGAGGGTGCAAGCGTTAATCGGAATTACTGGGCGTAAAGCGCGCGTAGGCGGTTAGGTAAGTCAGATGTGAAATCCCCGGGCTTAACCTGGGAATTGCATTTGATACTGTCTGACTTGAGTATGGTAGAGGGGGGTGGAATTCCCGGAGTAGCGGTGAAATGCGTAGATATCGGGAGGAACACCAGTGGCGAAGGCGGCCCCCTGGACCAATACTGACGCTGAGGTGCGAAAGCGTGGGGAGCAAACAGGATTAG	Bacteria	Proteobacteria	Gammaproteobacteria	NA	NA	NA	NA	NA	NA	6	0.00217149	0	0	0	5.11671e-05	0	0.00121174	0	0	0	0	0	0	0	0	0	0.000431499	0	0	0	0	0	0.000131962	0	0.000142373	0	0	0.00020275	0	0	0	0
ASV01478	GTAATACGGAGGATCCAAGCGTTATCCGGAATCATTGGGTTTAAAGGGTCCGTAGGCGGTTTGATAAGTCAGTGGTGAAAGCCCATCGCTCAACGATGGAACGGCCATTGATACTGTCAGACTTGAATTACTAGGAAGTAACTAGAATATGTAGTGTAGCGGTGAAATGCTTAGATATTACATGGAATACCAATTGCGAAGGCAGGTTACTACTAGTGGATTGACGCTGATGGACGAAAGCGTGGGGAGCGAACAGGATTAG	Bacteria	Bacteroidota	Bacteroidia	Flavobacteriales	Flavobacteriaceae	Flavobacterium	Flavobacteriales	Flavobacteriaceae	Flavobacterium	3	0.000887915	0	0	0	0	0	0	0	0.000206764	0.000415445	0	0	0.000265705	0	0	0	0	0	0	0	0	0	0	0	0	0	0	0	0	0	0	0
ASV01480	GTAATACGTAGGTGGCGAGCGTTGTCCGGATTTACTGGGCGTAAAGGGAGCGTAGGCGGATTTTTAAGTGAGATGTGAAATACTCGGGCTTAACCTGAGTGCTGCATTTCAAACTGGAAGTCTAGAGTGCAGGAGAGGAGAAGGGAATTCCTAGTGTAGCGGTGAAATGCGTAGAGATTAGGAAGAACACCAGTGGCGAAGGCGCTTCTCTGGACTGTAACTGACGCTGAGGCTCGAAAGCGTGGGGAGCAAACAGGATTAG	Bacteria	Firmicutes	Clostridia	Clostridiales	Clostridiaceae	Clostridium_sensu_stricto_1	Clostridiales	Clostridiaceae	Clostridium_sensu_stricto_1	7	0.00214482	0	0	0	0.000112568	0	0.000266583	0	0	0	0	0	0	0	0	0.000755772	0.000136263	0	0	0	0	0	0.000246329	0	0	0.000406125	0	0.000221182	0	0	0	0
ASV01484	GTAATACGAAGGGTGCAAGCGTTAATCGGAATTACTGGGCGTAAAGCGCGCGTAGGTGGTTCAGCAAGTTGGATGTGAAATCCCCGGGCTCAACCTGGGAACTGCATCCAAAACTACTGAGCTAGAGTACGGTAGAGGGTGGTGGAATTTCCTGTGTAGCGGTGAAATGCGTAGATATAGGAAGGAACACCAGTGGCGAAGGCGACCACCTGGACTGATACTGACACTGAGGTGCGAAAGCGTGGGGAGCAAACAGGATTAG	Bacteria	Proteobacteria	Gammaproteobacteria	Pseudomonadales	Pseudomonadaceae	Pseudomonas	Pseudomonadales	Pseudomonadaceae	Pseudomonas	6	0.00158984	0	0.000181176	0	0.000184202	0.000403621	0	0	0.000261176	0	0	0	0	0	0	0.000321203	0.00023846	0	0	0	0	0	0	0	0	0	0	0	0	0	0	0
ASV01485	GTAATACGGAGGGTGCAAGCGTTAATCGGAATTACTGGGCGTAAAGCGTGCGTAGGCGGCGCGTTAAGTCAGATGTGAAAGCCCTGGGCTCAACCTGGGAACTGCATTTGAAACTGGCGCGCTAGAGTTGAGTAGAGGTAAGTGGAATTTCAGGTGTAGCGGTGAAATGCGTAGATATCTGAAGGAACACCAGTGGCGAAGGCGACTTACTGGACTCAAACTGACGCTGAGGTACGAAAGCGTGGGTAGCAAACAGGATTAG	Bacteria	Proteobacteria	Gammaproteobacteria	Methylococcales	Methylomonadaceae	Crenothrix	Methylococcales	Methylomonadaceae	Crenothrix	6	0.0018435	0	0	0	0	0	0.000484696	0	0	0	0	0	0	0	0	0	0	0	0	0	0	0	0.000404684	0	0.000284746	0.000175191	9.57369e-05	0	0.000398449	0	0	0
ASV01495	GTAATACGTAAGGACCGAGCGTTGTCCGGAATCATTGGGCGTAAAGGGTACGTAGGCGGCTAGAAAAGTTAGAAGTCAAAGGCTATAGCTCAACTATAGTAAGCTTCTAAAACTATTTAGCTTGAGAAATGGAAGGGAAAGTGGAATTCCTAGTGTAGCGGTGGAATGCGCAGATATTAGGAAGAATACCGGTGGCGAAGGCGACTTTCTGGCCATTATCTGACGCTGAGGTACGAAAGCGTGGGTAGCAAACAGGATTAG	Bacteria	Firmicutes	Clostridia	Peptostreptococcales-Tissierellales	Peptostreptococcales-Tissierellales_fa	Anaerococcus	Peptostreptococcales-Tissierellales	Peptostreptococcales-Tissierellales_fa	Anaerococcus	2	0.00173127	0	0	0	0	0.000403621	0	0	0.00132765	0	0	0	0	0	0	0	0	0	0	0	0	0	0	0	0	0	0	0	0	0	0	0
ASV01505	GTAATACGGAGGGTGCAAGCGTTAATCGGAATCACTGGGCGTAAAGCGCGCGTAGGCGGCCGGCTAAGTCAGATGTGAAAGCCCCGGGCTCAACCTGGGAACGGCATTTGATACTGACCGGCTCGAGTCTGAGAGAGGGGGGTGGAATTCCAGGTGTAGCGGTGAAATGCGTAGATATCTGGAGGAACACCAGTGGCGAAGGCGGCCCCCTGGTTCAAGACTGACGCTGAGGTGCGAAAGCGTGGGGAGCAAACAGGATTAG	Bacteria	Proteobacteria	Gammaproteobacteria	Chromatiales	Chromatiaceae	NA	Chromatiales	Chromatiaceae	NA	5	0.00204821	0	0	0	0	0	0.000872452	0	0	0	0	0	0	0	0	0	0.000193039	0	0	0	0	0	0.000457469	0	0.00015661	0	0	0.000368636	0	0	0	0
ASV01506	GTAATACGTAGGTGGCGAGCGTTATCCGGATTTACTGGGCGTAAAGGGAGCGTAGGCGGATGATTAAGTGGGATGTGAAATACCCGGGCTCAACTTGGGTGCTGCATTCCAAACTGGTTATCTAGAGTGCAGGAGAGGAGAGTGGAATTCCTAGTGTAGCGGTGAAATGCGTAGAGATTAGGAAGAACACCAGTGGCGAAGGCGACTCTCTGGACTGTAACTGACGCTGAGGCTCGAAAGCGTGGGGAGCAAACAGGATTAG	Bacteria	Firmicutes	Clostridia	Clostridiales	Clostridiaceae	Clostridium_sensu_stricto_1	Clostridiales	Clostridiaceae	Clostridium_sensu_stricto_1	5	0.00195474	0	0	0	0	0.000242173	0	9.2009e-05	0.000108823	0.000184642	0	0	0	0	0	0	0	0	0	0	0	0	0	0	0	0	0	0.00132709	0	0	0	0
ASV01508	GTAATACGGAGGGTGCAAGCGTTGTTCGGAATCACTGGGCGTAAAGGGCGCGTAGGCGGCTTGGTAAGTCAGATGTGAAAGCCCACGGCTTAACTGTGGAAGTGCATTTGAAACTGCCAGGCTTGAGTACCAGAGGGGAAAGTGGAATTCCCGGTGTAGAGGTGAAATTCGTAGATATCGGGAGGAATACCGGTGGCGAAGGCGACTTTCTGGCTGGATACTGACGCTGAGGCGCGAAAGCGTGGGGAGCAAACAGGATTAG	Bacteria	Desulfobacterota	Desulfobulbia	Desulfobulbales	Desulfobulbaceae	Desulfobulbus	Desulfobulbales	Desulfobulbaceae	Desulfobulbus	1	0.00323093	0	0	0	0	0	0	0	0	0	0	0	0	0	0	0.00323093	0	0	0	0	0	0	0	0	0	0	0	0	0	0	0	0
ASV01521	GTAATACGTAGGGTGCAAGCGTTAATCGGAATTACTGGGCGTAAAGCGTGCGCAGGCGGTTGTGCAAGACAGATGTGAAATCCCCGGGCTCAACCTGGGAATTGCATTTGTGACTGCACGGCTAGAGTGTGTCAGAGGGGGGTAGAATTCCACGTGTAGCAGTGAAATGCGTAGAGATGTGGAGGAATACCGATGGCGAAGGCAGCCCCCTGGGATAACACTGACGCTCATGCACGAAAGCGTGGGGAGCAAACAGGATTAG	Bacteria	Proteobacteria	Gammaproteobacteria	Burkholderiales	Oxalobacteraceae	NA	Burkholderiales	Oxalobacteraceae	NA	1	0.00194891	0	0	0	0	0.00194891	0	0	0	0	0	0	0	0	0	0	0	0	0	0	0	0	0	0	0	0	0	0	0	0	0	0
ASV01544	GTAATACGGAGGGTGCAAGCGTTATCCGGATTTATTGGGTTTAAAGGGTCCGTAGGCTGATGTGTAAGTCAGTGGTGAAATCTCACAGCTTAACTGTGAAACTGCCATTGATACTGCATGTCTTGAGTGTTGTTGAAGTAGCTGGAATAAGTAGTGTAGCGGTGAAATGCATAGATATTACTTAGAACACCAATTGCGAAGGCAGGTTACTAAGCAACAACTGACGCTGATGGACGAAAGCGTGGGGAGCGAACAGGATTAG	Bacteria	Bacteroidota	Bacteroidia	Flavobacteriales	Weeksellaceae	Chryseobacterium	Flavobacteriales	Weeksellaceae	Chryseobacterium	2	0.00202683	0	0	0	0	0	0	0	0	0.000242343	0	0	0	0	0	0	0	0	0	0	0	0	0	0	0	0	0	0	0	0	0	0.00178449
ASV01546	GTAATACGTAGGTCCCGAGCGTTGTCCGGATTTATTGGGCGTAAAGCGAGCGCAGGCGGTTTGATAAGTCTGAAGTTAAAGGCTGTGGCTCAACCATAGTTCGCTTTGGAAACTGTCAAACTTGAGTGCAGAAGGGGAGAGTGGAATTCCATGTGTAGCGGTGAAATGCGTAGATATATGGAGGAACACCGGTGGCGAAAGCGGCTCTCTGGTCTGTAACTGACGCTGAGGCTCGAAAGCGTGGGGAGCAAACAGGATTAG	Bacteria	Firmicutes	Bacilli	Lactobacillales	Streptococcaceae	Streptococcus	Lactobacillales	Streptococcaceae	Streptococcus	7	0.0015115	0	0	0	0	0	1.21174e-05	0	0	0	0	0	0	0	0	0	0.000170329	0	0.000295096	0	0	0	2.63924e-05	0	0.000227797	0.000374272	0	0.0004055	0	0	0	0
ASV01547	GTAATACGGAGGGTGCAAGCGTTATTCGGAATTACTGGGCGTAAAGCGCGTGTAGGCGGCCCTGCAAGTCTGATGTGAAAGCCCCGGGCTTAACCCGGGAAGTGCATTGGAAACTGCAGGTCTTGAGTACTGGAGAGGATGGGGGAATTCCCGGTGTAGAGGTGAAATTCGTAGAGATCGGGAGGAATATCAGTGGCGAAGGCGCCCATCTGGACGGTAACTGACGCTGAGACGCGAAAGCGTGGGGAGCAAACAGGATTAG	Bacteria	Desulfobacterota	Syntrophobacteria	Syntrophobacterales	Syntrophobacteraceae	Desulforhabdus	Syntrophobacterales	Syntrophobacteraceae	Desulforhabdus	5	0.00229827	0	0	0	0	0	0	0	0	0	0	0	0	0	0	0.00109587	0.000545052	0	0	0	0	0	0.000184747	0	0	0.000159265	0	0.000313341	0	0	0	0
ASV01559	GTAATACGAAGGGTGCAAGCGTTGTTCGGAATTACTGGGCGTAAAGGGTGTGTAGGCGGTTTGATAAGATAGGGGTGAAATCCCGGGGCTTAACCTCGGAACTGCCTTTATAACTATTAGACTTGAATAATGGAGAGGACAGTGGAATACCCAGTGTAGAGGTGGAATTCGTAGATATTGGGTAGAACACCAGAGGCGAAGGCGACTGTCTGGCCATTAATTGACGCTGAGGCACGAAAGTGTGGGGAGCAAACAGGATTAG	Bacteria	Proteobacteria	Alphaproteobacteria	NA	NA	NA	NA	NA	NA	4	0.0020634	0.000654326	0	0.000623726	0.000573072	0	0	0	0	0	0	0	0	0	0	0	0	0	0	0	0.000212278	0	0	0	0	0	0	0	0	0	0	0
ASV01562	GTAATACGAGATGTGCAAGCGTTGTTCGGAATCACTGGGCATAAAGGGTGCGTAGGCGGTGCACCAAGTCGGATGTGAAAGCCCTCGGCTTAACCGAGGAACTGCATTCGATACTAGTGCGCTAGAGGGTAAAAGGGGCAAGCGGAATTCTAGGTGTAGCGGTGGAATGCGTAGATATCTGGGAGAACGCCAAGGGCGAAGGCAGCTTGCTGGGTTACTTCTGACGCTGAGGCACGAAAGCTAGGGGAGCAAACAGGATTAG	Bacteria	Planctomycetota	vadinHA49	NA	NA	NA	NA	NA	NA	9	0.00154326	0.000130865	0.000158529	0	0	0	0	0	0	0	6.88642e-05	0	0	0	0	0	0	0	0	0	0.000185743	0	0.00010557	0	0	7.96324e-05	0	0	0.000677363	9.78975e-05	0	3.87933e-05
ASV01563	GTAATACGGAGGAGGCAAGCGTTATCCGGAATTATTGGGCGTAAAGCGTTCGTAGGTGGCTATCCAAGTCGGCGGTCAAAGACCCGGGCTCAACTCGGGAAAGGCCGTGGAAACTGGAAAGCTAGAGTGCGGTAGGGGTAGAGGGAATTCCCGGTGTAGCGGTGAAATGCGTAGATATCGGGAAGAACACCGGTGGCGAAAGCGCTCTACTGGGCCGCAACTGACACTGAGGGACGAAAGCTAGGGGAGCGAATGGGATTAG	Bacteria	Cyanobacteria	Cyanobacteriia	Cyanobacteriales	NA	NA	Cyanobacteriales	NA	NA	1	0.00306088	0	0	0	0	0	0	0	0	0	0	0	0	0	0	0.00306088	0	0	0	0	0	0	0	0	0	0	0	0	0	0	0	0
ASV01571	GTAATACGGAGGGTGCAAGCGTTGTTCGGAATTACTGGGCGTAAAGCGCGCGTAGGCGGTTTGCTAAGTCAGATGTGAAAGCCCTCGGCTTAACCGGGGACGTGCATTTGAAACTGGCAGACTTGAGTACTGGAGGGGGTGGTGGAATTCCCGGTGTAGAGGTGAAATTCGTAGATATCGGGAGGAATACCGGTGGCGAAGGCGACCACCTGGCCAGATACTGACGCTGAGGTGCGAAAGCGTGGGGAGCAAACAGGATTAG	Bacteria	Desulfobacterota	Desulfobulbia	Desulfobulbales	Desulfocapsaceae	Desulfoprunum	Desulfobulbales	Desulfocapsaceae	Desulfoprunum	3	0.000693945	0	0	0	0	0	0	0	0	0	0	0	0	0	0	0	0.000147618	0	0	0	0	0	0	0	0.000227797	0.00031853	0	0	0	0	0	0
ASV01572	GTAATACGTAGGGCGCAAGCGTTGTCCGGAATTATTGGGCGTAAAGAGCTCGTAGGCGGTTTGTCGCGTCTGCTGTGAAAGCCCGGGGCTTAACCCCGGGTGTGCAGTGGGTACGGGCAGACTTGAGTGCAGTAGGGGAGACTGGAATTCCTGGTGTAGCGGTGAAATGCGCAGATATCAGGAGGAACACCGATGGCGAAGGCAGGTCTCTGGGCTGTTACTGACGCTGAGGAGCGAAAGCATGGGGAGCGAACAGGATTAG	Bacteria	Actinobacteriota	Actinobacteria	Micrococcales	Micrococcaceae	Kocuria	Micrococcales	Micrococcaceae	Kocuria	3	0.000898963	0	0	0	0	0	0	0	0	0	0	0	0	0	0	0	0.000420144	0	0	0	0	0	0.000202342	0	0	0	0	0.000276477	0	0	0	0
ASV01578	GTAATACGTAGGGGGCGAGCGTTATCCGGAATTATTGGGCGTAAAGAGTTCGTAGGCGGTTATGTAAGCTAAAGGTTAAAGGCTATGGCTCAACCATAGTTAGCCCTTAGAACTGTGTAACTTGAGTGCAGGAGAGGAAAGTGGAATTCCTAGTGTAGCGGTGAAATGCGTAGATATTAGGAGGAACACCAGTGGCGAAGGCGACTTTCTGGACTGTAACTGACACTGAGGAACGAAAGCGTGGGGAGCAAACAGGATTAG	Bacteria	Firmicutes	Clostridia	Peptostreptococcales-Tissierellales	NA	NA	Peptostreptococcales-Tissierellales	NA	NA	14	0.0024364	7.1381e-05	0.000181176	0	0	0	0	0	0	0	0.00021807	7.8375e-05	0	4.35521e-05	0	0	0	0	0	0	0.000145941	3.64662e-05	9.67722e-05	0.00123813	4.27119e-05	8.75957e-05	0	9.21591e-05	6.64081e-05	3.76529e-05	0	0
ASV01587	GTAATACGAAGGGGGCTAGCGTTACTCGGAATTACTGGGCGTAAAGGGCGCGTAGGCGGCTCTGTTAGTCAGGCGTGAAATTCCTGGGCTTAACCTGGGGACTGCGCTTGATACTGCAGGGCTTGAGGCCGAGAGAGGGTGGTGGAATTCCCAGTGTAGAGGTGAAATTCGTAGATATTGGGAAGAACACCGGTGGCGAAGGCGACCACCTGGCTCGGTACTGACGCTGAGGCGCGACAGCGTGGGGAGCAAACAGGATTAG	Bacteria	Proteobacteria	Alphaproteobacteria	Acetobacterales	Acetobacteraceae	Roseomonas	Acetobacterales	Acetobacteraceae	Roseomonas	7	0.0018692	0	0	0	0	0	0	0	0	0	6.88642e-05	0	0	0	0	0.000302309	0.000170329	0	0	0	0	0	0.000457469	0	0	0.000135375	0	0.000165886	0	0	0	0.000568968
ASV01588	GTAATACGAAGGGGGCTAGCGTTGTTCGGAATCACTGGGCGTAAAGCGCACGTAGGCGGATCTTTAAGTCAGGGGTGAAATCCCGAGGCTCAACCTCGGAACTGCCTTTGATACTGGAGGTCTCGAGTCCGGGAGAGGTGAGTGGAACTGCGAGTGTAGAGGTGAAATTCGTAGATATTCGCAAGAACACCAGTGGCGAAGGCGGCTCACTGGCCCGGTACTGACGCTGAGGTGCGAAAGCGTGGGGAGCAAACAGGATTAG	Bacteria	Proteobacteria	Alphaproteobacteria	Rhizobiales	Beijerinckiaceae	Methylocystis	Rhizobiales	Beijerinckiaceae	Methylocystis	7	0.00247773	0	0	0	0	0	0.000145409	0	0	0	0	0	0	0	0	0.00117145	0	0	0.000241442	0	0	0	0.000299114	0	0.000242034	0	0	0.000184318	0	0	0	0.000193966
ASV01600	GTAATACGGAGGATGCAAGCGTTATCCGGAATGATTGGGCGTAAAGAGTCCGTAGGTGGCGAGTCAAGTCGATTGTCAAAGAGCGAGGCTTAACTTCGTGAAGGCAGTGGAAACTGACTAGCTAGAGAGCAGTAGGGGCAGAAGGAATTCCTGGTGTAGCGGTGAAATGCGTAGAGATCAGGAAGAACACCGGTGGCGAAAGCGTTCTGCTGGGCTGCGACTGACACTGAGGGACGAAAGCTAGGGGAGCGAATGGGATTAG	Bacteria	Cyanobacteria	Cyanobacteriia	Cyanobacteriales	Phormidiaceae	Planktothrix_NIVA-CYA_15	Cyanobacteriales	Phormidiaceae	Planktothrix_NIVA-CYA_15	2	0.00283601	0	0	0	0	0	0	0	0	0	0	0	0	0	0	0.00243737	0	0	0	0	0	0	0	0	0.000398645	0	0	0	0	0	0	0
ASV01601	GTAATACGAAGGGTGCAAGCGTTGTTCGGATTTACTGGGCGTAAAGGGTGCGTAGGCGGCTATATATGTCAGCGGTGAAATCCCCGGGCTTAACCTGGGAACTGCCGTTGAAACTGTGTAGCTAGTGGCGAAGAGAGGATGGCGGAATTCCCAGTGTAGAGGTGAAATTCGTAGATATTGGGAGGAACACCGGTTGCGAAAGCGGCCATCTGGATTCGATCAGACGCTGAGGCACGAAAGCATGGGGATCAAACAGGATTAG	Bacteria	NA	NA	NA	NA	NA	NA	NA	NA	3	0.000822451	0.000154659	0	0	0	0	0	0	0	0	0.000482049	0	0	0	0	0	0	0	0	0	0.000185743	0	0	0	0	0	0	0	0	0	0	0
ASV01607	GTAATACGTAGGGTGCAAGCGTTAATCGGAATTACTGGGCGTAAAGCGTGCGCAGGCGGTGATGTAAGACAGGTGTGAAATCCCCGGGCTTAACCTGGGAACTGCATTTGTGACTGCATCGCTGGAGTGCGGCAGAGGGGGATGGAATTCCGCGTGTAGCAGTGAAATGCGTAGATATGCGGAGGAACACCGATGGCGAAGGCAATCCCCTGGGCCTGCACTGACGCTCATGCACGAAAGCGTGGGGAGCAAACAGGATTAG	Bacteria	Proteobacteria	Gammaproteobacteria	Burkholderiales	Comamonadaceae	Ramlibacter	Burkholderiales	Comamonadaceae	Ramlibacter	1	0.001799	0	0	0	0	0.001799	0	0	0	0	0	0	0	0	0	0	0	0	0	0	0	0	0	0	0	0	0	0	0	0	0	0
ASV01612	GTAATACGGAGGGAGCTAGCGTTGTTCGGAATTACTGGGCGTAAAGCGCACGTAGGCGGCTACTCAAGTCAGAGGTGAAAGCCCGGGGCTCAACCCCGGAACTGCCTTTGAAACTAGGTAGCTAGAATCTTGGAGAGGTCAGTGGAATTCCGAGTGTAGAGGTGAAATTCGTAGATATTCGGAAGAACACCAGTGGCGAAGGCGACTGACTGGACAAGTATTGACGCTGAGGTGCGAAAGCGTGGGGAGCAAACAGGATTAG	Bacteria	Proteobacteria	Alphaproteobacteria	Sphingomonadales	Sphingomonadaceae	Novosphingobium	Sphingomonadales	Sphingomonadaceae	Novosphingobium	4	0.0025811	0.000380699	0.00153999	0	0	0	0	0	0	0	0.000137728	0	0	0	0	0	0	0	0	0	0	0.000522682	0	0	0	0	0	0	0	0	0	0
ASV01626	GTAATACGGAGGATCCAAGCGTTATCCGGAATCATTGGGTTTAAAGGGTCCGTAGGCGGTTTGGTAAGTCAGTGGTGAAAGCCCATCGCTCAACGGTGGAACGGCCATTGATACTGCCAGACTTGAATTATTAGGAAGTAACTAGAATATGTAGTGTAGCGGTGAAATGCTTAGAGATTACATGGAATACCAATTGCGAAGGCAGGTTACTACTAATGGATTGACGCTGATGGACGAAAGCGTGGGTAGCGAACAGGATTAG	Bacteria	Bacteroidota	Bacteroidia	Flavobacteriales	Flavobacteriaceae	Flavobacterium	Flavobacteriales	Flavobacteriaceae	Flavobacterium	1	0.000864902	0	0	0	0	0.000864902	0	0	0	0	0	0	0	0	0	0	0	0	0	0	0	0	0	0	0	0	0	0	0	0	0	0
ASV01630	GTAATACGAAGGGTGCAAGCGTTAATCGGAATTACTGGGCGTAAAGGGTGCGTAGGCGGTTGCCTAAGTCCGTTGTGAAAGCCCTGGGCTCAACCTGGGAATTGCAGTGGATACTGGGCGGCTAGAGTACGGTAGAGGATGGCGGAATTCCCGGTGTAGCAGTGAAATGCGTAGAGATCGGGAGGAACATCAGTGGCGAAGGCGGCCATCTGGACCAGTACTGACGCTGAGGCACGAAAGCGTGGGGAGCAAACAGGATTAG	Bacteria	Proteobacteria	Gammaproteobacteria	Xanthomonadales	Rhodanobacteraceae	Ahniella	Xanthomonadales	Rhodanobacteraceae	Ahniella	7	0.00191579	0	0	0	0	0	0.000205996	0	0	0	0	0	0	0	0	0.000188943	0	0.000159127	0	0	0	0	0.000316709	0	0.000512543	0	9.01053e-05	0.000442364	0	0	0	0
ASV01632	GTAATACGGAGGATGCGAGCGTTATCCGGATTTATTGGGTTTAAAGGGTGCGTAGGCGGAGACCTAAGTCAGCGGTGAAATCTCGAGGCTCAACCTCGAACCTGCCGTTGAAACTGAGTCCCTTGAGTATAGATGAAGTAGGCGGAATTCGTTGTGTAGCGGTGAAATGCATAGATATAACGAAGAACCCCGATTGCGTAGGCAGCTTACTAAACTATAACTGACGCTCATGCACGAAAGCGTGGGTATCAAACAGGATTAG	Bacteria	Bacteroidota	Bacteroidia	Bacteroidales	Dysgonomonadaceae	Dysgonomonas	Bacteroidales	Dysgonomonadaceae	Dysgonomonas	20	0.00102935	8.32778e-05	0	2.39894e-05	1.02334e-05	0	2.42348e-05	0	0	0	5.73868e-05	2.6125e-05	1.89789e-05	2.17761e-05	0	7.55772e-05	0	0	0.000107308	0	0.000132674	3.64662e-05	7.03798e-05	0	8.54238e-05	7.96324e-06	0	0.000110591	2.65632e-05	4.51834e-05	5.22848e-05	1.29311e-05
ASV01634	GTAATACGGAGGGTGCAAGCGTTACTCGGAATCACTGGGCGTAAAGAGCGTGTAGGCGGGTATATAAGTCAGAAGTGAAATCCAATAGCTTAACTATTGAACTGCTTTTGAAACTGTATACCTAGAATGTGGGAGAGGTAGATGGAATTTCTGGTGTAGGGGTAAAATCCGTAGAGATCAGAAGGAATACCGATTGCGAAGGCGATCTACTGGAACATTATTGACGCTGAGACGCGAAAGCGTGGGGAGCAAACAGGATTAG	Bacteria	Campilobacterota	Campylobacteria	Campylobacterales	Arcobacteraceae	Pseudarcobacter	Campylobacterales	Arcobacteraceae	Pseudarcobacter	1	0.00113366	0	0	0	0	0	0	0	0	0	0	0	0	0	0	0.00113366	0	0	0	0	0	0	0	0	0	0	0	0	0	0	0	0
ASV01653	GTAATACGGAGGATGCGAGCGTTATCCGGATTTATTGGGTTTAAAGGGTGCGTAGGCGGCTAGATAAGTCAGCGGTGAAACTCACGGGCTCAACCCGTGACCTGCCATTGATACTGTTTGGCTTGAATGCGGATGAAGCGGGAGGAATGTATGGTGTAGCGGTGAAATGCTTAGATATCATACAGAAGGTCGAATGCGAAGGCATCTCGCTAATCCGTCATTGACGCTGAGGCGCGAAAGCGTGGGGATCAAACAGGATTAG	Bacteria	Bacteroidota	Bacteroidia	NA	NA	NA	NA	NA	NA	2	0.00178504	0.000642429	0	0	0	0	0	0	0	0	0	0	0	0	0	0	0	0	0	0	0	0.00114261	0	0	0	0	0	0	0	0	0	0
ASV01655	GTAACACGTAGGAGGCAAACGTTATCCGGATTTACTGGGCGTAAAGCGCGTGTAGGTGGTTCTGTAAGTAGGGCGTGAAAGCTCCTGGCTCAACTGGGAGAGGCCGTTCTAAACTGCAGAGCTAGAGGATGGTAGAGGGAGGTGGAATTCCGGGTGTAGCGGTGGAATGCGCAGATATCCGGAGGAACACCAGTGGCGAAAGCGGCCTCCTGGACCATTCCTGACACTCAGACGCGAAAGCTAGGGTAGCAAACGGGATTAG	Bacteria	Chloroflexi	Anaerolineae	Anaerolineales	Anaerolineaceae	NA	Anaerolineales	Anaerolineaceae	NA	1	0.00226732	0	0	0	0	0	0	0	0	0	0	0	0	0	0	0.00226732	0	0	0	0	0	0	0	0	0	0	0	0	0	0	0	0
ASV01658	GTAATACGTAGGGTGCGAGCGTTAATCGGAATTACTGGGCGTAAAGCGTGCGCAGGCGGTTTGCTAAGACAGGTGTGAAATCCCCGGGCTTAACCTGGGAACTGCGCTTGTGACTGGCAGGCTAGAGTACGGCAGAGGGGGGTGGAATTCCTGGTGTAGCAGTGAAATGCGTAGAGATCAGGAGGAACACCGATGGCGAAGGCAGCCCCCTGGGCCTGTACTGACGCTCATGCACGAAAGCGTGGGGAGCAAACAGGATTAG	Bacteria	Proteobacteria	Gammaproteobacteria	Burkholderiales	Rhodocyclaceae	Thauera	Burkholderiales	Rhodocyclaceae	Thauera	1	0.00279636	0	0	0	0	0	0	0	0	0	0	0	0	0	0	0.00279636	0	0	0	0	0	0	0	0	0	0	0	0	0	0	0	0
ASV01663	GTAATACGTAGGGGGCAAGCGTTATCCGGAATTACTGGGTGTAAAGGGTGAGTAGGCGGTTAGGCAAGTCATATGTGAAAGCCCAGGGCTTAACCCTGGGACTGCATAAGAAACTGTCTGACTAGAGTACAGGAGAGGTAAGCGGAATTCCTAGTGTAGCGGTGAAATGCGTAGATATTAGGAAGAACACCAGTGGCGAAGGCGGCTTACTGGACTGAAACTGACGCTGAGTCACGAAAGCGTGGGGAGCGAACAGGATTAG	Bacteria	Firmicutes	Clostridia	Lachnospirales	Lachnospiraceae	Tyzzerella	Lachnospirales	Lachnospiraceae	Tyzzerella	7	0.00139152	0	0	0	0.000163735	0	0	0	0	0	0.000126251	0	0	0	0	0	0	0	0	0	0.00025208	0	0	0	0	0.000350383	0	0	6.64081e-05	0.000316284	0	0.00011638
ASV01668	GTAATACGTAGGGGGCAAGCGTTGTCCGGAATGATTGGGCGTAAAGGGCGCGTAGGCGGCCTGGTAAGTCTGGAGTGAAAGTCCTGCTTTTAAGGTGGGAATTGCTTTGGATACTGTCGGGCTTGAGTGCAGGAGAGGTAAGTGGAATTCCCGGTGTAGCGGTGAAATGCGTAGAGATCGGGAGGAACACCAGTGGCGAAGGCGACTTACTGGACTGTAACTGACGCTGAGGCGCGAAAGTGTGGGGAGCAAACAGGATTAG	Bacteria	Firmicutes	Clostridia	Christensenellales	Christensenellaceae	Christensenellaceae_R-7_group	Christensenellales	Christensenellaceae	Christensenellaceae_R-7_group	4	0.00140328	0	0	0	9.21008e-05	0	0	0	0	0	0	0	0	0	0	0.00111476	9.0842e-05	0	0	0	0	0	0.00010557	0	0	0	0	0	0	0	0	0
ASV01671	GTAATACGAGGGGTGCAAGCGTTACTCGGAATCACTGGGCGTAAAGGGTGCGTAGGCGGATGATCAAGTCTTGAGTGAAAGCCAACAGCTTAACTGTTGAATTGCTTAGGAAACTGGTTATCTAGAGTGAGGGAGAGGCAGATGGAATTGGTGGCGTAGGGGTAAAATCCGTAGATATCACTAGGAATACTCATTGCGAAGGCGATCTGCTGGAACTCTACTGACGCTGAGGCACGAAAGCGTGGGGAGCAAACAGGATTAG	Bacteria	Campilobacterota	Campylobacteria	Campylobacterales	NA	NA	Campylobacterales	NA	NA	1	0.000810948	0	0	0	0	0	0	0	0	0	0	0	0	0	0	0	0	0	0	0	0	0	0	0	0	0	0.000810948	0	0	0	0	0
ASV01672	GTAAGACGGAGGATGCAAGCGTTATCCGGAATTATTGGGCGTAAAGCGTCCGCAGGTGGTTAATCAAGTCTGCTTTCAAAGAGTGGGGCTTAACTCCATAGAGGGAGTGGAAACTGATTAACTAGAGGGCAGTAGAGGTAGGAGGAATTCCCAGTGTAGCGGTGAAATGCGTAGATATTGGGAAGAACACCAGCAGCGAAGGCGTCCTACTGGGCTGCACCTGACACTCATGGACGAAAGCTAGGGGAGCGAATGGGATTAG	Bacteria	Cyanobacteria	Cyanobacteriia	NA	NA	NA	NA	NA	NA	5	0.000931745	0	0	0	0	0	0.000739161	0	0	0	0	0	0	0	0	0	0	3.67215e-05	0	0	0	0	2.63924e-05	0	0	5.57427e-05	0	7.37273e-05	0	0	0	0
ASV01675	GTAATACGGGGGGTGCAAGCGTTGTTCGGAATTATTGGGCGTAAAGCGCGTGTAGGCGGTTTGTTAAGTCTGATGTGAAAGCCCTGGGCTCAACCCAGGAAGTGCATTGGATACTGGCAGACTTGAATACGGGAGAGGGTAGTGGAATTCCTGGTGTAGGAGTGAAATCCGTAGATATCAGGAGGAACACCGGTGGCGAAGGCGGCTACCTGGACCGATATTGACGCTGAGACGCGAAAGCGTGGGTAGCAAACAGGATTAG	Bacteria	Desulfobacterota	Desulfuromonadia	Geobacterales	Geobacteraceae	Geobacter	Geobacterales	Geobacteraceae	Geobacter	3	0.002263	0	0	0	0	0	0	0	0	0	0	0	0	0	0	0.00119034	0	0	0	0	0	0	0	0	0	0	0	0	0.000876587	0	0.000196068	0
ASV01677	GTAATACGGAGGATCCGAGCGTTATCCGGATTTATTGGGTTTAAAGGGTGCGTAGGTGGTTTGATAAGTCAGCGGTGAAAGTTTGCAGCTTAACTGTAAAAATGCCGTTGAAACTGTCGGACTTGAGTGTAAATGAGGTAGGCGGAATGCGTGGTGTAGCGGTGAAATGCATAGATATCACGCAGAACTCCGATTGCGAAGGCAGCTTACTAAGCTACAACTGACACTGAAGCACGAAAGCGTGGGGATCAAACAGGATTAG	Bacteria	Bacteroidota	Bacteroidia	Bacteroidales	Tannerellaceae	Macellibacteroides	Bacteroidales	Tannerellaceae	Macellibacteroides	1	0.0013415	0	0	0	0	0	0	0	0	0	0	0	0	0	0	0.0013415	0	0	0	0	0	0	0	0	0	0	0	0	0	0	0	0
ASV01687	GTAATACGAAGGGTGCGAGCGTTGTTCGGATTTACTGGGCGTAAAGGGCGCGTAGGCGGTCTAATAAGTCAGCGGTGAAAACCCTGGGCTCAACCTGGGGATTGCCGTTGAAACTATTTGACTAGTGGTGATGAGAGGATAGCGGAATATCCAGTGTAGAGGTGAAATTCGTAGATATTGGGTAGAACACCGGTTGCGAAGGCGGCTATCTGGAATCAATCAGACGCTGAGGCGCGAAAGCGTGGGGATCAAACAGGATTAG	Bacteria	NA	NA	NA	NA	NA	NA	NA	NA	5	0.00128065	0.000142762	0	0	0	0	0	0	0	0	0	0	0	0.000141544	0	0	0	0	0	0	0.000225545	0	0	0	0	0.000326493	0	0	0	0.000444304	0	0
ASV01696	GTAATACGGAGGGGGTTAGCGTTGTTCGGAATTACTGGGCGTAAAGCGCACGTAGGCGGGCTGTTAAGTCGGGGGTGAAATCCCGGGGCTCAACCCCGGAACTGCCTTCGATACTGGCAGCCTTGAGTTCGAGAGAGGTGAGTGGAATTCCGAGTGTAGAGGTGAAATTCGTAGATATTCGGAGGAACACCAGTGGCGAAGGCGGCTCACTGGCTCGATACTGACGCTGAGGTGCGAAAGCGTGGGGAGCAAACAGGATTAG	Bacteria	Proteobacteria	Alphaproteobacteria	Rhodobacterales	Rhodobacteraceae	Tropicimonas	Rhodobacterales	Rhodobacteraceae	Tropicimonas	5	0.00149773	0	0	0	0	0	0	0	0	0	0	0	0	0	0	0.00013226	0.000261171	0	0	0	0	0	0.000510253	0	0.000498306	0	9.57369e-05	0	0	0	0	0
ASV01697	GTAATACGTAGGGAGCAAGCGTTGTCCGGAATTACTGGGCGTAAAGGGCGTGTAGGTGGGAAGATAAGTCAGATGTGAAAACTCCGGGCTCAACTCGGAGACTGCATTTGAAACTGTTTTTCTTGAGGGCAGGAGAGGAAAGTGGAATTCCTAGTGTAGCGGTGAAATGCGTAGATATTAGGAGGAACACCAGTGGCGAAGGCGACTTTCTGGACTGTACCTGACACTGAGGCGCGAAAGCGTGGGTAGCAAACGGGATTAG	Bacteria	Firmicutes	Clostridia	Peptococcales	Peptococcaceae	NA	Peptococcales	Peptococcaceae	NA	6	0.00133028	4.75873e-05	0	0	0	0	0	0	0	0	9.18189e-05	0	0	0	0	0	0	0	0	0	0.00045109	7.29324e-05	0	0	0	0	0	0	0.000278914	0	0	0.000387933
ASV01708	GTAATACGGAGGGTGCAAGCGTTATCCGGATTTATTGGGTTTAAAGGGTGCGTAGGCGGTTTAGTAAGTCAGCGGTGAAATTTTCCGGCTTAACCGGGAACTTGCCGTTGATACTGCTGAGCTTGAATATGAATGAAGTTGGAGGAATGTGTGGTGTAGCGGTGAAATGCATAGATATCACACAGAAGACCGATTGCGAAGGCATCTGACTAATTCATTATTGACGCTGATGCACGAAAGCGTGGGGATCAAACAGGATTAG	Bacteria	Bacteroidota	Bacteroidia	Bacteroidales	NA	NA	Bacteroidales	NA	NA	4	0.00404254	0	0	0	0	0	0	0	0	0	0	0	0	0.000174208	0	0	0	0	0	0	0	0	0.00090614	0.00288898	0	0	7.32106e-05	0	0	0	0	0
ASV01714	GTAATACGGGGGGTGCAAGCGTTGTTCGGAATTACTGGGCGTAAAGCGCGTGTAGGCGGCTATGTAAGTTAGACGTGAAAGCCCTCGGCTTAACCGGGGAAGTGCGTTTAATACTGCTTAGCTTGAGTCTCGGAGAGGGTTGTGGAATTCCTGGTGTAGAGGTGAAATTCGTAGATATCAGGAGGAACACCTATGGCGAAGGCAACAACCTGGACGATGACTGACGCTGAGACGCGAAAGCGTGGGTAGCAAACAGGATTAG	Bacteria	Desulfobacterota	Desulfarculia	Desulfarculales	Desulfarculaceae	NA	Desulfarculales	Desulfarculaceae	NA	9	0.00133869	0	0.000135882	0	0	0	0	0	0	4.61606e-05	0	0	0	3.26641e-05	0	0	0	0	0	0	0	8.50878e-05	5.27848e-05	0	0	0.000334456	0	0	0.000371885	0.000240978	0	3.87933e-05
ASV01715	GTAATACGTAGGGAGCGAGCGTTATCCGGAATTATTGGGTGTAAAGGGTGCGTAGACGGGAATATAAGTTAGTTATGAAATCCCTCGGCTTAACCGAGGAACTGTGACTAAAACTGTATTTCTTGAGTGTTGGAGAGGAAAGTGGAATTCCTAGTGTAGCGGTGAAATGCGTAGATATTAGGAGGAACACCAGTGGCGAAGGCGACTTTCTGGACAACAACTGACGTTGAGGCACGAAAGTGTGGGGAGCAAACAGGATTAG	Bacteria	Firmicutes	Clostridia	Clostridia_UCG-014	NA	NA	Clostridia_UCG-014	NA	NA	4	0.00114187	0	0	0	0	0	0	0	0	0	0	0	0	0	0	0	0	0	0	0	0	0	0.000255127	0	0	0.000366309	0	0	0.000106253	0.000414182	0	0
ASV01719	GTAATACGGAGGGTGCAAGCGTTATCCGGATTTATTGGGTTTAAAGGGTCCGTAGGCGGATTTATAAGTCAGTGGTGAAATCCTATCGCTTAACGATAGAACTGCCATTGATACTGTAAGTCTTGAGTGTAGTTGAGGTAGCTGGAATAAGTAGTGTAGCGGTGAAATGCATAGATATTACTTAGAACACCAATTGCGAAGGCAGGTTACCAAGTTACAACTGACGCTGATGGACGAAAGCGTGGGGAGCGAACAGGATTAG	Bacteria	Bacteroidota	Bacteroidia	Flavobacteriales	Weeksellaceae	NA	Flavobacteriales	Weeksellaceae	NA	4	0.0020843	0.000463976	0.000294411	0.000671704	0	0	0	0	0	0	0.00065421	0	0	0	0	0	0	0	0	0	0	0	0	0	0	0	0	0	0	0	0	0
ASV01721	GTAATACGAAGGGTGCAAGCGTTAATCGGAATTACTGGGCGTAAAGCGCGCGTAGGTGGCTTGATAAGTTGGATGTGAAATCCCCGGGCTCAACCTGGGAACTGCATCCAAAACTGTCTGGCTAGAGTGCGGTAGAGGGTAGTGGAATTTCCAGTGTAGCGGTGAAATGCGTAGATATTGGAAGGAACACCAGTGGCGAAGGCGACTACCTGGACTGACACTGACACTGAGGTGCGAAAGCGTGGGGAGCAAACAGGATTAG	Bacteria	Proteobacteria	Gammaproteobacteria	Pseudomonadales	Pseudomonadaceae	Pseudomonas	Pseudomonadales	Pseudomonadaceae	Pseudomonas	2	0.000978056	0	0	0	0	0.000784178	0.000193878	0	0	0	0	0	0	0	0	0	0	0	0	0	0	0	0	0	0	0	0	0	0	0	0	0
ASV01722	GTAATACATATGTCGCAAGCGTTATCCGGATTTATTGGGCGTAAAGCGCGTCTAGGCGGTTTATTAAGTCTGATGTGAAAATGCGGGGCTCAACTCCGTATTGCGTTGGAAACTGGTAGACTAGAGTACTGGAGAGGTGGGCGGAACTACAAGTGTAGAGGTGGAATTCGTAGATATCAGGAGGAACATCAGTGGCGAAGGCGACTGTCTGGCACAACACTGACGCTGAGGTGCGAAAGCGTGGGTATCAAACAGGATTAG	Bacteria	Fusobacteriota	Fusobacteriia	Fusobacteriales	Fusobacteriaceae	NA	Fusobacteriales	Fusobacteriaceae	NA	5	0.00109731	0	0	0	0	0	0	0	0	0	0	0	0	0	0	0	0	0	0	0	0	0	0.000175949	0	0.000270509	0	6.19474e-05	0	0.000438294	0.000150611	0	0
ASV01728	GTAATACGGAGGATGCAAGCGTTATCCGGATTCATTGGGTTTAAAGGGTGCGTAGGCGGCTGTTTAAGTCAGCGGTGAAACTCACGGGCTCAACCCGTGACCTGCCGTTGATACTGGGCAGCTTGAATACGGATGAAGCGGGAGGAATGTATGGTGTAGCGGTGAAATGCATAGATATCATACAGAAGGCCTAATGCGAAGGCATCCCGCTAATCCGTGATTGACGCTGAGGCACGAAAGCGTGGGGATCAAACAGGATTAG	Bacteria	Bacteroidota	Bacteroidia	NA	NA	NA	NA	NA	NA	5	0.00152199	0	0	0	0	0	0	0	0	0	0	0	0	0	0	0	0	0	0	0	0.000570496	3.64662e-05	0.000237532	0	0	0	0	0	0.000451575	0.000225917	0	0
ASV01729	GTAATACGAAGGGGGCTAGCGTTGTTCGGAATCACTGGGCGTAAAGCGCACGTAGGCGGATTGTTAAGTGAGGGGTGAAATCCCGGGGCTCAACCCCGGAACTGCCTTTCATACTGGCAGTCTCGAGTTCGAGAGAGGTAAGTGGAATTCCGAGTGTAGAGGTGAAATTCGTAGATATTCGGAGGAACACCAGTGGCGAAGGCGGCTTACTGGCTCGATACTGACGCTGAGGTGCGAAAGCGTGGGGAGCAAACAGGATTAG	Bacteria	Proteobacteria	Alphaproteobacteria	Rhizobiales	Rhizobiaceae	NA	Rhizobiales	Rhizobiaceae	NA	2	0.00202912	0.00121348	0	0.000815641	0	0	0	0	0	0	0	0	0	0	0	0	0	0	0	0	0	0	0	0	0	0	0	0	0	0	0	0
ASV01730	GTAATACGTAGGGTGCAAGCGTTGTCCGGAATTATTGGGCGTAAAGAGCTCGTAGGCGGTTTGTCGCGTCTGCTGTGAAATCCCGAGGCTCAACCTCGGGCTTGCAGTGGGTACGGGCAGACTAGAGTGCGGTAGGGGAGATTGGAATTCCTGGTGTAGCGGTGGAATGCGCAGATATCAGGAGGAACACCGATGGCGAAGGCAGATCTCTGGGCCGTAACTGACGCTGAGGAGCGAAAGCATGGGGAGCGAACAGGATTAG	Bacteria	Actinobacteriota	Actinobacteria	Micrococcales	Microbacteriaceae	Curtobacterium	Micrococcales	Microbacteriaceae	Curtobacterium	2	0.00100355	0	0	0	0	0.00062273	0	0	0	0.000380825	0	0	0	0	0	0	0	0	0	0	0	0	0	0	0	0	0	0	0	0	0	0
ASV01731	GTAAAACGTAGGTGGCAAGCGTTGTCCGGAATTACTGGGTGTAAAGGGAGCGCAGGCGGGATGGCAAGTTGAATGTGAAAACTATGGGCTCAACCCATAGACTGCGTTCAAAACTGCTGTTCTTGAGTGATGGAGAGGCAGGCGGAATTCCCGGTGTAGCGGTGGAATGCGTAGATATCGGGAGGAACACCAGTGGCGAAGGCGGCCTGCTGGACATTAACTGACGCTGAGGCTCGAAAGTATGGGGAGCAAACAGGATTAG	Bacteria	Firmicutes	Clostridia	Oscillospirales	Ruminococcaceae	NA	Oscillospirales	Ruminococcaceae	NA	4	0.000711592	0	0	0	0	0	0	0	0	0	0	0	0	0	0	0	0	0	0	0	0	0.00015802	0.000114367	0	0	0	0	0	0	0.000271101	0	0.000168104
ASV01735	GTAACACGTAGGAGGCTAGCGTTATCCGGATTTACTGGGCGTAAAGCGCGTGTAGGCGGCTCGGAAAGTTGGATGTGAAAGCTCCTGGCTTAACTGGGAGAGGTCGTTCAATACTTCCGGGCTTGAGAGTGGTAGAGGGAGGTGGAATTCCGAGTGTAGTGGTGAAATGCGTAGATATTCGGAGGAACACCAGTGGCGAAAGCGGCCTCCTGGACCATTTCTGACGCTCAGACGCGAAAGCTAGGGTAGCAAACGGGATTAG	Bacteria	Chloroflexi	Anaerolineae	Anaerolineales	Anaerolineaceae	NA	Anaerolineales	Anaerolineaceae	NA	1	0.00256963	0	0	0	0	0	0	0	0	0	0	0	0	0	0	0.00256963	0	0	0	0	0	0	0	0	0	0	0	0	0	0	0	0
ASV01741	GTAATACGTAGGTGGCAAGCGTTGTCCGGAATTATTGGGCGTAAAGCGCGCGCAGGCGGCCTTTTAAGTCTGATGTGAAAGCCCCCGGCTCAACCGGGGAGGGTCATTGGAAACTGGAAGGCTTGAGTACAGAAGAGAAGAGTGGAATTCCATGTGTAGCGGTGAAATGCGTAGAGATGTGGAGGAACACCAGTGGCGAAGGCGACTCTTTGGTCTGTAACTGACGCTGAGGCGCGAAAGCGTGGGGAGCAAACAGGATTAG	Bacteria	Firmicutes	Bacilli	Exiguobacterales	Exiguobacteraceae	Exiguobacterium	Exiguobacterales	Exiguobacteraceae	Exiguobacterium	1	0.00155682	0	0	0	0	0.00155682	0	0	0	0	0	0	0	0	0	0	0	0	0	0	0	0	0	0	0	0	0	0	0	0	0	0
ASV01748	GTAATACGAAGGGGGCTAGCGTTGTTCGGATTTACTGGGCGTAAAGCGCACGTAGGCGGATTGTTAAGTCAGGGGTGAAATCCTGGAGCTCAACTCCAGAACTGCCTTTGATACTGGCAATCTAGAGTCCGGAAGAGGTGAGTGGAACTCCTAGTGTAGAGGTGGAATTCGTAGATATTAGGAAGAACACCAGTGGCGAAGGCGGCTCACTGGTCCGGTACTGACGCTGAGGTGCGAAAGCGTGGGGAGCAAACAGGATTAG	Bacteria	Proteobacteria	Alphaproteobacteria	Rhizobiales	Devosiaceae	Devosia	Rhizobiales	Devosiaceae	Devosia	1	0.00154529	0	0	0	0	0.00154529	0	0	0	0	0	0	0	0	0	0	0	0	0	0	0	0	0	0	0	0	0	0	0	0	0	0
ASV01749	GTAATACGTAGGGTGCGAGCGTTAATCGGAATTACTGGGCGTAAAGCGTGCGCAGGCGGTTCGTTAAGTCTGATGTGAAAGCCCCGGGCTCAACCTGGGAATGGCATTGGAAACTGGCGGGCTGGAGTATGGCAGAGGGGGGTGGAATTCCACGTGTAGCAGTGAAATGCGTAGAGATGTGGAGGAACACCGATGGCGAAGGCAGCCCCCTGGGCCAATACTGACGCTCAGGCACGAAAGCGTGGGGAGCAAACAGGATTAG	Bacteria	Proteobacteria	Gammaproteobacteria	Burkholderiales	SC-I-84	NA	Burkholderiales	SC-I-84	NA	4	0.00160304	0	0	0	0	0	0.000472578	0	0	0	0	0	0	0	0	0.00039678	0	0	0	0	0	0	0.000475064	0	0	0	0	0	0	0	0	0.000258622
ASV01751	GTAATACGAAGGGGGCTAGCGTTGCTCGGAATTACTGGGCGTAAAGGGAGCGTAGGCGGACATTTAAGTCAGGGGTGAAATCCCAGAGCTCAACTCTGGAACTGCCTTTGATACTGGGTGTCTTGAGTGTGAGAGAGGTATGTGGAACTCCGAGTGTAGAGGTGAAATTCGTAGATATTCGGAAGAACACCAGTGGCGAAGGCGACATACTGGCTCATTACTGACGCTGAGGCTCGAAAGCGTGGGGAGCAAACAGGATTAG	Bacteria	Proteobacteria	Alphaproteobacteria	Caulobacterales	Caulobacteraceae	Brevundimonas	Caulobacterales	Caulobacteraceae	Brevundimonas	1	0.000899498	0	0	0	0	0.000899498	0	0	0	0	0	0	0	0	0	0	0	0	0	0	0	0	0	0	0	0	0	0	0	0	0	0
ASV01753	GTAATACAGAGGGTGCAAGCGTTGTTCGGAATTATTGGGCGTAAAGCGCGTGTAGGCGGCTTTGTAAGTCAGGTGTGAAAGCCCTCGGCTTAACCGAGGAAGTGCGCCTGAAACTGCAGAGCTTGAGTACCGGAGAGGGTGGTGGAATTCCCGGTGTAGAGGTGAAATTCGTAGATATCGGGAGGAACACCAGCGGCGAAGGCGACCACCTGGACGGCTACTGACGCTGAGACGCGAAAGCGTGGGGAGCAAACAGGATTAG	Bacteria	Myxococcota	Myxococcia	Myxococcales	Anaeromyxobacteraceae	Anaeromyxobacter	Myxococcales	Anaeromyxobacteraceae	Anaeromyxobacter	1	0.00253184	0	0	0	0	0	0	0	0	0	0	0	0	0	0	0.00253184	0	0	0	0	0	0	0	0	0	0	0	0	0	0	0	0
ASV01758	GTAATACGAAGGGTGCAAGCGTTACTCGGAATTACTGGGCGTAAAGCGTGCGTAGGTGGTTTGTTAAGTCTGATGTGAAAGCCCTGGGCTCAACCTGGGAATTGCATTGGATACTGGCAGGCTAGAGTGCGGTAGAGGGTAGTGGAATTCCCGGTGTAGCAGTGAAATGCGTAGAGATCGGGAGGAACATCCGTGGCGAAGGCGACTACCTGGACCAGCACTGACACTGAGGCACGAAAGCGTGGGGAGCAAACAGGATTAG	Bacteria	Proteobacteria	Gammaproteobacteria	Xanthomonadales	Xanthomonadaceae	NA	Xanthomonadales	Xanthomonadaceae	NA	1	0.00152223	0	0	0	0	0.00152223	0	0	0	0	0	0	0	0	0	0	0	0	0	0	0	0	0	0	0	0	0	0	0	0	0	0
ASV01760	GTAATACGGAGGATGCGAGCGTTATCCGGATTCATTGGGTTTAAAGGGTGCGTAGGCGGAATAATAAGTCAGTGGTGAAAGCCTGTGGCTCAACCATAGAATTGCCGTTGATACTGTTATTCTTGAGTATAGTTGAAGTGGGCGGAATGTGTAATGTAGCGGTGAAATGCTTAGATATTACACAGAACACCAATTGCGAAGGCAGCTCACTAAGCTGTTACTGACGCTGAGGCACGAAAGCGTGGGGAGCAAACAGGATTAG	Bacteria	Bacteroidota	Bacteroidia	Bacteroidales	SB-5	NA	Bacteroidales	SB-5	NA	1	0.00249405	0	0	0	0	0	0	0	0	0	0	0	0	0	0	0.00249405	0	0	0	0	0	0	0	0	0	0	0	0	0	0	0	0
ASV01763	GTAATACGGAGGGTGCAAGCGTTAATCGGAATCACTGGGCGTAAAGCGCACGTAGGCGGCACGTTAAGTCAGATGTGAAACCCCTGGGCTCAACCTGGGAATGGCATTTGATACTAGCGCGCTCGAGTCTGATAGAGGGGGGTGGAATTCCAGGTGTAGCGGTGAAATGCGTAGATATCTGGAGGAACACCGGTGGCGAAGGCGGCCCCCTGGATCATGACTGACGCTGAGGTGCGAAAGCGTGGGTAGCAAACAGGATTAG	Bacteria	Proteobacteria	Gammaproteobacteria	Run-SP154	NA	NA	Run-SP154	NA	NA	5	0.00184343	0	0	0	0	0	0	0	0	0	0	0	0	0	0	0.00102029	0.00021575	0	0	0	0	0	0.000193544	0	0.000270509	0.000143338	0	0	0	0	0	0
ASV01766	GTAATACGAAGGGGGCTAGCGTTGCTCGGAATTACTGGGCGTAAAGGGCGCGTAGGCGGCGCTGTTAGTCAGGCGTGAAATTCCTGGGCTCAACCTGGGGACTGCGCTTGATACGGCAGTGCTAGAGGATGGAAGAGGCTCGCGGAATTCCCAGTGTAGAGGTGAAATTCGTAGATATTGGGAAGAACACCGGTGGCGAAGGCGGCGAGCTGGTCCATTACTGACGCTGAGGCGCGACAGCGTGGGGAGCAAACAGGATTAG	Bacteria	Proteobacteria	Alphaproteobacteria	Acetobacterales	Acetobacteraceae	Belnapia	Acetobacterales	Acetobacteraceae	Belnapia	1	0.0015107	0	0	0	0	0.0015107	0	0	0	0	0	0	0	0	0	0	0	0	0	0	0	0	0	0	0	0	0	0	0	0	0	0
ASV01767	GTAATACGGAGGGTGCAAGCGTTACCCGGAATCACTGGGCGTAAAGGGCGTGTAGGCGGACACTTAAGTCTGGTTTTAAAGACTGCGGCTCAACCGCAGGGATGGACTGGATACTGGGTGTCTTGACCTCTGGAGAGAGAACTGGAATTCCTGGTGTAGCGGTGGAATGCGTAGATACCAGGAGGAACACCAATGGCGAAGGCAGGTTCTTGGACAGAAGGTGACGCTGAGGCGCGAAAGTGTGGGGAGCGAACCGGATTAG	Bacteria	Deinococcota	Deinococci	Deinococcales	Deinococcaceae	Deinococcus	Deinococcales	Deinococcaceae	Deinococcus	2	0.00197452	0	0	0	0	0.000784178	0	0	0	0	0	0	0	0	0	0.00119034	0	0	0	0	0	0	0	0	0	0	0	0	0	0	0	0
ASV01772	GTAATACGTAGGGTGCAAGCGTTGTCCGGAATTATTGGGCGTAAAGAGCTCGTAGGCGGTCTGTCGCGTCGGCTGTGAAAACTCGGGGCTCAACCCCGAGCCTGCAGTCGATACGGGCAGACTAGAGTGCTGTAGGGGAGACTGGAATTCCTGGTGTAGCGGTGAAATGCGCAGATATCAGGAGGAACACCGGTGGCGAAGGCGGGTCTCTGGGCAGTAACTGACGCTGAGGAGCGAAAGCGTGGGGAGCGAACAGGATTAG	Bacteria	Actinobacteriota	Actinobacteria	Frankiales	NA	NA	Frankiales	NA	NA	2	0.00103862	0	0	0	0	0	0.000242348	0	0	0.00079627	0	0	0	0	0	0	0	0	0	0	0	0	0	0	0	0	0	0	0	0	0	0
ASV01779	GTAATACGGAGGGTGCGAGCGTTAATCGGAATTACTGGGCGTAAAGCGCGCGTAGGCGGCTCACTCAGTCTGCTGTGAAAGCCCCGGGCTCAACCTGGGAATGGCAGTGGATACTGGTGGGCTAGAGTATGGTAGAGGAGAGTGGAATTTCCGGTGTAGCAGTGAAATGCGTAGAGATCGGAAGGAACACCAGTGGCGAAGGCGGCTCTCTGGACCAATACTGACGCTGAGGTGCGAAAGCGTGGGGAGCAAACAGGATTAG	Bacteria	Proteobacteria	Gammaproteobacteria	Methylococcales	Methylococcaceae	NA	Methylococcales	Methylococcaceae	NA	9	0.00182094	0	0	0	0.000194435	0	0.00032717	0	0	0	0	0	0	0	0	0.000755772	4.5421e-05	0.000342734	2.68269e-05	0	0	0	3.51899e-05	0	8.54238e-05	7.96324e-06	0	0	0	0	0	0
ASV01781	GTAATACGGAGGGTGCAAGCGTTATCCGGATTTATTGGGTTTAAAGGGTCCGTAGGCGGATTTATAAGTCAGTGGTGAAAGCCTATCGCTTAACGATAGAACTGCCATTGATACTGTAAGTCTTGAGTGTAGTTGAGGTAGCTGGAATAAGTAGTGTAGCGGTGAAATGCATAGATATTACTTAGAACACCAATTGCGAAGGCAGGTTACCAAGTTACAACTGACGCTGAGGGACGAAAGCGTGGGGAGCGAACAGGATTAG	Bacteria	Bacteroidota	Bacteroidia	Flavobacteriales	Weeksellaceae	NA	Flavobacteriales	Weeksellaceae	NA	1	0.00172661	0	0	0	0	0	0	0	0	0	0	0	0	0	0	0	0	0	0	0	0	0	0	0	0	0	0	0	0.00172661	0	0	0
ASV01784	GTAATACAGAGGGTGCAAGCGTTAATCGGAATTACTGGGCGTAAAGCGCGCGTAGGTGGTTTGTTAAGTTGGATGTGAAATCCCCGGGCTCAACCTGGGAACTGCATCCAAAACTGGCAAGCTAGAGTATGGTAGAGGGTGGTGGAATTTCCTGTGTAGCGGTGAAATGCGTAGATATAGGAAGGAACACCAGTGGCGAAGGCGACCACCTGGACTGATACTGACACTGAGGTGCGAAAGCGTGGGGAGCAAACAGGATTAG	Bacteria	Proteobacteria	Gammaproteobacteria	Pseudomonadales	Pseudomonadaceae	Pseudomonas	Pseudomonadales	Pseudomonadaceae	Pseudomonas	1	0.000899498	0	0	0	0	0.000899498	0	0	0	0	0	0	0	0	0	0	0	0	0	0	0	0	0	0	0	0	0	0	0	0	0	0
ASV01790	GTAATACGAAGGGTGCAAGCGTTACTCGGAATTACTGGGCGTAAAGCGTGCGTAGGTGGTTTGTTAAGTCTGATGTGAAAGCCCCGGGCTCAACCTGGGAATTGCATTGGATACTGGCAGTCTAGAGTGCGGTAGAGGGGTGCGGAATTCCCGGTGTAGCAGTGAAATGCGTAGATATCGGGAGGAACATCCGTGGCGAAGGCGGCACCCTGGGCCAGCACTGACACTGAGGCACGAAAGCGTGGGGAGCAAACAGGATTAG	Bacteria	Proteobacteria	Gammaproteobacteria	Xanthomonadales	Xanthomonadaceae	Lysobacter	Xanthomonadales	Xanthomonadaceae	Lysobacter	1	0.0014761	0	0	0	0	0.0014761	0	0	0	0	0	0	0	0	0	0	0	0	0	0	0	0	0	0	0	0	0	0	0	0	0	0
ASV01791	GTAATACGTAGGGGGCAAGCGTTATCCGGAATTACTGGGTGTAAAGGGTGAGTAGGCGGCTCTGCAAGTCATATGTGAAAACTTTTGGCTCAACCAAAAGATTGCATAAGAAACTGTGGGGCTAGAGTGCAGGAGAGGTAAGCGGAATTCCTAGTGTAGCGGTGAAATGCGTAGATATTAGGAAGAACACCAGTGGCGAAGGCGGCTTACTGGACTGTAACTGACGCTGAGTCACGAAAGCGTGGGGAGCGAACAGGATTAG	Bacteria	Firmicutes	Clostridia	Lachnospirales	Lachnospiraceae	NA	Lachnospirales	Lachnospiraceae	NA	9	0.00149675	0	0	0	0	0	0	0	1.08823e-05	0	0.000493527	0	0	2.17761e-05	0	0	0	0	0	0	0.000504159	0.000279574	7.03798e-05	0	0	2.38897e-05	0	0	3.98449e-05	5.2714e-05	0	0
ASV01792	GTAATACGTAGGTGGCAAGCGTTATCCGGATTTATTGGGCGTAAAGCGAGCGCAGGCGGTTTGATAAGTCTGATGTGAAAGCCTTTGGCTTAACCAAAGAAGTGCATCGGAAACTGTCAGACTTGAGTGCAGAAGAGGACAGTGGAACTCCATGTGTAGCGGTGGAATGCGTAGATATATGGAAGAACACCAGTGGCGAAGGCGGCTGTCTGGTCTGCAACTGACGCTGAGGCTCGAAAGCATGGGTAGCGAACAGGATTAG	Bacteria	Firmicutes	Bacilli	Lactobacillales	Lactobacillaceae	Lactobacillus	Lactobacillales	Lactobacillaceae	Lactobacillus	5	0.00128222	0	0	0	0	0	9.69391e-05	0	0	0	0	0	0	0	0	0	0.000317947	0	0	0	0	0	0.000316709	0	0	0.000366309	0	0.000184318	0	0	0	0
ASV01800	GTAATACGTAGGGGGCGAGCGTTGTCCGGAATCATTGGGCGTAAAGCGCGTGTAGGCGGCCATCCAAGTCCGATGTGAAAGCTCGGGGCTCAACCCCGAGTCTGCATTGGAAACTGGATGGCTTGAGTCCGGAAGAGGAGACTGGAATTCCTGGTGTAGCGGTGAAATGCGCAGATATCAGGAAGAACACCGGTGGCGAAGGCGGGTCTCTGGGACGGTACTGACGCTGAGACGCGAAAGCGTGGGGAGCAAACAGGATTAG	Bacteria	Actinobacteriota	Thermoleophilia	Gaiellales	NA	NA	Gaiellales	NA	NA	6	0.00172417	0	0	0	0	0	0	0	0	0	0	0	0	0	0	0.00102029	0	0	0	0	0	0	0.000237532	0	5.69492e-05	0.000167228	3.94211e-05	0.00020275	0	0	0	0
ASV01803	GTAATACGGAGGGAGCTAGCGTTGTTCGGAATTACTGGGCGTAAAGCGCACGTAGGCGGCGATTCAAGTCAGAGGTGAAAGCCCGGGGCTCAACCCCGGAACTGCCTTTGAAACTAGATTGCTAGAATCCTGGAGAGGTGAGTGGAATTCCGAGTGTAGAGGTGAAATTCGTAGATATTCGGAAGAACACCAGTGGCGAAGGCGACTCACTGGACAGGTATTGACGCTGAGGTGCGAAAGCGTGGGGAGCAAACAGGATTAG	Bacteria	Proteobacteria	Alphaproteobacteria	Sphingomonadales	Sphingomonadaceae	Qipengyuania	Sphingomonadales	Sphingomonadaceae	Qipengyuania	2	0.00145314	0	0	0	0	0.00130312	0	0	0	0.000150022	0	0	0	0	0	0	0	0	0	0	0	0	0	0	0	0	0	0	0	0	0	0
ASV01810	GTAATACGTAGGGTGCGAGCGTTGTCCGGAATTACTGGGCGTAAAGAGCTCGTAGGCGGTTTGTCGCGTCGTCCGTGAAAACTCGGAGCTTAACTCCGAGCTTGCGGGCGATACGGGCAGACTTGAGTACTACAGGGGAGACTGGAATTCCTGGTGTAGCGGTGAAATGCGCAGATATCAGGAGGAACACCGGTGGCGAAGGCGGGTCTCTGGGTAGTAACTGACGCTGAGGAGCGAAAGCATGGGTAGCGAACAGGATTAG	Bacteria	Actinobacteriota	Actinobacteria	Corynebacteriales	Dietziaceae	Dietzia	Corynebacteriales	Dietziaceae	Dietzia	2	0.00126876	0	0	0	0	0.000934094	0	0	0	0.000334664	0	0	0	0	0	0	0	0	0	0	0	0	0	0	0	0	0	0	0	0	0	0
ASV01811	GTAATACGGAGGGTGCAAGCGTTATCCGGATTTATTGGGTTTAAAGGGTCCGTAGGCTGACTTATAAGTCAGTGGTGAAAGCCTGTCGCTTAACGATAGAACTGCCATTGATACTGTAAGTCTTGAGTATATTTGAGGTAGCTGGAATAAGTAGTGTAGCGGTGAAATGCATAGATATTACTTAGAACACCAATTGCGAAGGCAGGTTACCAAGATATAACTGACGCTGAGGGACGAAAGCGTGGGGAGCGAACAGGATTAG	Bacteria	Bacteroidota	Bacteroidia	Flavobacteriales	Weeksellaceae	Cloacibacterium	Flavobacteriales	Weeksellaceae	Cloacibacterium	2	0.00244242	0.000547254	0	0.00189517	0	0	0	0	0	0	0	0	0	0	0	0	0	0	0	0	0	0	0	0	0	0	0	0	0	0	0	0
ASV01812	GTAATACGGGGGGTGCAAGCGTTAATCGGAATCACTGGGCGTAAAGCGCACGTAGGCTGCATTATAAGTCAGGGGTGAAAGCCCACCGCTCACCGGTGGAACTGCCTTTGATACTGTTTTGCTTGAGTTTGTGAGAGGATAGTGGAATTCCAGGTGTAGGAGTGAAATCCGTAGAGATCTGGAGGAACATCAGTGGCGAAGGCGACTATCTGGCACAATACTGACGCTGAGGTGCGAAAGCGTGGGGATCAAACAGGATTAG	Bacteria	Desulfobacterota	Desulfovibrionia	Desulfovibrionales	Desulfovibrionaceae	Desulfovibrio	Desulfovibrionales	Desulfovibrionaceae	Desulfovibrio	3	0.000859166	0	0	0	0	0	0	0	0	0	0.000332844	0	0	0	0	0	0	0	0	0	0.000358218	0	0	0	0	0	0	0	0	0	0	0.000168104
ASV01813	GTAATACGGAGGATCCAAGCGTTATCCGGAATCATTGGGTTTAAAGGGTTCGTAGGCGGTTTTATAAGTCAGTGGTGAAATCTGGTCGCTCAACGATCAAACGGCCATTGATACTGTAAGACTTGAATTATTGTGAAGTAACTAGAATATGTAGTGTAGCGGTGAAATGCTTAGATATTACATGGAATACCAATTGCGAAGGCAGGTTACTAACAATATATTGACGCTGATGAACGAAAGCGTGGGGAGCGAACAGGATTAG	Bacteria	Bacteroidota	Bacteroidia	Flavobacteriales	Flavobacteriaceae	Flavobacterium	Flavobacteriales	Flavobacteriaceae	Flavobacterium	2	0.00163507	0	0	0	0	0	0	0	0	0	0	0.00148913	0	0	0	0	0	0	0	0	0.000145941	0	0	0	0	0	0	0	0	0	0	0
ASV01818	GTAATACGGAGGGTGCAAGCGTTACTCGGAATCACTGGGCGTAAAGAGCGTGTAGGCGGGTGAATAAGTCAGAAGTGAAATCCTATAGCTTAACTATAGAACTGCTTTTGAAACTGTATACCTAGAATGTGGGAGAGGCAGATGGAATTTCTGGTGTAGGGGTAAAATCCGTAGAGATCAGAAGGAATACCGATTGCGAAGGCGATCTGCTGGAACATTATTGACGCTGAGACGCGAAAGCGTGGGGAGCAAACAGGATTAG	Bacteria	Campilobacterota	Campylobacteria	Campylobacterales	Arcobacteraceae	NA	Campylobacterales	Arcobacteraceae	NA	1	0.00137928	0	0	0	0	0	0	0	0	0	0	0	0	0	0	0.00137928	0	0	0	0	0	0	0	0	0	0	0	0	0	0	0	0
ASV01819	GTAATACGGAGGGGGCTAGCGTTGTTCGGAATTACTGGGCGTAAAGCGCACGTAGGCGGACTGGAAAGTCAGAGGTGAAATCCCAGGGCTCAACCTTGGAACTGCCTTTGAAACTCCCGGTCTTGAGGTCGAGAGAGGTGAGTGGAATTCCGAGTGTAGAGGTGAAATTCGTAGATATTCGGAGGAACACCAGTGGCGAAGGCGGCTCACTGGCTCGATACTGACGCTGAGGTGCGAAAGCGTGGGGAGCAAACAGGATTAG	Bacteria	Proteobacteria	Alphaproteobacteria	Rhodobacterales	Rhodobacteraceae	Rhodobacter	Rhodobacterales	Rhodobacteraceae	Rhodobacter	1	0.00234289	0	0	0	0	0	0	0	0	0	0	0	0	0	0	0.00234289	0	0	0	0	0	0	0	0	0	0	0	0	0	0	0	0
ASV01820	GTAATACGAAGGGGGCTAGCGTTGTTCGGAATCACTGGGCGTAAAGCGCACGTAGGCGGATTGTTAAGTGAGGGGTGAAATCCCGGGGCTCAACCCCGGAACTGCCTTTCATACTGGCAATCTCGAGTTCGAGAGAGGTAAGTGGAATTCCGAGTGTAGAGGTGAAATTCGTAGATATTCGGAGGAACACCAGTGGCGAAGGCGGCTTACTGGATCGATACTGACGCTGAGGTGCGAAAGCGTGGGGAGCAAACAGGATTAG	Bacteria	Proteobacteria	Alphaproteobacteria	Rhizobiales	Rhizobiaceae	NA	Rhizobiales	Rhizobiaceae	NA	2	0.00159399	0	0	0	0	0	0	0	0	0	0	0	0	0	0	0	0	0	0	0	0	0.000571304	0	0	0	0	0	0	0.00102269	0	0	0
ASV01827	GTAATACGGAGGAGGCAAGCGTTATCCGGAATTATTGGGCGTAAAGCGTTCGTAGGTGGCTTTTCAAGTCGGCGGTCAAAGACCCGGGCTCAACTCGGGAAAGGCCGTGGAAACTGGGAAGCTAGAGTGCGGTAGGGGTAGAGGGAATTCCCGGTGTAGCGGTGAAATGCGTAGATATCGGGAAGAACACCGGTGGCGAAAGCGCTCTACTGGGCCGCAACTGACACTGAGGGACGAAAGCTAGGGGAGCGAATGGGATTAG	Bacteria	Cyanobacteria	Cyanobacteriia	Cyanobacteriales	NA	NA	Cyanobacteriales	NA	NA	1	0.002324	0	0	0	0	0	0	0	0	0	0	0	0	0	0	0.002324	0	0	0	0	0	0	0	0	0	0	0	0	0	0	0	0
ASV01837	GTAATACGGAGGGTGCAAGCGTTATCCGGATTTATTGGGTTTAAAGGGTCCGTAGGCGGGCTTATAAGTCAGTGGTGAAAGCCTGTCGCTTAACGATAGAACTGCCATTGATACTGTAAGTCTTGAGTATATTTGAAGTAGCTGGAATAAGTAGTGTAGCGGTGAAATGCATAGATATTACTTAGAACACCAATTGCGAAGGCAGGTTACTAAGATATAACTGACGCTGAGGGACGAAAGCGTGGGGAGCGAACAGGATTAG	Bacteria	Bacteroidota	Bacteroidia	Flavobacteriales	Weeksellaceae	Cloacibacterium	Flavobacteriales	Weeksellaceae	Cloacibacterium	1	0.00143952	0.00143952	0	0	0	0	0	0	0	0	0	0	0	0	0	0	0	0	0	0	0	0	0	0	0	0	0	0	0	0	0	0
ASV01839	GTAATACGTAGGGTCCAAGCGTTAATCGGAATTACTGGGCGTAAAGCGTGCGCAGGTGGCCCGTTAAGAGTGATGTGAAATCCCCGAGCTCAACTTGGGAATTGCATTGCTAACTGGCGGGCTAGAGTACGGGAGAGGGGGGTGGAATTCCACGTGTAGCAGTGAAATGCGTAGATATGTGGAGGAACACCGATGGCGAAGGCAGCCCCCTGGCCTGCTACTGACACTCATGCACGAAAGCGTGGGGAGCAAACAGGATTAG	Bacteria	Proteobacteria	Gammaproteobacteria	Burkholderiales	Chitinibacteraceae	NA	Burkholderiales	Chitinibacteraceae	NA	3	0.00145091	0	0	0.000311863	0	0	0	0	0	0	0.00102149	0.000117563	0	0	0	0	0	0	0	0	0	0	0	0	0	0	0	0	0	0	0	0
ASV01840	GTAATACGGAGGATGCAAGCGTTATCCGGAATTATTGGGCGTAAAGCGTCCGTAGGTGGTTATGCAAGTCTGCCGTTAAAGAATGGAGCTTAACTCCATAGGAGCGGTGGAAACTGCAAGACTAGAGTACAGTAGGGGTAGCAGGAATTCCCAGTGTAGCGGTGAAATGCGTAGATATTGGGAAGAACATCGGTGGCGAAAGCGTGCTACTGGGCTGAAACTGACACTGAGGGACGAAAGCTAGGGTAGCGAAAGGGATTAG	Bacteria	Cyanobacteria	Cyanobacteriia	Cyanobacteriales	Microcystaceae	Synechocystis_PCC-6803	Cyanobacteriales	Microcystaceae	Synechocystis_PCC-6803	5	0.00143737	0	0	0	0	0	0	0	0	0	0	0	0	0	0	0	0.000488276	4.8962e-05	0	0	0	0	0.000343101	0	0.000298983	0	0	0.000258045	0	0	0	0
ASV01841	GTAATACGGAGGGTGCGAGTGTTATTCGGAATCACTGGGCGTAAAGAGCACGTAGGCGGATCGGTAAGTCAGATGTGAAATCCCGGAGCTCAACTCCGGAACTGCATTTGATACTGCCAGTCTTGAGTGAGGTAGAGGGGGGTGGAATTCCCGGTGTAGAGGTGAAATTCGTAGATATCGGGAGGAACACCAGAGGCGAAGGCGACCCCCTGGGCCTTTACTGACGCTGAGGTGCGAAAGCGTGGGGAGCAAACAGGATTAG	Bacteria	NA	NA	NA	NA	NA	NA	NA	NA	1	0.00228621	0	0	0	0	0	0	0	0	0	0	0	0	0	0	0.00228621	0	0	0	0	0	0	0	0	0	0	0	0	0	0	0	0
ASV01847	GTAATACGTAGGGTGCGAGCGTTAATCGGAATTACTGGGCGTAAAGCGTGCGCAGGCGGTTATGTAAGACAGATGTGAAATCCCCGGGCTCAACCTGGGAACTGCGTTTGTGACTGCATAACTAGAGTACGGCAGAGGGAGGTGGAATTCCACGTGTAGCAGTGAAATGCGTAGAGATGTGGAGGAACACCGATGGCGAAGGCAGCCTCCTGGGCCAGTACTGACGCTCATGCACGAAAGCGTGGGGAGCAAACAGGATTAG	Bacteria	Proteobacteria	Gammaproteobacteria	Burkholderiales	Rhodocyclaceae	Zoogloea	Burkholderiales	Rhodocyclaceae	Zoogloea	6	0.00167717	0	0	0.000551757	0	0	0	0	0	0	0.000424663	0.0001045	0	0	0	0.000491252	0	0	0	0	0	0	0	0	0	0	0	0	0	5.2714e-05	5.22848e-05	0
ASV01848	GTAATACGAAGGGGGCTAGCGTTGTTCGGAATTACTGGGCGTAAAGCGCACGTAGGCGGGTATTTAAGTCAGGGGTGAAATCCCAGAGCTCAACTCTGGAACTGCCTTTGATACTGGGTACCTAGAGTATGGAAGAGGTGAGTGGAATTCCGAGTGTAGAGGTGAAATTCGTAGATATTCGGAGGAACACCAGTGGCGAAGGCGGCTCACTGGTCCATTACTGACGCTGAGGTGCGAAAGCGTGGGGAGCAAACAGGATTAG	Bacteria	Proteobacteria	Alphaproteobacteria	Rhizobiales	Rhizobiaceae	Shinella	Rhizobiales	Rhizobiaceae	Shinella	3	0.00114496	0.000701913	0	0.000287873	0	0	0	0	0	0	0	0	0	0	0	0	0	0	0	0	0	0	0	0	0	0	0	0	0	0	0	0.000155173
ASV01851	GTAATACGGAGGGAGCTAGCGTTGTTCGGAATTACTGGGCGTAAAGCGCGCGTAGGCGGTTTTTTAAGTCAGAGGTGAAAGCCTGGTGCTCAACACCAGAACTGCCTTTGAAACTGGAAAACTTGAATCTTGGAGAGGTCAGTGGAATTCCGAGTGTAGAGGTGAAATTCGTAGATATTCGGAAGAACACCAGTGGCGAAGGCGACTGACTGGACAAGTATTGACGCTGAGGTGCGAAAGCGTGGGGAGCAAACAGGATTAG	Bacteria	Proteobacteria	Alphaproteobacteria	Sphingomonadales	Sphingomonadaceae	Sphingopyxis	Sphingomonadales	Sphingomonadaceae	Sphingopyxis	3	0.00148054	0	0	0	0	0	0	0	0	0	0	0	0	0	0	0	0	0	0	0	0	6.0777e-05	0.000211139	0	0	0	0	0	0.00120863	0	0	0
ASV01855	GTAATACGGAGGGTGCAAGCGTTAATCGGAATTACTGGGCGTAAAGCGCATGTAGGCGGCTTTATAAGTCAGAAGTGAAATCCCAGGGCTTACCCCTGGAATTGCTTTTGAAACTGTATGGCTTGAGTTCGTGAGGGGGTGGCGGAATTCCTGGTGTAGGAGTGAAATCCGTAGATATCAGGAGGAACACCGGTGGCGAAGGCGGCCACCTGGCGCGACACTGACGCTGAGATGCGAAAGCGTGGGGAGCAAACAGGATTAG	Bacteria	Desulfobacterota	NA	NA	NA	NA	NA	NA	NA	5	0.00109036	0	0	0	0	0	0	0	0	0	0	0	0	0.000119768	0	0	0	0	0	0	0	0	0.000246329	0	0	0.000230934	0	0	0.000252351	0.000240978	0	0
ASV01859	GTAATACGGAGGGTGCAAGCGTTATCCGGATTCACTGGGTTTAAAGGGTGCGTAGGAGGGCAGGTAAGTCAGTGGTGAAATCTCCGGGCTCAACTCGGAAACTGCCGTTGATACTATCAGTCTTGAATGCCGTGGAGATGAGCGGAATATGTCATGTAGCGGTGAAATGCTTAGATATGACATAGAACACCAATTGCGAAGGCAGCTCGTTACACGAACATTGACTCTGAGGCACGAAAGCGTGGGGATCAAACAGGATTAG	Bacteria	Bacteroidota	Bacteroidia	Chitinophagales	Chitinophagaceae	Flavisolibacter	Chitinophagales	Chitinophagaceae	Flavisolibacter	1	0.00136078	0	0	0	0	0.00136078	0	0	0	0	0	0	0	0	0	0	0	0	0	0	0	0	0	0	0	0	0	0	0	0	0	0
ASV01866	GTAATACGAAGGGTGCTAGCGTTGTTCGGATTTACTGGGCGTAAAGCGCACGTAGGCGGCTTTATAAGTCGGTGGTGAAATCCCGGAGCTTAACTTCGGAATTGCCGCCGAGACTGTAGAGCTTGAGTGTATGAGAGGATGACGGAATATCCAGTGTAGAGGTGAAATTCGTAGATATTGGATAGAACACCAGTGGCGAAGGCGGTCATCTGGCATACAACTGACGCTGAGGTGCGAAAGCGTGGGTAGCAAACAGGATTAG	Bacteria	Proteobacteria	Alphaproteobacteria	NA	NA	NA	NA	NA	NA	3	0.000947601	0	0	0	0	0	0	0	0	0	0	0	0	0	0	0	0	0	0	0	0	0	0	0	0	0.00058928	0	0	7.96897e-05	0.000278631	0	0
ASV01872	GTAATACGTAGGGTGCGAGCGTTGTCCGGAATTATTGGGCGTAAAGGGCTCGTAGGCGGTTTGTCGCGTCGGGAGTGAAAACGCCGTGCTTAACACGGCGCTTGCTTTCGATACGGGCAGACTAGAGGTATTCAGGGGAGAACGGAATTCCTGGTGTAGCGGTGAAATGCGCAGATATCAGGAGGAACACCGGTGGCGAAGGCGGTTCTCTGGGAATGACCTGACGCTGAGGAGCGAAAGTGTGGGGAGCGAACAGGATTAG	Bacteria	Actinobacteriota	Actinobacteria	Propionibacteriales	Nocardioidaceae	Nocardioides	Propionibacteriales	Nocardioidaceae	Nocardioides	1	0.00133772	0	0	0	0	0.00133772	0	0	0	0	0	0	0	0	0	0	0	0	0	0	0	0	0	0	0	0	0	0	0	0	0	0
ASV01873	GTAATACGGAGGGGGTTAGCGTTGTTCGGATTTACTGGGCGTAAAGCGCGCGTAGGCGGATCAGAAAGTTGGGGGTGAAATCCCGGGGCTCAACCCCGGAATTGCCTTCAAAACTCCTGGTCTTGAGTTCGAGAGAGGTGAGTGGAATTCCGAGTGTAGAGGTGAAATTCGTAGATATTCGGAGGAACACCAGTGGCGAAGGCGGCTCACTGGCTCGATACTGACGCTGAGGTGCGAAAGCGTGGGGAGCAAACAGGATTAG	Bacteria	Proteobacteria	Alphaproteobacteria	Rhodobacterales	Rhodobacteraceae	NA	Rhodobacterales	Rhodobacteraceae	NA	5	0.00138614	0	0	0	0	0	0	0	0	0	0	0	0	0	0	0.000453463	0.000420144	0	0	0	0	0	0.000228734	0	0.000199322	0	8.44737e-05	0	0	0	0	0
ASV01874	GTAATACGTAGGGGGCGAGCGTTATCCGGAATTATTGGGCGTAAAGGGTTCGCAGGTGGACCAATAAGTCAGGTGTGAAAGGTAGTGGCTCAACCACTGCAAGCACCTGAAACTGTAGGTCTTGAGTGCAGGAGAGGAAAGTGGAATTCCTGGTGTAGGAGTGAAATCCGTAGAGATCAGGAGGAACATCAGTGGCGAAGGCGACTGTCTGGCACAACACTGACGCTGAGGTGCGAAAGCGTGGGTATCAAACAGGATTAG	Bacteria	NA	NA	NA	NA	NA	NA	NA	NA	1	0.00074034	0	0	0	0	0	0	0	0	0	0	0	0	0	0	0	0	0	0	0	0	0	0	0	0.00074034	0	0	0	0	0	0	0
ASV01883	GTAATACGAAGGGTGCAAGCGTTGTTCGGATTTACTGGGCGTAAAGGGCGCGTAGGCGGTCTGACAAGTCAGTGGTGAAAACCCTGGGCTCAACCTGGGAATTGCCGTTGATACTGTTGGGCTAGTGGTGACGAGAGGATGGCGGAATATCCAGTGTAGAGGTGAAATTCGTAGATATTGGGTAGAACACCGGTTGCGAAGGCGGCTATCTGGAGTCAATCAGACGCTGAGGCGCGAAAGCGTGGGGATCAAACAGGATTAG	Bacteria	Proteobacteria	Alphaproteobacteria	NA	NA	NA	NA	NA	NA	6	0.00140893	0	0	0.000167926	0	0	0	0	0	0	0.000619778	3.91875e-05	0	0.000402857	0	0	0	0	0	0	0	7.29324e-05	0	0	0	0	0	0	0.000106253	0	0	0
ASV01887	GTAATACGTAGGTCCCGAGCGTTATCCGGATTTATTGGGCGTAAAGCGAGCGCAGGCGGTTAGATAAGTCTGAAGTTAAAGGCTGTGGCTTAACCATAGTACGCTTTGGAAACTGTTTAACTTGAGTGCAGAAGGGGAGAGTGGAATTCCATGTGTAGCGGTGAAATGCGTAGATATATGGAGGAACACCGGTGGCGAAAGCGGCTCTCTGGTCTGTAACTGACGCTGAGGCTCGAAAGCGTGGGGAGCAAACAGGATTAG	Bacteria	Firmicutes	Bacilli	Lactobacillales	Streptococcaceae	Streptococcus	Lactobacillales	Streptococcaceae	Streptococcus	2	0.000860168	0	0	0	0	0	0.000763396	0	0	0	0	0	0	0	0	0	0	0	0	0	0	0	9.67722e-05	0	0	0	0	0	0	0	0	0
ASV01893	GTAATACGAAGGGTGCAAGCGTTAATCGGAATTACTGGGCGTAAAGCGCGCGTAGGTGGTTCGTTAAGTTGGATGTGAAAGCCCCGGGCTCAACCTGGGAACTGCATCCAAAACTGGCGAGCTAGAGTACGGTAGAGGGTGGTGGAATTTCCTGTGTAGCGGTGAAATGCGTAGATATAGGAAGGAACACCAGTGGCGAAGGCGACCACCTGGACTGATACTGACACTGAGGTGCGAAAGCGTGGGGAGCAAACAGGATTAG	Bacteria	Proteobacteria	Gammaproteobacteria	Pseudomonadales	Pseudomonadaceae	Pseudomonas	Pseudomonadales	Pseudomonadaceae	Pseudomonas	3	0.00113676	0	0	0	0	0.000749582	0.000133291	0	0	0.000253883	0	0	0	0	0	0	0	0	0	0	0	0	0	0	0	0	0	0	0	0	0	0
ASV01894	GTAATACGGGGGGTCCAAGCGTTATTCGGAATTATTGGGCGTAAAGCGCATGTAGGCGGTTGGGTATGTCAGATGTGAAAGCTCGGGGCTTAACCCCGGAAGTGCATTTGAAACTGCCTGGCTTGAGTCTCGGAGAGGAAGGTGGAATTCCCAGTGTAGAGGTGGAATTCGTAGATATTGGGAGGAACACCGGTGGCGAAAGCGACCTTCTGGACGATGACTGACGCTCAGATGCGAAAGCGTGGGTAGCAAACAGGATTAG	Bacteria	Rs-K70_termite_group	NA	NA	NA	NA	NA	NA	NA	2	0.00199256	0	0.00133617	0	0	0	0	0	0	0	0	0	0	0	0	0	0	0	0	0	0	0.000656391	0	0	0	0	0	0	0	0	0	0
ASV01896	GTAATACGGAGGGTGCGAGCGTTAATCGGAATTACTGGGCGTAAAGCGTGCGTAGGCGGTGGGGTCAGTCAGCCGTGAAAGCCCTGGGCTTAACCTGGGAACGGCGGTTGAGACGGCCCGACTTGAGTGGGCTAGAGGATCGTGGAATTCCGGGTGTAGCGGTGAAATGCGTAGAGATCCGGAGGAACACCGATGGCGAAGGCAGCGGTCTGGGGCCACACTGACGCTGAGGCACGACGGCGTGGGGAGCAAACAGGATTAG	Bacteria	Proteobacteria	Gammaproteobacteria	Competibacterales	Competibacteraceae	Candidatus_Competibacter	Competibacterales	Competibacteraceae	Candidatus_Competibacter	3	0.00150632	0	0	0	0	0	0	0	0	0	0	0	0	0	0	0.00107698	0	0	0	0	0	0	0.000316709	0	0	0	0.000112632	0	0	0	0	0
ASV01897	GTAATACGGGGGGTGCTAGCGTTGTTCGGAATCATTGGGCGTAAAGAGCGTGTAGGCGGCTGGATAAGTCAGATGTGAAAGCCCTGGGCTTAACCCAGGAAGTGCATTTGAAACTGTTCAGCTTGAGTAAGGGAGAGGAAAGTGGAATTCCTGGTGTAGAGGTGAAATTCGTAGATATCAGGAGGAACACCGGTGGCGAAGGCGACTTTCTGGCCCTATACTGACGCTGAGACGCGAGAGCGTGGGTAGCAAACAGGATTAG	Bacteria	Desulfobacterota	Syntrophia	Syntrophales	Smithellaceae	Smithella	Syntrophales	Smithellaceae	Smithella	1	0.00213506	0	0	0	0	0	0	0	0	0	0	0	0	0	0	0.00213506	0	0	0	0	0	0	0	0	0	0	0	0	0	0	0	0
ASV01901	GTAATACGTAGGGGGCAAGCGTTATCCGGAATTACTGGGTGTAAAGGGTGAGTAGGCGGCTTGGTAAGTCATATGTGAAAGCCCGGAGCTCAACTCCGGGACTGCATAAGAAACTACTAGGCTAGAGTACAGGAGAGGTAAGCGGAATTCCTAGTGTAGCGGTGAAATGCGTAGATATTAGGAAGAACACCAGTGGCGAAGGCGGCTTACTGGACTGAAACTGACACTGAGTCACGAAAGCGTGGGGAGCAAACAGGATTAG	Bacteria	Firmicutes	Clostridia	Lachnospirales	Lachnospiraceae	NA	Lachnospirales	Lachnospiraceae	NA	5	0.00116363	0	0	0	0.000757273	0	0	0	0	0	0	0	0	0.000239537	0	0	0	0	0	0	0.000106139	0	0	0	0	7.96324e-06	0	0	0	5.2714e-05	0	0
ASV01905	GTAATACGTAGGGTGCGAGCGTTAATCGGAATTACTGGGCGTAAAGCGTGCGCAGGCGGTTATGTAAGTCAGATGTGAAATCCCCGGGCTTAACCTGGGAATGGCATTTGAGACTGCATGGCTAGAGTGTAGCAGAGGGGGGTAGAATTCCACGTGTAGCAGTGAAATGCGTAGAGATGTGGAGGAATACCGATGGCGAAGGCAGCCCCCTGGGTTACTACTGACGCTCATGTACGAAAGCGTGGGGAGCAAACAGGATTAG	Bacteria	Proteobacteria	Gammaproteobacteria	Burkholderiales	NA	NA	Burkholderiales	NA	NA	6	0.000970527	0.000392595	2.2647e-05	0	0	0	0	0.000264526	0	0	0.000241025	0	0	0	0	0	0	0	0	0	1.32674e-05	3.64662e-05	0	0	0	0	0	0	0	0	0	0
ASV01907	GTAATACGGAGGAGGCAAGCGTTATCCGGAATGATTGGGCGTAAAGAGTTCGTAGGTGGTAATGAAAGTTTGCCGTTAAAGACTAAGGCTTAACCTTAGGAGAGCGGTGAAAACTACATAACTAGAGTATGGAAGGGGCAGAGGGAATTCCTGGTGTAGCGGTGAAATGCGTAGAGATCAGGAGGAACATCGGTGGCGAAAGCGCTCTGCTAGGCCAAAACTGACACTGAGGAACGAAAGCTAGGGGAGCGAAAGGGATTAG	Bacteria	Cyanobacteria	Cyanobacteriia	Cyanobacteriales	Phormidiaceae	Planktothrix_NIVA-CYA_15	Cyanobacteriales	Phormidiaceae	Planktothrix_NIVA-CYA_15	4	0.00189504	0	0	0	0	0	0	0	0	0	0	0	0	0	0	0	0	0	0.00120721	0	0	0	0.000123165	0	0.000341695	0.000222971	0	0	0	0	0	0
ASV01912	GTAATACGGAGGGTGCAAGCGTTACTCGGAATCACTGGGCGTAAAGAGCGTGTAGGCGGGTATATAAGTCAGAAGTGAAATCCTATAGCTTAACTATAGAACTGCTTTTGAAACTGTATACCTAGAATGTGGGAGAGGTAGATGGAATTTCTGGTGTAGGGGTAAAATCCGTAGAGATCAGAAGGAATACCGATTGCGAAGGCGATCTACTGGAACATTATTGACGCTGAGATGCGAAAGCGTGGGGAGCAAACAGGATTAG	Bacteria	Campilobacterota	Campylobacteria	Campylobacterales	Arcobacteraceae	Pseudarcobacter	Campylobacterales	Arcobacteraceae	Pseudarcobacter	5	0.000666907	0	0	0	0	0	0	0	0.000108823	0	0	0	0.000113874	0	0	1.88943e-05	0.000363368	0	0	0	0	0	0	0	0	0	6.19474e-05	0	0	0	0	0
ASV01920	GTAATACGGAGGGTGCAAGCGTTAATCGGAATTACTGGGCGTAAAGCGCATGCAGGTGGTTTGTTAAGTCAGATGTGAAAGCCCTGGGCTCAACCTAGGAATTGCATTTGAAACTGACAAGCTAGAGTACTGTAGAGGGGGGTAGAATTTCAGGTGTAGCGGTGAAATGCGTAGAGATCTGAAGGAATACCGATGGCGAAGGCGGCCCCCTGGACAGATACTGACACTCAGATGCGAAAGCGTGGGGAGCAAACAGGATTAG	Bacteria	Proteobacteria	Gammaproteobacteria	Vibrionales	Vibrionaceae	Vibrio	Vibrionales	Vibrionaceae	Vibrio	1	0.00249117	0	0.00249117	0	0	0	0	0	0	0	0	0	0	0	0	0	0	0	0	0	0	0	0	0	0	0	0	0	0	0	0	0
ASV01937	GTAATACGTAGGGGGCGAGCGTTGTCCGGAATTACTGGGCGTAAAGCGCACGCAGGCGGATATATAAGTCGGCCGTGAAAGTCAGTGGCTTACCCATTGAATGTCGGTCGATACTGTGTATCTGGAGTGTGAGAGAGGGAAGTGGAATTCCCGGTGTAGCGGTGAAATGCGTAGATATCGGGAGGAACACCAGTGGCGAAGGCGGCTTCCTGGCTCACAACTGACGCTCATGTGCGAAAGCTAGGGTAGCGAACGGGATTAG	Bacteria	Synergistota	Synergistia	Synergistales	Synergistaceae	NA	Synergistales	Synergistaceae	NA	9	0.00122108	9.51746e-05	0.00022647	0.000119947	0	0	0	0	0	0	0.000183638	0.000143688	0	0.000152432	0	0	0	0	0	0	0	0	0	0	0	0.000103522	0	0	5.31265e-05	0.000143081	0	0
ASV01941	GTAATACGGAGGGGGCTAGCGTTGTTCGGAATTACTGGGCGTAAAGCGCACGTAGGCGGATCAGTCAGTCAGGGGTGAAATCCCGGGGCTCAACCCCGGAACTGCCTTTGATACTGCTGGTCTTGAGGTCGAGAGAGGTGAGTGGAATTCCGAGTGTAGAGGTGAAATTCGTAGATATTCGGAGGAACACCAGTGGCGAAGGCGGCTCACTGGCTCGATACTGACGCTGAGGTGCGAAAGCGTGGGGAGCAAACAGGATTAG	Bacteria	Proteobacteria	Alphaproteobacteria	Rhodobacterales	Rhodobacteraceae	NA	Rhodobacterales	Rhodobacteraceae	NA	4	0.00103746	0	0	0	0	0	0.00032717	0	0	0	0	0	0	0	0	0.000472358	0	0	0	0	0	0	0	0	0.000142373	9.55589e-05	0	0	0	0	0	0
ASV01942	GTAATACGGAGGATGCGAGCGTTATCCGGATTTATTGGGTTTAAAGGGTGCGCAGGCGGATTTATAAGTCAGCGGTGAAATCTCGAGGCTCAACCTCGAACCTGCCGTTGAAACTGTAGACCTTGAGTATAGATGAAGTAGGCGGAATTCGTTGTGTAGCGGTGAAATGCATAGATATAACGAAGAACTCCAATTGCGTAAGCAGCTTACTAAACTATCACTGACGCTCAAGCACGAAAGCGTGGGTATCAAACAGGATTAG	Bacteria	Bacteroidota	Bacteroidia	Bacteroidales	Dysgonomonadaceae	Dysgonomonas	Bacteroidales	Dysgonomonadaceae	Dysgonomonas	6	0.000980781	0	0	0	7.1634e-05	0	0.000157526	0	0	0	0	0	0	0	0	0	0	0	0	0	0	0.000109399	0	0	0	0.000493721	4.50527e-05	0	0	0	0	0.000103449
ASV01948	GTAAGACGGAGGGGGCAAGCGTTGTCCGGAATCACTGGGCGTAAAGCGTCCGTAGGCGGCTTCGTGCGTCGGTGCTGAAAGCGCCCCGCTTAACGGGGTGAGGCGTGCCGATACGACGAGGCTTGAGGCAGGCAGAGGGTGGCGGAATTCCGGGTGTAGTGGTGAAATGCGTAGAGATCCGGAGGAACGCCTGTGGCGCAAGCGGCCACCTGGGCCTGACCTGACGCTGAGGGACGAAAGCGTGGGGAGCAAACCGGATTAG	Bacteria	Chloroflexi	Chloroflexia	Chloroflexales	Chloroflexaceae	NA	Chloroflexales	Chloroflexaceae	NA	9	0.00136565	0.000118968	0	0	0	0	0.000290817	0	0	0	0	0	0	0	0	0	0.000204394	0	0	0	0	0	6.15823e-05	0	8.54238e-05	0	0	0.000368636	0.000132816	3.76529e-05	6.53561e-05	0
ASV01949	GTAATACGTAGGGGGCAAGCGTTATCCGGAATTACTGGGTGTAAAGGGTGAGTAGGCGGCTTGGTAAGTCATATGTGAAAGCCCGCGGCTCAACCGCGGGACTGCATAAGAAACTACTAGGCTAGAGTACAGGAGAGGTAAGCGGAATTCCTAGTGTAGCGGTGAAATGCGTAGATATTAGGAAGAACACCAGTGGCGAAGGCGGCTTACTGGACTGAAACTGACGCTGAGTCACGAAAGCGTGGGGAGCAAACAGGATTAG	Bacteria	Firmicutes	Clostridia	Lachnospirales	Lachnospiraceae	Tyzzerella	Lachnospirales	Lachnospiraceae	Tyzzerella	5	0.00118575	0	0	0	0	0	0	0	0	0	0	0	0	0	0	0	0	0	0	0	0.000119406	0	0	0	0	0.000159265	0	0	0.000610955	0.00012802	0	0.000168104
ASV01951	GTAATACGTAGGGGGCGAGCGTTATCCGGAATTATTGGGCGTAAAGGGTTCGCAGGTGGACCAATAAGTCAGGTGTGAAAGGTAGTGGCTCAACCACTGCAAGCACCTGAAACTGTAGGTCTTGAGTGCAGGAGAGGTAAGTGGAATTCCTAGTGTAGCGGTGGAATGCGTAGATATTAGGAGGAACACCAGTGGCGAAGGCGGCTTACTGGACTGTAACTGACGTTGAGGCTCGAAAGCGTGGGGAGCAAACAGGATTAG	Bacteria	Firmicutes	Clostridia	NA	NA	NA	NA	NA	NA	6	0.00105459	0	4.5294e-05	0	0	0	0	0.000115011	0	0	0	0	0	0	0	0	0	0	0	0	0	0	0.00014076	0	0	0	0	0.00060825	3.98449e-05	0.000105428	0	0
ASV01952	GTAATACGAAGGGTGCAAGCGTTAATCGGAATTACTGGGCGTAAAGCGCGCGTAGGTGGTTCAGCAAGTTGGAGGTGAAATCCCCGGGCTCAACCTGGGAACTGCCTCCAAAACTACTGAGCTAGAGTACGGTAGAGGGTGGTGGAATTTCCTGTGTAGCGGTGAAATGCGTAGATATAGGAAGGAACACCAGTGGCGAAGGCGACCACCTGGACTGATACTGACACTGAGGTGCGAAAGCGTGGGGAGCAAACAGGATTAG	Bacteria	Proteobacteria	Gammaproteobacteria	Pseudomonadales	Pseudomonadaceae	Pseudomonas	Pseudomonadales	Pseudomonadaceae	Pseudomonas	5	0.000664095	0	0	0	0.000102334	0.00017298	0	0	0	0	0	0	0	0	0.000130999	0.000245626	0	0	0	0	0	1.21554e-05	0	0	0	0	0	0	0	0	0	0
ASV01956	GTAATACGAAGGGGGCTAGCGTTGTTCGGAATTACTGGGCGTAAAGCGCACGTAGGCGGACATTTAAGTCAGGGGTGAAATCCCGGGGCTCAACCTCGGAACTGCCTTTGATACTGGGTGTCTTGAGTATGGAAGAGGTAAGTGGAATTGCGAGTGTAGAGGTGAAATTCGTAGATATTCGCAGGAACACCAGTGGCGAAGGCGGCTTACTGGTCCATTACTGACGCTGAGGTGCGAAAGCGTGGGGAGCAAACAGGATTAG	Bacteria	Proteobacteria	Alphaproteobacteria	Rhizobiales	Rhizobiaceae	NA	Rhizobiales	Rhizobiaceae	NA	5	0.000825063	0.000321214	0	0	0	0	0	0	9.79411e-05	0	0.000103296	0	0	0	0	0	0	0	0	0	0	0	0	0	0	0	9.01053e-05	0	0.000212506	0	0	0
ASV01957	GTAATACGTAGGGGGCGAGCGTTATCCGGAATTATTGGGCGTAAAGAGTACGTAGGTGGTTTCCTAAGCATGGGGTTTAAGGCAATGGCTCAACTGTTGTTCGCCCTATGAACTGGGTTACTTGAGTGCTGGAGGGGAAAGCGGAATTCCTAGTGTAGCGGTGAAATGCGTAGATATTAGGAGGAACACCAGTGGCGAAGGCGGCTTTCTGGACAGTAACTGACACTGAGGTACGAAAGTGTGGGGAGCAAACAGGATTAG	Bacteria	Firmicutes	Clostridia	Peptostreptococcales-Tissierellales	Anaerovoracaceae	Family_XIII_AD3011_group	Peptostreptococcales-Tissierellales	Anaerovoracaceae	Family_XIII_AD3011_group	6	0.00115799	0	0	0	6.14005e-05	0	0.000242348	0	0	0	0	0	0	0	0	0.00026452	0.000170329	0	0	0	0	0	0.000307912	0	0	0.000111485	0	0	0	0	0	0
ASV01958	GTAATACGGAGGGTGCAAGCGTTAATCGGAATTACTGGGCGTAAAGCGCACGTAGGCGGTTATTTAAGTCAGATGTGAAAGCCCCGGGCTCAACCTGGGAACTGCATCTGATACTGGGTAACTAGAATGTGGGAGAGGGAAGTGGAATTTCCGGTGTAGCGGTGAAATGCATAGAGATCGGAAGGAACATCAGTGGCGAAGGCGACTTCCTGGACCAACATTGACGCTGAGGTGCGAAAGCGTGGGTAGCAAACAGGATTAG	Bacteria	Proteobacteria	Gammaproteobacteria	Thiotrichales	Thiotrichaceae	Thiothrix	Thiotrichales	Thiotrichaceae	Thiothrix	1	0.000677752	0	0	0	0	0	0	0	0	0	0	0	0	0	0	0	0	0	0	0	0	0	0	0	0	0	0	0	0	0.000677752	0	0
ASV01960	GTAATACGAAGGGTGCTAGCGTTGTTCGGATTTACTGGGCGTAAAGCGCGCGTAGGCGGCTTTATAAGTCAGCGGTGAAATTCCAGGGCTCAACCTTGGGACTGCCGTTGATACTGTAGAGCTAGAGTGTATGAGAGGATGATGGAATATCCAGTGTAGAGGTGAAATTCGTAGATATTGGATAGAACACCAGTGGCGAAGGCGATTATCTGGCATACAACTGACGCTGAGGTGCGAAAGCGTGGGTAGCAAACAGGATTAG	Bacteria	Proteobacteria	Alphaproteobacteria	NA	NA	NA	NA	NA	NA	4	0.00115872	0	0	0	0.000143268	0	0	5.75056e-05	0	0	0	0	0	0.00066417	0	0	0	0.000293772	0	0	0	0	0	0	0	0	0	0	0	0	0	0
ASV01964	GTAATACGTAGGGCGCAAGCGTTGTCCGGAATTATTGGGCGTAAAGAGCTCGTAGGCGGTTTGTCGCGTCTGGTGTGAAAACTCAAGGCTCAACCTTGAGCTTGCATCGGGTACGGGCAGACTAGAGTGCGGTAGGGGTGACTGGAATTCCTGGTGTAGCGGTGGAATGCGCAGATATCAGGAGGAACACCGATGGCGAAGGCAGGTCACTGGGCCGCAACTGACGCTGAGGAGCGAAAGCATGGGGAGCGAACAGGATTAG	Bacteria	Actinobacteriota	Actinobacteria	Micrococcales	NA	NA	Micrococcales	NA	NA	2	0.000853541	0	0	0	0	0.000611198	0	0	0	0.000242343	0	0	0	0	0	0	0	0	0	0	0	0	0	0	0	0	0	0	0	0	0	0
ASV01966	GTAATACGTAGGGTGCAAGCGTTAATCGGAATTACTGGGCGTAAAGCGTGCGCAGGCGGTCTTGTAAGACAGGCGTGAAATCCCCGGGCTCAACCTGGGAATTGCGCTTGTGACTGCAAGGCTGGAGTGCGGCAGAGGGGGATGGAATTCCGCGTGTAGCAGTGAAATGCGTAGATATGCGGAGGAACACCGATGGCGAAGGCAATCCCCTGGGCCTGCACTGACGCTCATGCACGAAAGCGTGGGGAGCAAACAGGATTAG	Bacteria	Proteobacteria	Gammaproteobacteria	Burkholderiales	Comamonadaceae	Hydrogenophaga	Burkholderiales	Comamonadaceae	Hydrogenophaga	4	0.00779352	0	0	0	0.000317236	0	0	0	0	0	0	0	0	0	0	0	0	0	0	0	0	0	0	0.0070161	0	0	0	0	0.000106253	0.000353937	0	0
ASV01967	GTAATACGTAGGTGGCGAGCGTTATCCGGAATGATTGGGCGTAAAGGGTGCGTAGGTGGCAGATCAAGTCTGGAGTAAAAGGTATGGGCTCAACCCGTACTGGCTCTGGAAACTGATCAGCTAGAGAACAGAAGAGGACGGCGGAACTCCATGTGTAGCGGTAAAATGCGTAGATATATGGAAGAACACCGGTGGCGAAGGCGGCCGTCTGGTCTGGATTCTGACACTGAAGCACGAAAGCGTGGGGAGCAAATAGGATTAG	Bacteria	Firmicutes	Bacilli	Erysipelotrichales	Erysipelotrichaceae	Holdemanella	Erysipelotrichales	Erysipelotrichaceae	Holdemanella	4	0.00110052	0	0	0	0	0	0.0002787	0	0	0	0	0	0	0	0	0	0.000306592	0	0	0	0	0	0.000387089	0	0.000128136	0	0	0	0	0	0	0
ASV01975	GTAATACGTAGGGTGCGAGCGTTAATCGGAATTACTGGGCGTAAAGCGTGCGCAGGCGGTTATGTAAGACAGATGTGAAATCCCCGGGCTCAACCTGGGACCTGCATTTGTGACTGCATAGCTAGAGTACGGCAGAGGGGGATGGAATTCCGCGTGTAGCAGTGAAATGCGTAGATATGCGGAGGAACACCGATGGCGAAGGCAATCCCCTGGGCCTGTACTGACGCTCATGCACGAAAGCGTGGGGAGCAAACAGGATTAG	Bacteria	Proteobacteria	Gammaproteobacteria	Burkholderiales	Comamonadaceae	NA	Burkholderiales	Comamonadaceae	NA	3	0.00155864	0.000356905	0	0.000719683	0	0	0	0	0	0	0.000482049	0	0	0	0	0	0	0	0	0	0	0	0	0	0	0	0	0	0	0	0	0
ASV01976	GTAATACGAGGGGTGCAAGCGTTACTCGGAATCACTGGGTGTAAAGGGTGCGTAGGCGGATGATCAAGTCTTGAGTGAAAGCCAACAGCTTAACTGTTGAATTGCTTAGGAAACTGGTTATCTAGAGTGAGGGAGAGGCAGATGGAATTGGTGGTGTAGGGGTAAAATCCGTAGATATCACTAGGAATACTCATTGCGAAGGCGATCTGCTGGAACTCTACTGACGCTGAGGCACGAAAGCGTGGGGAGCAAACAGGATTAG	Bacteria	Campilobacterota	Campylobacteria	Campylobacterales	NA	NA	Campylobacterales	NA	NA	1	0.00124853	0	0	0	0	0	0	0	0	0	0	0	0	0	0	0	0	0.00124853	0	0	0	0	0	0	0	0	0	0	0	0	0	0
ASV01979	GTAATACGGAGGATGCGAGCGTTATCCGGATTTATTGGGTTTAAAGGGTGCGTAGGCGGATAGATAAGTCAGTGGTGAAAACCTGCAGCTTAACTGTAGACTTGCCGTTGATACTGTCAGTCTTGAGTATGGTCAAGGTAGGCGGAATGTGTAATGTAGCGGTGAAATGCTTAGATATTACACAGAACACCGATTGCGAAGGCAGCTTACTGGGCCATTACTGACGCTGATGCACGAAAGCGTGGGGATCGAACAGGATTAG	Bacteria	Bacteroidota	Bacteroidia	Bacteroidales	Bacteroidetes_vadinHA17	NA	Bacteroidales	Bacteroidetes_vadinHA17	NA	1	0.00192722	0	0	0	0	0	0	0	0	0	0	0	0	0	0	0.00192722	0	0	0	0	0	0	0	0	0	0	0	0	0	0	0	0
ASV01981	GTAATACGGAGGATGCGAGCGTTATCCGGATTTATTGGGTTTAAAGGGTGCGTAGGCGGGGAAATAAGTCAGCGGTGAAAGTTTGAGGCTCAACCTTAAAATTGCCGTTGAAACTGTTTTTCTTGAGTATATTTGAAGTAGGCGGAATTCGTGGTGTAGCGGTGAAATGCATAGATATCACGAAGAACTCCAATTGCGCAGGCAGCTTACTAAACTATAACTGACGCTGAAGCACGAAAGCGTGGGTATCAAACAGGATTAG	Bacteria	Bacteroidota	Bacteroidia	Bacteroidales	Dysgonomonadaceae	Dysgonomonas	Bacteroidales	Dysgonomonadaceae	Dysgonomonas	1	0.000376529	0	0	0	0	0	0	0	0	0	0	0	0	0	0	0	0	0	0	0	0	0	0	0	0	0	0	0	0	0.000376529	0	0
ASV01991	GTAATACGTAGGTCCCGAGCGTTGTCCGGATTTATTGGGCGTAAAGCGAGCGCAGGCGGTTTAATAAGTCTGAAGTTAAAGGCAGTGGCTTAACCATTGTTCGCTTTGGAAACTGTTAAACTTGAGTGCAGAAGGGGAGAGTGGAATTCCATGTGTAGCGGTGAAATGCGTAGATATATGGAGGAACACCGGTGGCGAAAGCGGCTCTCTGGTCTGTAACTGACGCTGAGGCTCGAAAGCGTGGGGAGCAAACAGGATTAG	Bacteria	Firmicutes	Bacilli	Lactobacillales	Streptococcaceae	Streptococcus	Lactobacillales	Streptococcaceae	Streptococcus	2	0.00111274	0	0	0	0	0	0.000848218	0	0	0	0	0	0	0	0	0.00026452	0	0	0	0	0	0	0	0	0	0	0	0	0	0	0	0
ASV01993	GTAATACGTAGGGGGCGAGCGTTATCCGGAATTATTGGGCGTAAAGAGTACGTAGGTGGTCTTTTAAGCGCAGGGTTTAAGGCAATGGCTTAACTATTGTTCGCCCTGTGAACTGGGAGACTTGAGTGCAGGAGAGGAAAGCGGAATTCCTAGTGTAGCGGTGAAATGCGTAGATATTAGGAGGAACACCAGTGGCGAAGGCGGCTTTCTGGACTGTAACTGACACTGAGGTACGAAAGCGTGGGGAGCAAACAGGATTAG	Bacteria	Firmicutes	Clostridia	Peptostreptococcales-Tissierellales	Anaerovoracaceae	NA	Peptostreptococcales-Tissierellales	Anaerovoracaceae	NA	2	0.00182656	0	0	0	0	0	0	0	0	0	0	0	0	0	0.000107181	0.00171938	0	0	0	0	0	0	0	0	0	0	0	0	0	0	0	0
ASV01999	GTAATACGGAGGGTGCAAGCGTTAATCGGAATCACTGGGCGTAAAGCGCACGTAGGTGGCTTTGTAAGTCAGCGGTGCAAGCCCTTCGCTCAACGAAGGAATTGCCGTTGATACTGCTTAGCTTGAGTTTGTGAGAGGATAGTGGAATTCCAGGTGTAGGAGTGAAATCCGTAGAGATCTGGAGGAACATCAGTGGCGAAGGCGACTATCTGGCACAATACTGACGCTGAGGTGCGAAAGCGTGGGGATCAAACAGGATTAG	Bacteria	Desulfobacterota	Desulfovibrionia	Desulfovibrionales	Desulfovibrionaceae	Desulfovibrio	Desulfovibrionales	Desulfovibrionaceae	Desulfovibrio	2	0.000823399	0	0	0	0	0	0	0	0	0	0	0	0	0	0	0	0	0	0	0	0	0	0.000369494	0	0	0.000453905	0	0	0	0	0	0
ASV02013	GTAATACGTAGGGCGCGAGCGTTGTCCGGAATTATTGGGCGTAAAGGGCTTGTAGGCGGTTGGTCGCGTCTGCCGTGAAATTCTCTGGCTTAACTGGGGGCGTGCGGTGGGTACGGGCTGACTTGAGTGCGGTAGGGGAGACTGGAACTCCTGGTGTAGCGGTGGAATGCGCAGATATCAGGAAGAACACCGGTGGCGAAGGCGGGTCTCTGGGCCGTTACTGACGCTGAGGAGCGAAAGCGTGGGGAGCGAACAGGATTAG	Bacteria	Actinobacteriota	Actinobacteria	Actinomycetales	Actinomycetaceae	Actinomyces	Actinomycetales	Actinomycetaceae	Actinomyces	1	0.000896687	0	0	0	0	0	0.000896687	0	0	0	0	0	0	0	0	0	0	0	0	0	0	0	0	0	0	0	0	0	0	0	0	0
ASV02026	GTAATACGTAGGGGGCAAGCGTTATCCGGATTTACTGGGTGTAAAGGGTGCGTAGGTGGCAATGCAAGTCAGATGTGAAAACTCAGGGCTCAACCTTGAGGCTGCATCTGAAACTGCGTAGCTAGAGTGCAGGAGAGGAAAGTGGAATTCCGAGTGTAGCGGTGAAATGCGTAGAGATTCGGAGGAACACCAGTAGCGAAGGCGACTTTCTGGACTGTAACTGACACTGAGGCACGAAAGCGTGGGGAGCGAACAGGATTAG	Bacteria	Firmicutes	Clostridia	Lachnospirales	Lachnospiraceae	Epulopiscium	Lachnospirales	Lachnospiraceae	Epulopiscium	4	0.00123058	0	0	0	0	0.000103788	0	0.000655564	0	0.000150022	0	0	0	0	0	0.000321203	0	0	0	0	0	0	0	0	0	0	0	0	0	0	0	0
ASV02028	GTAATACGAAGGGTGCAAGCGTTACTCGGAATTACTGGGCGTAAAGCGTGCGTAGGTGGTTGTTTAAGTCTGTTGTGAAAGCCCTGGGCTCAACCTGGGAATTGCAGTGGATACTGGGCGACTAGAGTGTGGTAGAGGGTAGTGGAATTCCCGGTGTAGCAGTGAAATGCGTAGAGATCGGGAGGAACATCCATGGCGAAGGCAGCTACCTGGACCAACACTGACACTGAGGCACGAAAGCGTGGGGAGCAAACAGGATTAG	Bacteria	Proteobacteria	Gammaproteobacteria	Xanthomonadales	Xanthomonadaceae	Stenotrophomonas	Xanthomonadales	Xanthomonadaceae	Stenotrophomonas	1	0.00110707	0	0	0	0	0.00110707	0	0	0	0	0	0	0	0	0	0	0	0	0	0	0	0	0	0	0	0	0	0	0	0	0	0
ASV02037	GTAATACGGAGGGTGCAAGCGTTATCCGGATTTACTGGGTTTAAAGGGAGCGTAGGCGGGTATGTAAGTCAGTGGTGAAAGCCCTCAGCTTAACTGAGGAATTGCCGTTGATACTATATATCTTGAATATCGTTGAGGTTTGCGGAATAGGTCATGTAGCGGTGAAATGCTTAGATATGACCTGGAACACCTATTGCGAAGGCAGCAGGCTAAACGATGATTGACGCTGAGGCTCGAAAGCGTGGGGATCAAACAGGATTAG	Bacteria	Bacteroidota	Bacteroidia	Chitinophagales	Chitinophagaceae	Aurantisolimonas	Chitinophagales	Chitinophagaceae	Aurantisolimonas	4	0.00120455	0	0	0	0	0	0	0	0	0	0.000137728	5.225e-05	0	0	0	0	0	0	0	0	0	0.000109399	0	0	0	0	0	0	0	0	0	0.000905176
ASV02039	GTAATACGAAGGGTGCTAGCGTTGTTCGGAATTACTGGGTGTAAAGGGCATGTAGGTGGCTTTCCAAGTCAGGGGTGAAATACCTGGGCTTAACCCGGGAATTGCCTTTGATACTGGATGGCTTGAGGATTAGAGAGGATAGCGGAATACCCAGTGTAGAGGTGAAATTCGTAGATATTGGGTGGAACACCGGAGGCGAAGGCGGCTATCTGGCTAATTACTGACACTAAAGTGCGAAAGCGTGGGGATCAAACAGGATTAG	Bacteria	Proteobacteria	Alphaproteobacteria	NA	NA	NA	NA	NA	NA	3	0.000603925	0	0	0	0	0	0	0	0	0	0	0	0	4.35521e-05	0	0	0	0	0	0	0	0	0	0	0	0.000334456	0	0	0	0.000225917	0	0
ASV02041	GTAATACGTAGGGGGCAAGCGTTATCCGGAATTATTGGGCGTAAAGAGTACGTAGGTGGTCTCTTAAGCGCAGGGTTTAAGGCAATGGCTTAACCATTGTTCGCCCTGTGAACTGGGAGACTTGAGTGTAGGAGAGGAAAGTGGAATTCCTAGTGTAGCGGTGAAATGCGTAGATATTAGGAGGAACATCAGTGGCGAAGGCGACTTTCTGGACTATTACTGACACTGAGGTACGAAAGCGTGGGGAGCAAACAGGATTAG	Bacteria	Firmicutes	Clostridia	Peptostreptococcales-Tissierellales	Anaerovoracaceae	NA	Peptostreptococcales-Tissierellales	Anaerovoracaceae	NA	3	0.00132568	0	0	0	0	0	0.000739161	0	0	0	0	0	0	0	0	0.000415675	0	0	0	0	0	0	0	0	0.000170848	0	0	0	0	0	0	0
ASV02042	GTAATACGGAGGGTGCAAGCGTTAATCGGAATTACTGGGCGTAAAGCGTGCGTAGGCGGCTTTTTAAGTCAGATGTGAAATCCCCGGGCTCAACCTGGGAACTGCATCTGATACTGGGAAGCTAGAGTGTGGGAGAGGAGAGTGGAATTTCCGGTGTAGCGGTGAAATGCATAGAGATCGGAAGGAACATCAGTGGCGAAGGCGACTCTCTGGACCAACACTGACGCTGAGGCACGAAAGCGTGGGTAGCAAACAGGATTAG	Bacteria	Proteobacteria	Gammaproteobacteria	Thiotrichales	Thiotrichaceae	Thiothrix	Thiotrichales	Thiotrichaceae	Thiothrix	1	0.00083576	0	0	0	0	0	0	0	0	0	0	0	0	0	0	0	0	0	0	0	0	0	0.00083576	0	0	0	0	0	0	0	0	0
ASV02047	GTAATACAGAGGGTGCAAGCGTTAATCGGATTTACTGGGCGTAAAGCGCGCGTAGGCGGCTAATTAAGTCAAATGTGAAATCCCCGAGCTTAACTTGGGAATTGCATTCGATACTGGTTAGCTAGAGTGTGGGAGAGGATGGTAGAATTCCAGGTGTAGCGGTGAAATGCGTAGAGATCTGGAGGAATACCGATGGCGAAGGCAGCCATCTGGCCTAACACTGACGCTGAGGTGCGAAAGCATGGGGAGCAAACAGGATTAG	Bacteria	Proteobacteria	Gammaproteobacteria	Pseudomonadales	Moraxellaceae	Acinetobacter	Pseudomonadales	Moraxellaceae	Acinetobacter	3	0.00088027	0	0	0	0	0.000426685	0	0	0	0	0.000298412	0	0	0	0	0	0	0	0	0	0	0	0	0	0	0	0	0	0	0	0	0.000155173
ASV02051	GTAATACGTAGGGTGCGAGCGTTAATCGGAATTACTGGGCGTAAAGCGTGCGCAGGCGGTTTTTTAAGACAGGCGTGAAATCCCCGGGCTTAACCTGGGAACTGCGCTTGTGACTGGAAGGCTAGAGTACGGCAGAGGGGGGTGGAATTCCACGTGTAGCAGTGAAATGCGTAGAGATGTGGAGGAACACCGATGGCGAAGGCAGCCCCCTGGGCCGATACTGACGCTCATGCACGAAAGCGTGGGGAGCAAACAGGATTAG	Bacteria	Proteobacteria	Gammaproteobacteria	Burkholderiales	Rhodocyclaceae	NA	Burkholderiales	Rhodocyclaceae	NA	1	0.00177606	0	0	0	0	0	0	0	0	0	0	0	0	0	0	0.00177606	0	0	0	0	0	0	0	0	0	0	0	0	0	0	0	0
ASV02055	GTAATACGGAGGGTGCAAGCGTTAATCGGAATTACTGGGCGTAAAGCGCATGTAGGCGGCTTTTTAAGTCAGAGGTGAAATCCCAGAGCTTACCTTTGGAATTGCCTTTGAAACTGGAGAGCTTGAGTTCGTGAGGGGGTGGCGGAATTCCTGGTGTAGGAGTGAAATCCGTAGATATCAGGAGGAACACCGGTGGCGAAGGCGGCCACCTGGCGCGACACTGACGCTGAGATGCGAAAGCGTGGGGAGCAAACAGGATTAG	Bacteria	NA	NA	NA	NA	NA	NA	NA	NA	7	0.000873588	0	0	0	0	0	0	0	0	0	0	0	0	0	0	0	0	0	0	0	0.00019901	7.29324e-05	0.000149557	0	0	7.96324e-06	0	0	0.000212506	3.76529e-05	0	0.000193966
ASV02056	GTAATACGTAAGGTCCGAGCGTTGTCCGGAATCATTGGGCGTAAAGGGTACGTAGGCGGATAAGCAAGTTAGAAGTGAAATCCTATAGCTCAACTATAGTAAGCTTTTAAAACTGCTCATCTTGAGGTATGGAAGGGAAAGTGGAATTCCTAGTGTAGCGGTGAAATGCGCAGATATTAGGAGGAATACCGGTGGCGAAGGCGACTTTCTGGCCATAAACTGACGCTGAGGTACGAAAGCGTGGGTAGCAAACAGGATTAG	Bacteria	Firmicutes	Clostridia	Peptostreptococcales-Tissierellales	Peptostreptococcales-Tissierellales_fa	Anaerococcus	Peptostreptococcales-Tissierellales	Peptostreptococcales-Tissierellales_fa	Anaerococcus	1	0.000642222	0	0	0	0	0	0.000642222	0	0	0	0	0	0	0	0	0	0	0	0	0	0	0	0	0	0	0	0	0	0	0	0	0
ASV02058	GTAATACGGAGGGTGCAAGCGTTGTCCGGATTTATTGGGTTTAAAGGGTGCGTAGGCGGCCTGTTAAGTCAGAGGTGAAAGACTATTGCTCAACAATGGCAGTGCCTTTGATACTGATAGGCTTGAGTATAGATGAGGCTGGCGGAATGGGTGGTGTAGCGGTGAAATGCATAGATACCATCCAGAACACCGATTGCGAAGGCAGCCGGCTAAACTACAACTGACGCTGAGGCACGAAAGCGTGGGGATCGAACAGGATTAG	Bacteria	Bacteroidota	Bacteroidia	Cytophagales	Cytophagaceae	Rhodocytophaga	Cytophagales	Cytophagaceae	Rhodocytophaga	1	0.00107248	0	0	0	0	0.00107248	0	0	0	0	0	0	0	0	0	0	0	0	0	0	0	0	0	0	0	0	0	0	0	0	0	0
ASV02062	GTAATACGTAGGGTGCGAGCGTTAATCGGAATTACTGGGCGTAAAGCGTGCGCAGGCGGTTATGTAAGTCAGATGTGAAATCCCCGGGCTTAACCTGGGAATTGCATTTGAGACTGCATGGCTAGAGTGTAGCAGAGGGGGGTAGAATTCCACGTGTAGCAGTGAAATGCGTAGAGATGTGGAGGAATACCGATGGCGAAGGCAGCCCCCTGGGCTACTACTGACGCTCATGTACGAAAGCGTGGGGAGCAAACAGGATTAG	Bacteria	Proteobacteria	Gammaproteobacteria	Burkholderiales	NA	NA	Burkholderiales	NA	NA	5	0.000825786	0	0	2.39894e-05	0	0	0	0	0	0	9.18189e-05	0	0	0	0	0	0	0	0	0	3.98021e-05	7.29324e-05	0	0	0	0.000597243	0	0	0	0	0	0
ASV02064	GTAATACGGAGGATGCAAGCGTTATCCGGATTCATTGGGTTTAAAGGGTGCGCAGGCGGATTAATAAGTCAGTGGTGAAATCCTACGGCTCAACTGTAGAACTGCCATTGATACTGTTAGTCTTGAGTATTGTTGAGGTAGGCGGAATGTGTCATGTAGCGGTGAAATGCTTAGATATGACACAGAACACCGATCGCGAAGGCAGCTTACCAAGCAATAACTGACGCTCATGCACGAAAGCGTGGGGATCAAACAGGATTAG	Bacteria	Bacteroidota	Bacteroidia	Sphingobacteriales	Lentimicrobiaceae	NA	Sphingobacteriales	Lentimicrobiaceae	NA	1	0.00175717	0	0	0	0	0	0	0	0	0	0	0	0	0	0	0.00175717	0	0	0	0	0	0	0	0	0	0	0	0	0	0	0	0
ASV02071	GTAATACGTAGGTGGCAAGCGTTATCCGGAATTATTGGGCGTAAAGGGTGCGTAGGCGGTCGATTTAGTCTGAAGTAAAAGCCAGTGGCTCAACCACTGTAAGCTTTGGAAACTGGTTGACTAGAGTACAGGAGAGGCAAATGGAATTCCATGTGTAGCGGTAAAATGCGTAGATATATGGAGGAACACCAGTGGCGAAGGCGGTTTGCTGGCCTGTAACTGACGCTGAGGCACGAAAGCGTGGGGAGCAAATAGGATTAG	Bacteria	Firmicutes	Bacilli	Erysipelotrichales	Erysipelotrichaceae	Breznakia	Erysipelotrichales	Erysipelotrichaceae	Breznakia	1	0.000732618	0	0	0	0	0	0	0	0	0	0	0	0	0	0	0	0	0	0	0	0	0	0	0	0	0.000732618	0	0	0	0	0	0
ASV02075	GTAATACGAAGGGGGCTAGCGTTGTTCGGAATTACTGGGCGTAAAGCGCACGTAGGCGGATTTGTTAGTCAGGGGTGAAATCCCGGGGCTCAACCTCGGAACTGCCTTTGATACTGCAAGTCTAGAGTCCGGAAGAGGTGAGTGGAATTCCTAGTGTAGAGGTGAAATTCGTAGATATTAGGAAGAACACCAGTGGCGAAGGCGGCTCACTGGTCCGGTACTGACGCTGAGGTGCGAAAGCGTGGGGAGCAAACAGGATTAG	Bacteria	Proteobacteria	Alphaproteobacteria	Rhizobiales	Hyphomicrobiaceae	Hyphomicrobium	Rhizobiales	Hyphomicrobiaceae	Hyphomicrobium	5	0.00132857	0	0	0	0	0	0	0	0	0	0	0	0	0	0	0.000755772	0.000136263	0	0	0	0	0	0.000202342	0	0.00015661	0	0	0	0	0	0	7.75865e-05
ASV02078	GTAAGACAGAGGGTGCAAACGTTGTTCGGAATCACTGGGCGTAAAGCGCGTGTAGGCGGCTACGTAAGTCGGACGTGAAATCCCACGGCTCAACCGTGGAAGAGCGCTCGAAACTGTGTAGCTTGAGTCCTGGAGAGGAAGGCGGAATACTTGGTGTAGAGGTGAAATTCGTAGATATCAGGTAGAACACCAGTGGCGAAGGCGGCCTTCTGGACAGTGACTGACGCTGAGACGCGAAAGCGTGGGGAGCAAACAGGATTAG	Bacteria	Myxococcota	Polyangia	Polyangiales	BIrii41	NA	Polyangiales	BIrii41	NA	1	0.00173828	0	0	0	0	0	0	0	0	0	0	0	0	0	0	0.00173828	0	0	0	0	0	0	0	0	0	0	0	0	0	0	0	0
ASV02080	GTAATACGTAGGGTCCGAGCGTTGTCCGGAATTATTGGGCGTAAAGAGCTCGTAGGCGGTTTGTCGCGTCTGCTGTGAAATCTGGAGGCTCAACCTCCAGCCTGCAGTGGGTACGGGCAGACTAGAGTGCGGTAGGGGAGAATGGAATTCCTGGTGTAGCGGTGGAATGCGCAGATATCAGGAGGAACACCGATGGCGAAGGCAGTTCTCTGGGCCGTAACTGACGCTGAGGAGCGAAAGCGTGGGGAGCGAACAGGATTAG	Bacteria	Actinobacteriota	Actinobacteria	Micrococcales	Microbacteriaceae	NA	Micrococcales	Microbacteriaceae	NA	1	0.00104941	0	0	0	0	0.00104941	0	0	0	0	0	0	0	0	0	0	0	0	0	0	0	0	0	0	0	0	0	0	0	0	0	0
ASV02081	GTAATACGTAGGGTCCAAGCGTTAATCGGAATTACTGGGCGTAAAGCGTGCGCAGGTGGTTCGTTAAGAGTGATGTGAAATCCCCGGGCTCAACCTGGGAATTGCATTGCTAACTGGCGAACTAGAGTACGGGAGAGGGGGGTGGAATTCCACGTGTAGCAGTGAAATGCGTAGAGATGTGGAGGAACACCGATGGCGAAGGCAGCCCCCTGGCCTGCTACTGACACTCATGCACGAAAGCGTGGGGAGCAAACAGGATTAG	Bacteria	Proteobacteria	Gammaproteobacteria	Burkholderiales	Chitinibacteraceae	NA	Burkholderiales	Chitinibacteraceae	NA	3	0.00113549	0	0	0	0	0	0	0	0	0	0.000413185	0	0	0	0	0	0	0	0	0	0.000437823	0	0	0	0	0	0	0	0	0	0	0.000284484
ASV02082	GTAATACGAAGGCCCCAAGCGTTATCCGGAATTACTGGGTGTAAAGGGTATGTAGGTGGTTCATTAAGTCTATCTGTTAAAATTCGGGGCTCAACCCCGAACCGCAGTAGAAACTGGTGAACTTGAGTGTGGGAGAGGCAAGCAGAACAGTAAGAGTAGGGGTGCAATCCGTTGATACTTACTAGAATACCAAAAGCGAAGGCAGCTTGCTGGAACACTACTGACACTGAGATACGAAAGCGTGGGGAGCGAAAGGGATTAG	Bacteria	NA	NA	NA	NA	NA	NA	NA	NA	7	0.0054391	0	0	0.000527768	0	0	0	0	0	0	0.000103296	0.000431063	0	0	0	0	0	0	0	0	6.63368e-05	7.29324e-05	0	0.00412712	0	0	0	0.000110591	0	0	0	0
ASV02087	GTAATACGGGAGGGGCAAGCGTTATCTGAAATAACTGGGCGTAAAGAGTCTGTAGACTGTAAAGTAAGTTACTTGTTAAATTTTTAAGCTTAACTTTAAGTTAGCTTGTAATACTGCTTTACTTGAGTTTTATACAGAAAAGTAGAATTTTATACGAAAGGGTAAAATCTTAAGATATATAAAGGAATATCAGCAGCGAAGGCGACTTTTTAGTAAAAACTGACGTTGAGGGACGAAAGTGTGGGTAGCAAACAGGATTAG	Bacteria	Proteobacteria	NA	NA	NA	NA	NA	NA	NA	1	0.00109057	0	0	0	0	0	0.00109057	0	0	0	0	0	0	0	0	0	0	0	0	0	0	0	0	0	0	0	0	0	0	0	0	0
ASV02089	GTAATACGAAGGGGGCTAGCGTTGCTCGGAATTACTGGGCGTAAAGGGAGCGTAGGCGGACATTTAAGTCAGGGGTGAAATCCCAGAGCTCAACTCTGGAACTGCCTTTGATACTGGGTGTCTTGAGTGTGATAGAGGTATGTGGAACTCCGAGTGTAGAGGTGAAATTCGTAGATATTCGGAAGAACACCAGTGGCGAAGGCGACATACTGGATCATTACTGACGCTGAGGCTCGAAAGCGTGGGGAGCAAACAGGATTAG	Bacteria	Proteobacteria	Alphaproteobacteria	Caulobacterales	Caulobacteraceae	Brevundimonas	Caulobacterales	Caulobacteraceae	Brevundimonas	2	0.000908359	0	0	0	0	0.000530473	0	0	0	0	0	0	0	0	0	0.000377886	0	0	0	0	0	0	0	0	0	0	0	0	0	0	0	0
ASV02090	GTAATACGTAGGGTGCAAGCGTTAATCGGAATTACTGGGCGTAAAGCGTGCGCAGGCGGTTTTGTAAGACAGGTGTGAAATCCCCGAGCTCAACTTGGGAACTGCACTTGTGACTGCAAGACTAGAGTGTGTCAGAGGGAGGTAGAATTCCACGTGTAGCAGTGAAATGCGTAGAGATGTGGAGGAATACCAGTGGCGAAGGCGGCCTCCTGGGATAACACTGACGCTCATGTACGAAAGCGTGGGGAGCAAACAGGATTAG	Bacteria	Proteobacteria	Gammaproteobacteria	Burkholderiales	T34	NA	Burkholderiales	T34	NA	2	0.000846154	0	0	0	0	0	0	0	0	0.000484686	0	0	0	0	0	0	0	0	0	0	0	0	0	0	0	0	0	0	0	0.000361468	0	0
ASV02091	GTAATACGTAGGGTGCAAGCGTTAATCGGAATTACTGGGCGTAAAGCGTGCGCAGGCGGTTCCATAAGACAGATGTGAAATCCCCGGGCTCAACCTGGGAACTGCATTTGTGACTGTGGAGCTAGAGTACGGTAGAGGGGGATGGAATTCCGCGTGTAGCAGTGAAATGCGTAGATATGCGGAGGAACACCGATGGCGAAGGCAATCCCCTGGACCTGTACTGACGCTCATGCACGAAAGCGTGGGGAGCAAACAGGATTAG	Bacteria	Proteobacteria	Gammaproteobacteria	Burkholderiales	Comamonadaceae	NA	Burkholderiales	Comamonadaceae	NA	2	0.00138069	0	0	0	0	0	0	0	0	0	0.000114774	0	0	0	0	0.00126592	0	0	0	0	0	0	0	0	0	0	0	0	0	0	0	0
ASV02092	GTAATACGGAGGATGCAAGCGTTATCCGGATTCATTGGGTTTAAAGGGTGCGCAGGTGGGAAAATAAGTCAGTGGTGAAATACTGCCGCTTAACGGTAGAATTGCCATTGATACTGTTTTTCTTGAGTATGGTTGAGGTAGGTGGAATGTGTTGTGTAGCGGTGAAATGCATAGATATGACACAGAACGCCGATTGCGAAGGCAGCTTACTAAGCCATTACTGACGCTGAGGCACGAAAGCGTGGGGATCAAACAGGATTAG	Bacteria	Bacteroidota	Bacteroidia	Bacteroidales	Prolixibacteraceae	NA	Bacteroidales	Prolixibacteraceae	NA	1	0.00170049	0	0	0	0	0	0	0	0	0	0	0	0	0	0	0.00170049	0	0	0	0	0	0	0	0	0	0	0	0	0	0	0	0
ASV02097	GTAATACGAAGGGGGCTAGCGTTGTTCGGAATCACTGGGCGTAAAGGGCGCGTAGGCGGCTTTGTAAGTCGGGGGTGAAAGCCTGTGGCTCAACCACAGAATTGCCTTCGATACTGCATGGCTTGAGACCGGAAGAGGTAAGTGGAACTGCGAGTGTAGAGGTGAAATTCGTAGATATTCGCAAGAACACCAGTGGCGAAGGCGGCTTACTGGTCCGGTTCTGACGCTGAGGCGCGAAAGCGTGGGGAGCAAACAGGATTAG	Bacteria	Proteobacteria	Alphaproteobacteria	Rhizobiales	Beijerinckiaceae	Microvirga	Rhizobiales	Beijerinckiaceae	Microvirga	1	0.00102707	0	0	0	0	0	0	0	0	0.00102707	0	0	0	0	0	0	0	0	0	0	0	0	0	0	0	0	0	0	0	0	0	0
ASV02098	GTAATACGGAGGGTGCAAGCGTTAATCGGAATCACTGGGCGTAAAGCGCGCGTAGGCGGCTTAGTAAGTCAGAGGTGAAATCCCACGGCTCAACCGTGGAACTGCCTTTGATACTGCTTTGCTTGAGTTTGTGAGAGGATAGTGGAATTCCAGGTGTAGGAGTGAAATCCGTAGAGATCTGGAGGAACATCAGTGGCGAAGGCGACTATCTGGCACAACACTGACGCTGAGGTGCGAAAGCGTGGGTATCAAACAGGATTAG	Bacteria	Desulfobacterota	Desulfovibrionia	Desulfovibrionales	Desulfovibrionaceae	Desulfovibrio	Desulfovibrionales	Desulfovibrionaceae	Desulfovibrio	3	0.00132145	0	0.000362352	0	0	0	0	0	0	0	0	0	0	0	0	0	0	0	0	0	0.000597031	0	0	0	0	0	0	0	0	0	0	0.000362071
ASV02100	GTAATACGTAGGTCCCGAGCGTTGTCCGGATTTATTGGGCGTAAAGCGAGCGCAGGTGGTTGTATAAGTCTGAAGTAAAAGGCAGTGGCTCAACCATTGTGTGCTTTGGAAACTGTACAACTTGAGTGCAGAAGGGGAGAGTGGAATTCCATGTGTAGCGGTGAAATGCGTAGATATATGGAGGAACACCGGTGGCGAAAGCGGCTCTCTGGTCTGTAACTGACGCTGAGGCTCGAAAGCGTGGGGAGCAAACAGGATTAG	Bacteria	Firmicutes	Bacilli	Lactobacillales	Streptococcaceae	Streptococcus	Lactobacillales	Streptococcaceae	Streptococcus	7	0.00117377	0	0	0	0	0	7.27044e-05	0	0	0	0	0	0	0	0	0.000661301	7.94867e-05	0	0	0	0	0	8.79747e-05	0	4.27119e-05	6.37059e-05	0	0.000165886	0	0	0	0
ASV02107	GTAATACGTAGGTGGCAAGCGTTGTCCGGAATTATTGGGTGTAAAGGGCGTGTAGGCGGCGCAATAAGTCTGGTGTGAAATCTCACGGCTCAACCGTGAAATGGCATTGGAAACTGTTGTGCTAGAGTGTCGGAGAGGAAAGCGGAATTCCATGTGTAGCGGTGAAATGCGTAGATATATGGAGGAACACCAGTGGCGAAGGCGGCTTTCTGGACGAATACTGACGCTGAGGCGCGAAAGCGTGGGGAGCAAACAGGATTAG	Bacteria	Firmicutes	NA	NA	NA	NA	NA	NA	NA	1	0.00106967	0	0	0	0	0	0	0	0	0	0	0	0	0	0	0	0	0	0	0	0	0.00106967	0	0	0	0	0	0	0	0	0	0
ASV02109	GTAATACGAAGGGGGCTAGCGTTGCTCGGAATCACTGGGCGTAAAGGGCGCGTAGGCGGACTTTTAAGTCGGAGGTGAAAGCCCAGGGCTCAACCCTGGAATTGCCTTCGATACTGGGAGTCTTGAGTTCGGAAGAGGTTGGTGGAACTGCGAGTGTAGAGGTGAAATTCGTAGATATTCGCAAGAACACCGGTGGCGAAGGCGGCCAACTGGTCCGAAACTGACGCTGAGGCGCGAAAGCGTGGGGAGCAAACAGGATTAG	Bacteria	Proteobacteria	Alphaproteobacteria	Rhizobiales	Beijerinckiaceae	Bosea	Rhizobiales	Beijerinckiaceae	Bosea	2	0.00112108	0	0	0.000215905	0	0	0	0	0	0	0	0	0	0	0	0	0	0	0	0	0	0	0	0	0	0	0	0	0	0	0	0.000905176
ASV02110	GTAATACGGAGGGTGCGAGCGTTAATCGGAATTACTGGGCGTAAAGCGCGCGTAGGCGGTTGGTTAAGTCCGCTGTGAAAGCCCTGGGCTCAACCTGGGAACGGCAGTGGATACTGGCCAGCTAGAGTATGGTAGAGGAGAGTGGAATTTCCGGTGTAGCAGTGAAATGCGTAGAGATCGGAAGGAACACCAGTGGCGAAGGCGGCTCTCTGGACCAATACTGACGCTGAGGTGCGAAAGCGTGGGGAGCAAACAGGATTAG	Bacteria	Proteobacteria	Gammaproteobacteria	Methylococcales	Methylococcaceae	Methyloparacoccus	Methylococcales	Methylococcaceae	Methyloparacoccus	6	0.000933328	0	0	0	0	0	0.000363522	0	0	0	0	0	0	0	0	0	0.000170329	0	0	0	0	0	0.000219937	0	0.000113898	3.1853e-05	3.37895e-05	0	0	0	0	0
ASV02112	GTAATACGTAGGGGGCTAGCGTTATCCGGAATTACTGGGCGTAAAGGGTGCGTAGGTGGTCTGACAAGTCAGGGGTGAAAGGCTACGGCTCAACCGTAGTAAGCCCTTGAAACTGTCGGACTTGAGTGCAGGAGAGGAAAGTGGAATTCCCAGTGTAGCGGTGAAATGCGTAGATATTGGGAGGAACATCAGTGGCGAAGGCGACTTTCTGGACTGTAACTGACACTGAGGCACGAAAGCGTGGGGAGCAAACAGGATTAG	Bacteria	Firmicutes	Clostridia	Peptostreptococcales-Tissierellales	Peptostreptococcaceae	NA	Peptostreptococcales-Tissierellales	Peptostreptococcaceae	NA	1	0.00074034	0	0	0	0	0	0	0	0	0	0	0	0	0	0	0	0	0	0	0	0	0	0	0	0.00074034	0	0	0	0	0	0	0
ASV02114	GTAATACGTAGGGTCCGAGCGTTGTCCGGAATTACTGGGCGTAAAGAGCTCGTAGGTGGTTTGTCGCGTTGTTCGTGAAAACTCACAGCTCAACTGTGGGCGTGCGGGCGATACGGGCAGACTGGAGTACTGCAGGGGAGACTGGAATTCCTGGTGTAGCGGTGGAATGCGCAGATATCAGGAGGAACACCGGTGGCGAAGGCGGGTCTCTGGGCAGTAACTGACGCTGAGGAGCGAAAGCGTGGGGAGCGAACAGGATTAG	Bacteria	Actinobacteriota	Actinobacteria	Corynebacteriales	Mycobacteriaceae	Mycobacterium	Corynebacteriales	Mycobacteriaceae	Mycobacterium	2	0.000703231	0	0	0	0	0	0	0	0	0	0	0	0	0	0	0	0	0	0	0	0	0	0.000281519	0	0	0	0	0	0	0.000421712	0	0
ASV02118	GTAATACGTAGGGAGCGAGCGTTGTCCGGAATTACTGGGCGTAAAGGGTGCGTAGGCGGTGATGCAAGTCAGATGTGAAAGACCGGGGCTCAACCCCGGGGGTGCATTTGAAACTGTGTTACTTGAGTGCAGGAGAGGTAAGTGGAATTCCTAGTGTAGCGGTGAAATGCGTAGATATTAGGAGGAACATCAGTGGCGAAGGCGACTTACTGGACTGTAACTGACGCTGAGGCACGAAAGCGTGGGGAGCAAACAGGATTAG	Bacteria	Firmicutes	Clostridia	NA	NA	NA	NA	NA	NA	4	0.000870556	0	0	0	0	0	0	0	0	0	0.000103296	0	0	0	0	0	0	0	0	0	0.000106139	0	0	0	0	0.000422052	0	0	0.000239069	0	0	0
ASV02123	GTAATACGGAGGGTGCAAGCGTTATTCGGAATTACTGGGCGTAAAGCGCGTGTAGGCGGTCCTGCAAGTCTGATGTGAAAGCCCCGGGCTTAACCCGGGAAGTGCATTGGAAACTGTAGGACTTGAGTACTGGAGAGGATGGGGGAATTCCCGGTGTAGAGGTGAAATTCGTAGAGATCGGGAGGAATATCAGTGGCGAAGGCGCCCATCTGGACGGTAACTGACGCTGAGACGCGAAAGCGTGGGGAGCAAACAGGATTAG	Bacteria	Desulfobacterota	Syntrophobacteria	Syntrophobacterales	Syntrophobacteraceae	Desulforhabdus	Syntrophobacterales	Syntrophobacteraceae	Desulforhabdus	3	0.00103798	0	0	0	0	0	0	0	0	0	0	0	0	0	0	0	0.000749446	0	0	0	0	0	0	0	0.000185085	0	0	0	0	0	0	0.000103449
ASV02124	GTAATACATAGGGAGCAAGCGTTGTCCGGATTTACTGGGTGTAAAGGGCGTGTAGGCGGGACTGCAGGTCGAATGTGAAATACCGAGGCTTAACCTCGGGGCTGCATTCGAAACCGTGGTTCTTGAGTTATTGAGAGGCAGGTGGAATTCCTAGTGTAGCGGTGAAATGCGTAGATATTAGGAGGAACACCAGTGGCGAAGGCGGCCTGCTGGCGATTAACTGACGCTGAGGCGCGAAAGCGTGGGGAGCAAACAGGATTAG	Bacteria	Firmicutes	Clostridia	NA	NA	NA	NA	NA	NA	2	0.000669871	0	0	0	0	0	0	0	0	0	0	0	0	0	0	0	0	0	0	0	0	0	0	0	0	0.00027075	0	0	0	0.00039912	0	0
ASV02128	GTAATACGGAGGATGCGAGCGTTATCCGGATTTATTAGGTTTAAAGGGTGTGTAGGCGGAAAGCTAAGTCAGTGGTGAAATCTCTCGGCTCAACCGGGAAACTGCCATAGATACTGGTTTTCTTGAGTACAGTTGAAGTAGGCGGAATGTGTAATGTAGCGGTGAAATGCTTAGATATTACACAGAACACCGATTGCGAAGGCAGCTTGCTAAGCTGTTACTGACGCTGATGCACGAAAGCGTGGGTAGCGAACAGGATTAG	Bacteria	Bacteroidota	Bacteroidia	Bacteroidales	Bacteroidetes_BD2-2	NA	Bacteroidales	Bacteroidetes_BD2-2	NA	1	0.0016438	0	0	0	0	0	0	0	0	0	0	0	0	0	0	0.0016438	0	0	0	0	0	0	0	0	0	0	0	0	0	0	0	0
ASV02138	GTAATACGTAGGGCGCGAGCGTTGTCCGGAATTATTGGGCGTAAAGAGCTCGTAGGCGGCTTGTCGCGTCTGCTGTGAAAATGCGGGGCTTAACTCCGCACGTGCAGTGGGTACGGGCAGGCTAGAGTGCGGTAGGGGTGACTGGAATTCCTGGTGTAGCGGTGGAATGCGCAGATATCAGGAGGAACACCGATGGCGAAGGCAGGTCACTGGGCCGTTACTGACGCTGAGGAGCGAAAGCATGGGGAGCGAACAGGATTAG	Bacteria	Actinobacteriota	Actinobacteria	Actinomycetales	Actinomycetaceae	NA	Actinomycetales	Actinomycetaceae	NA	2	0.000837423	0	0	0	0	0	0.00032717	0	0	0	0	0	0	0	0	0	0	0	0	0	0	0	0.000510253	0	0	0	0	0	0	0	0	0
ASV02141	GTAATACGGAGGGTGCAAGCGTTGTCCGGATTTATTGGGTTTAAAGGGTGCGTAGGTGGCCGTATAAGTCCGGGGTGAAAGCCCACAGCTCAACTGTGGAACTGCCCTGGATACTGTAGGGCTTGAGAGTCGTCGAGGGTGGCGGAATGGACGGTGTAGCGGTGAAATGCATAGATACCGTCCAGAACCCCAATTGCGTAGGCAGCTGCCTAGGCGACATCTGACACTGAGGCACGAAAGCGTGGGGAGCGAACAGGATTAG	Bacteria	Bacteroidota	Bacteroidia	Cytophagales	Hymenobacteraceae	Hymenobacter	Cytophagales	Hymenobacteraceae	Hymenobacter	1	0.000980223	0	0	0	0	0.000980223	0	0	0	0	0	0	0	0	0	0	0	0	0	0	0	0	0	0	0	0	0	0	0	0	0	0
ASV02146	GTAATACGTAGGTGGCGAGCGTTGTCCGGATTTACTGGGCGTAAAGGATGCGTAGGCGGATATTTAAGTGGGATGTGAAATCCCCGAGCTTAACTCGGGGGCTGCATTCCAAACTGGATATCTAGAGTGTCGGAGGGGAAAGTGGAATTCCTAGTGTAGCGGTGAAATGCGTAGAGATTAGGAAGAACACCAGTGGCGAAGGCGACTTTCTGGACGATAACTGACGCTGAGGCATGAAAGCGTGGGGAGCAAACAGGATTAG	Bacteria	Firmicutes	Clostridia	Clostridiales	Clostridiaceae	NA	Clostridiales	Clostridiaceae	NA	1	0.00111105	0	0	0	0	0	0	0	0	0	0	0	0	0	0	0	0	0	0	0	0	0	0	0	0	0	0	0	0	0	0.00111105	0
ASV02148	GTAATACGTAGGGTGCAAGCGTTAATCGGAATTACTGGGCGTAAAGCGTGCGCAGGCGGTTGTGCAAGACCGATGTGAAATCCCCGGGCTTAACCTGGGAACTGCATTGGTGACTGCACGGCTAGAGTGTGTCAGAGGGGGGTAGAATTCCACGTGTAGCAGTGAAATGCGTAGAGATGTGGAGGAATACCGATGGCGAAGGCAGCCCCCTGGGATAACACTGACGCTCATGCACGAAAGCGTGGGGAGCAAACAGGATTAG	Bacteria	Proteobacteria	Gammaproteobacteria	Burkholderiales	Oxalobacteraceae	Noviherbaspirillum	Burkholderiales	Oxalobacteraceae	Noviherbaspirillum	1	0.000968691	0	0	0	0	0.000968691	0	0	0	0	0	0	0	0	0	0	0	0	0	0	0	0	0	0	0	0	0	0	0	0	0	0
ASV02149	GTAATACGGAGGGTGCAAGCGTTAATCGGAATTACTGGGCGTAAAGCGCACGTAGGTGGTTTGTTAAGCCAGCTGTGAAATCCCCGGGCTCAACCTGGGCACTGCAGTTGGAACTGGCAAGCTAGAGTAGGGTAGAGGGGTGTGGAATTCCAGGTGTAGCGGTGAAATGCGTAGATATCTGGAGGAACATCAGTGGCGAAGGCGACACCCTGGACTCATACTGACACTGAGGTGCGAAAGCGTGGGGAGCAAACAGGATTAG	Bacteria	Proteobacteria	Gammaproteobacteria	Cellvibrionales	Cellvibrionaceae	Cellvibrio	Cellvibrionales	Cellvibrionaceae	Cellvibrio	1	0.00085337	0	0	0	0	0.00085337	0	0	0	0	0	0	0	0	0	0	0	0	0	0	0	0	0	0	0	0	0	0	0	0	0	0
ASV02151	GTAATACGGAGGGTGCAAGCGTTGTCCGGATTTATTGGGTTTAAAGGGTGCGTAGGCGGCGTGATAAGTCCGTGGTGAAAGCCAACAGCTCAACTGTTGAACTGCCATGGATACTGTCAGGCTGGAGTACAGACGAGGTAGGCGGAATGGATCGTGTAGCGGTGAAATGCATAGATACGATCCAGAACTCCGATTGCGAAGGCAGCTTACTAGGCTGTAACTGACGCTGAGGCACGAAAGCGTGGGGAGCGAACAGGATTAG	Bacteria	Bacteroidota	Bacteroidia	Cytophagales	Hymenobacteraceae	Adhaeribacter	Cytophagales	Hymenobacteraceae	Adhaeribacter	1	0.000968691	0	0	0	0	0.000968691	0	0	0	0	0	0	0	0	0	0	0	0	0	0	0	0	0	0	0	0	0	0	0	0	0	0
ASV02152	GTAATACGGAGGATGCGAGCGTTATCCGGATTTATTGGGTTTAAAGGGTGCGTAGGCGGAAAAATAAGTCAGTGGTGAAAACCTTCAGCTTAACTGGAGACTTGCCATTGATACTGTTATTCTTGAGTATAGTTAAGGTAGGCGGAATGTGTAATGTAGCGGTGAAATGCTTAGATATTACACAGAACACCAATTGCGAAGGCAGCTTACTGAGCTATAACTGACGCTGATGCACGAAAGCGTGGGGAGCGAACAGGATTAG	Bacteria	Bacteroidota	Bacteroidia	Bacteroidales	Bacteroidetes_vadinHA17	NA	Bacteroidales	Bacteroidetes_vadinHA17	NA	1	0.00096361	0	0	0	0	0	0	0	0	0	0	0	0	0	0	0.00096361	0	0	0	0	0	0	0	0	0	0	0	0	0	0	0	0
ASV02157	GTAATACGGAGGATCCGAGCGTTATCCGGATTTATTGGGTTTAAAGGGTGCGTAGGTGGATTGTTAAGTCAGTGGTGAAAGTTTTCAGCTCAACTGAAAAATTGCCGTTGAAACTGTCGATCTTGAGTGCAAATGAGGTAGGCGGAATGTGTTGTGTAGCGGTGAAATGCTTAGATATAACACAGAACTCCGATTGCGAAGGCAGCTTACTGGGATGCAACTGACACTGATGCACGAAAGCGTGGGTATCAAACAGGATTAG	Bacteria	Bacteroidota	Bacteroidia	Bacteroidales	Paludibacteraceae	Paludibacter	Bacteroidales	Paludibacteraceae	Paludibacter	1	0.00158712	0	0	0	0	0	0	0	0	0	0	0	0	0	0	0.00158712	0	0	0	0	0	0	0	0	0	0	0	0	0	0	0	0
ASV02165	GTAATACGTAGGGTGCAAGCGTTGTCCGGAATTATTGGGCGTAAAGAGCTCGTAGGCGGTCTGTCGCGTCGGCTGTGAAAACTCGGGGCTCAACCCCGAGCCTGCAGTCGATACGGGCAGACTAGAGTGCTGTAGGGGAGACTGGAATTCCTGGTGTAGCGGTGAAATGCGCAGATATCAGGAGGAACACCGGTGGCGAAGGCGGGTCTCTGGGCAGTAACTGACGCTGAGGAGCGAAAGCGTGGGGAGCAAACAGGATTAG	Bacteria	Actinobacteriota	Actinobacteria	Frankiales	NA	NA	Frankiales	NA	NA	1	0.000957159	0	0	0	0	0.000957159	0	0	0	0	0	0	0	0	0	0	0	0	0	0	0	0	0	0	0	0	0	0	0	0	0	0
ASV02166	GTAATACGGAGGGGGCTAGCGTTGTTCGGAATTACTGGGCGTAAAGCGCACGTAGGCGGCTTTGTAAGTTAGAGGTGAAAGCCCGGAGCTTAACTCCGGAACTGCCTTTAAGACTGCATCGCTTGAATCATGGAGAGGTCAGTGGAATTCCGAGTGTAGAGGTGAAATTCGTAGATATTCGGAAGAACACCAGTGGCGAAGGCGACTGACTGGACATGTATTGACGCTGAGGTGCGAAAGCGTGGGGAGCAAACAGGATTAG	Bacteria	Proteobacteria	Alphaproteobacteria	Sphingomonadales	Sphingomonadaceae	Sphingomonas	Sphingomonadales	Sphingomonadaceae	Sphingomonas	2	0.00106023	0	0	0	0	0.00079571	0	0	0	0	0	0	0	0	0	0.00026452	0	0	0	0	0	0	0	0	0	0	0	0	0	0	0	0
ASV02170	GTAATACGTAGGGTGCGAGCGTTGTCCGGAATTACTGGGCGTAAAGAGTTCGTAGGCGGTTTGTCGCGTCGTTTGTGAAAACCCGGGGCTCAACTTCGGGCTTGCAGGCGATACGGGCAGACTTGAGTGTTTCAGGGGAGACTGGAATTCCTGGTGTAGCGGTGAAATGCGCAGATATCAGGAGGAACACCGGTGGCGAAGGCGGGTCTCTGGGAAACAACTGACGCTGAGGAACGAAAGCGTGGGTAGCAAACAGGATTAG	Bacteria	Actinobacteriota	Actinobacteria	Corynebacteriales	Nocardiaceae	Rhodococcus	Corynebacteriales	Nocardiaceae	Rhodococcus	1	0.000611198	0	0	0	0	0.000611198	0	0	0	0	0	0	0	0	0	0	0	0	0	0	0	0	0	0	0	0	0	0	0	0	0	0
ASV02173	GTAATACGTAGGGCGCAAGCGTTGTCCGGAATTATTGGGCGTAAAGAGCTCGTAGGCGGTTTGTCGCGTCTGCTGTGAAAACGCGAGGCTCAACCTCGCGCCTGCAGTGGGTACGGGCAGACTAGAGTGCGGTAGGGGAGACTGGAATTCCTGGTGTAGCGGTGGAATGCGCAGATATCAGGAGGAACACCGGTGGCGAAGGCGGGTCTCTGGGCCGTAACTGACGCTGAGGAGCGAAAGCATGGGGAGCGAACAGGATTAG	Bacteria	Actinobacteriota	Actinobacteria	Micrococcales	NA	NA	Micrococcales	NA	NA	1	0.00156823	0	0	0	0	0	0	0	0	0	0	0	0	0	0	0.00156823	0	0	0	0	0	0	0	0	0	0	0	0	0	0	0	0
ASV02174	GTAATACGGAGGGGGCTAGCGTTGTTCGGAATTACTGGGCGTAAAGCGCACGTAGGCGGATTGGAAAGTTGGGGGTGAAATCCCGGGGCTCAACCCCGGAACTGCCTTCAAAACTCCCAGTCTTGAGTTCGAGAGAGGTGAGTGGAATTCCGAGTGTAGAGGTGAAATTCGTAGATATTCGGAGGAACACCAGTGGCGAAGGCGGCTCACTGGCTCGATACTGACGCTGAGGTGCGAAAGCGTGGGGAGCAAACAGGATTAG	Bacteria	Proteobacteria	Alphaproteobacteria	Rhodobacterales	Rhodobacteraceae	NA	Rhodobacterales	Rhodobacteraceae	NA	1	0.00115255	0	0	0	0	0	0	0	0	0	0	0	0	0	0	0.00115255	0	0	0	0	0	0	0	0	0	0	0	0	0	0	0	0
ASV02186	GTAATACGAAGGGGGCTAGCGTTGCTCGGAATGACTGGGCGTAAAGGGCGCGTAGGCGGCACAACTAGTCAGGCGTGAAATTCCTGGGCTTAACCTGGGGGCTGCGTTTGATACGGTTGGGCTAGAGGATGGAAGAGGCTCGTGGAATTCCCAGTGTAGAGGTGAAATTCGTAGATATTGGGAAGAACACCGGTGGCGAAGGCGGCGAGCTGGTCCATTACTGACGCTGAGGCGCGAAAGCGTGGGGAGCAAACAGGATTAG	Bacteria	Proteobacteria	Alphaproteobacteria	Acetobacterales	Acetobacteraceae	Roseococcus	Acetobacterales	Acetobacteraceae	Roseococcus	3	0.000915653	0	0	0	0	0	0	0	0	0	0	0	0	0	0	0	0	0	0	0	0	0	0.000475064	0	0.000256272	0	0	0.000184318	0	0	0	0
ASV02188	GTAATACGGAGGATGCAAGCGTTATCCGGATTCATTGGGTTTAAAGGGTGCGCAGGCGGAATAATAAGTCAGCGGTGAAAGCCTACAGCTTAACTGTAGAACTGCCATTGATACTGTTATTCTTGAGTGTTGTTGAGGTAGGCGGAATGTGTCATGTAGCGGTGAAATGCTTAGATATGACACAGAACACCGATCGCGAAGGCAGCTTACCAAGCAACAACTGACGCTCATGCACGAAAGCGTGGGGATCAAACAGGATTAG	Bacteria	Bacteroidota	Bacteroidia	Sphingobacteriales	Lentimicrobiaceae	NA	Sphingobacteriales	Lentimicrobiaceae	NA	1	0.00154933	0	0	0	0	0	0	0	0	0	0	0	0	0	0	0.00154933	0	0	0	0	0	0	0	0	0	0	0	0	0	0	0	0
ASV02189	GTAATACGTAGGGTGCAAGCGTTAATCGGAATTACTGGGCGTAAAGCGTGCGCAGGCGGTTTTGTAAGACAGGTGTGAAATCCCCGAGCTTAACTTGGGAACTGCACTTGTGACTGCAAGACTAGAGTGTGTCAGAGGGAGGTAGAATTCCACGTGTAGCAGTGAAATGCGTAGAGATGTGGAGGAATACCGGTGGCGAAGGCGGCCTCCTGGGATAACACTGACGCTCATGTACGAAAGCGTGGGGAGCAAACAGGATTAG	Bacteria	Proteobacteria	Gammaproteobacteria	Burkholderiales	T34	NA	Burkholderiales	T34	NA	6	0.000994964	0.000166556	0	0	0	0	0	0	0	0	0.000309889	0.000195938	0	0	0	0	0	0	0	0	1.32674e-05	0.000218797	0	0	0	0	0	0	0	0	0	9.05176e-05
ASV02191	GTAATACGTAGGTGACAAGCGTTATCCGGAATTACTGGGCGTAAAGCGCACGCAGGCGGCGCTGTAAGTCTGACGTGAAATCTCCTGGCTTAACTGGGAGGGGTCGTTGGAAACTGCAGTGCTTGAGGCGGTGAGAGGGGTGTAGAATTCCCGGTGTAGTGGTGGAATGCGTAGATATCGGGAGGAATACCAGTGGCGAAAGCGGCACCCTGGCACTGGCCTGACGCTCATGTGCGAAGGCGTGGGGAGCGAACGGGATTAG	Bacteria	Chloroflexi	Anaerolineae	Caldilineales	Caldilineaceae	NA	Caldilineales	Caldilineaceae	NA	5	0.00109781	0	0	0	5.11671e-05	0	0	0	0	0	0	0	0	0	0	0.000472358	0.000317947	0	0	0	0	0	0	0	0	0	0	0	0	7.53057e-05	0	0.000181035
ASV02199	GTAATACGTAGGGGGCAAGCGTTATCCGGATTTACTGGGTGTAAAGGGAGCGCAGACGGCTTGGCAAGTCTGAAGTGAAAGCCCGGGGCTTAACCCCGGGACTGCTTTGGAAACTGTGAAGCTAGAGTGTCGGAGAGGTAAGTGGAATTCCCAGTGTAGCGGTGAAATGCGTAGATATTGGGAGGAACACCGGTGGCGAAGGCGGCTTACTGGACGATAACTGACGTTGAGGCTCGAAGGCGTGGGGAGCAAACAGGATTAG	Bacteria	Firmicutes	Clostridia	Lachnospirales	Lachnospiraceae	NA	Lachnospirales	Lachnospiraceae	NA	1	0.000981509	0	0	0	0	0	0.000981509	0	0	0	0	0	0	0	0	0	0	0	0	0	0	0	0	0	0	0	0	0	0	0	0	0
ASV02201	GTAATACGGAGGGGGCTAGCGTTGTTCGGAATTACTGGGCGTAAAGCGCACGTAGGCGGCTTTGTAAGTTAGAGGTGAAAGCCCAGAGCTCAACTCTGGAACTGCCTTTAAGACTGCATCGCTTGAATCATGGAGAGGTTAGTGGAATTCCGAGTGTAGAGGTGAAATTCGTAGATATTCGGAAGAACACCAGTGGCGAAGGCGACTAACTGGACATGTATTGACGCTGAGGTGCGAAAGCGTGGGGAGCAAACAGGATTAG	Bacteria	Proteobacteria	Alphaproteobacteria	Sphingomonadales	Sphingomonadaceae	Sphingomonas	Sphingomonadales	Sphingomonadaceae	Sphingomonas	1	0.000934094	0	0	0	0	0.000934094	0	0	0	0	0	0	0	0	0	0	0	0	0	0	0	0	0	0	0	0	0	0	0	0	0	0
ASV02202	GTAATACGAAGGGGGCTAGCGTTGCTCGGAATGACTGGGCGTAAAGGGCGCGTAGGCGGTTTAGACAGTCAGGCGTGAAATTCCTGGGCTTAACCTGGGGGCTGCGTTTGATACGTTTAGACTTGAGGATGGAAGAGGCTCGTGGAATTCCCAGTGTAGAGGTGAAATTCGTAGATATTGGGAAGAACACCGGTGGCGAAGGCGGCGAGCTGGTCCATTACTGACGCTGAGGCGCGAAAGCGTGGGGAGCAAACAGGATTAG	Bacteria	Proteobacteria	Alphaproteobacteria	Acetobacterales	Acetobacteraceae	NA	Acetobacterales	Acetobacteraceae	NA	5	0.00100852	0	0	0	0	0	0	0	0	0	0	0	0	0	0	0	9.0842e-05	0	0	0	0	0	0.000255127	0	0.000170848	0	0	0.000423932	0	6.77752e-05	0	0
ASV02206	GTAATACGGGGGGTCCAAGCGTTATTCGGAATTATTGGGCGTAAAGCGCATGTAGGCGGTTGGGTATGTCAGATGTGAAAGCCCGGGGCTTAACCCCTGAAGTGCATTTGAAACTGCCTGGCTTGAGTCTCGGAGAGGAAGGTGGAATTCCCAGTGTAGAGGTGGAATTCGTAGATATTGGGAGGAACACCGGTGGCGAAAGCGACCTTCTGGACGATGACTGACGCTCAGATGCGAAAGCGTGGGTAGCAAACAGGATTAG	Bacteria	Rs-K70_termite_group	NA	NA	NA	NA	NA	NA	NA	1	0.000951746	0.000951746	0	0	0	0	0	0	0	0	0	0	0	0	0	0	0	0	0	0	0	0	0	0	0	0	0	0	0	0	0	0
ASV02209	GTAAGACAGAGGGTGCAAACGTTGTTCGGAATTACTGGGCGTAAAGCGAGTGTAGGCGGTGAAGTAAGTCGGACGTGAAAGCCCGGGGCTCAACCTCGGAAGTGCGCTCGATACTGCTTCGCTTGAGTGTCGGAGAGGTTGGTGGAATTCTGGGTGTAGAGGTGAAATTCGTAGATATCCAGAGGAACACCGGTGGCGAAGGCGGCCAACTGGACGACGACTGACGCTGAGACTCGAAAGTGTGGGGAGCAAACAGGATTAG	Bacteria	Myxococcota	Polyangia	Polyangiales	NA	NA	Polyangiales	NA	NA	7	0.00119866	0.00026173	0.00022647	0.000191916	0	0	0	0	0	0	0	0.000235125	0	0	0	0	0	3.67215e-05	0	0	3.98021e-05	0	0	0	0	0	0	0	0	0	0	0.000206897
ASV02213	GTAATACGGAGGATGCAAGCGTTATCCGGATTTATTGGGTTTAAAGGGTGCGCAGGTTGTTTTATAAGTCAGTGGTGAAAGTCTGTCGCTTAACGATAGGATTGCCATTGATACTGTAGGACTTGAGTATGGATGAGGTAGGCGGAATGTGTAGTGTAGCGGTGAAATGCATAGATATTACACAGAACGCCGATTGCGAAGGCAGCTTACTAATCCATGACTGACGCTGAGGCACGAAAGCGTGGGGATCAAACAGGATTAG	Bacteria	Bacteroidota	Bacteroidia	Bacteroidales	Prolixibacteraceae	NA	Bacteroidales	Prolixibacteraceae	NA	1	0.00151154	0	0	0	0	0	0	0	0	0	0	0	0	0	0	0.00151154	0	0	0	0	0	0	0	0	0	0	0	0	0	0	0	0
ASV02215	GTAATACGGAGGGTGCAAGCGTTAATCGGAATTACTGGGCGTAAAGCGTGCGTAGGCGGTTTTTTAAGTCAGATGTGAAAGCCCCGGGCTTAACCTGGGAACTGCATTTGATACTGGGGAACTAGAGTTGAGTAGAGGAGAGTGGAATTTCAGGTGTAGCGGTGAAATGCGTAGAGATCTGAAGGAACACCAGTGGCGAAGGCGGCTCTCTGGACTCAAACTGACGCTGAGGTACGAAAGCGTGGGTAGCAAACAGGATTAG	Bacteria	Proteobacteria	Gammaproteobacteria	Methylococcales	Methylomonadaceae	Methylomonas	Methylococcales	Methylomonadaceae	Methylomonas	1	0.00151154	0	0	0	0	0	0	0	0	0	0	0	0	0	0	0.00151154	0	0	0	0	0	0	0	0	0	0	0	0	0	0	0	0
ASV02218	GTAATACGTAGGGAGCGAGCGTTGTCCGGAATCATTGGGCGTAAAGAGCATGTAGGTGGATCAATTAGTCTGCTGTGAAAGTCAAAGGCTCAACCTTTGAAAGCCGGTGGATACTGTTGATCTAGAGTACGGAAGAGGCGAGTGGAATTCCTGGTGTAGCGGTGGAATGCGCAGATATCAGGAGGAACACCAATAGCGAAGGCAGCTCGCTGGGACGTTACTGACACTGAGATGCGAAAGCGTGGGGAGCAAACAGGATTAG	Bacteria	Actinobacteriota	Thermoleophilia	Solirubrobacterales	67-14	NA	Solirubrobacterales	67-14	NA	2	0.000934445	0	0	0	0	0.000449749	0.000484696	0	0	0	0	0	0	0	0	0	0	0	0	0	0	0	0	0	0	0	0	0	0	0	0	0
ASV02223	GTAATACGTAGGGCGCAAGCGTTGTCCGGAATTATTGGGCGTAAAGAGCTCGTAGGCGGTTTGTCGCGTCTGCTGTGAAAGCCCGGGGCTTAACCCCGGGTGTGCAGTGGGTACGGGCAGACTAGAGTGCAGTAGGGGAGACTGGAATTCCTGGTGTAGCGGTGGAATGCGCAGATATCAGGAGGAACACCGATGGCGAAGGCAGGTCTCTGGGCTGTTACTGACGCTGAGGAGCGAAAGCATGGGGAGCGAACAGGATTAG	Bacteria	Actinobacteriota	Actinobacteria	Micrococcales	Micrococcaceae	Kocuria	Micrococcales	Micrococcaceae	Kocuria	1	0.000859705	0	0	0	0	0	0	0	0.000859705	0	0	0	0	0	0	0	0	0	0	0	0	0	0	0	0	0	0	0	0	0	0	0
ASV02224	GTAATACGTAGGGCGCAAGCGTTGTCCGGAATTATTGGGCGTAAAGAGCTCGTAGGCGGTTTGTCGCGTCTGCTGTGAAAACCTGAGGCTCAACCTCGGGCTTGCAGTGGGTACGGGCAGACTAGAGTGCGGTAGGGGTGACTGGAATTCCTGGTGTAGCGGTGGAATGCGCAGATATCAGGAGGAACACCGATGGCGAAGGCAGGTCACTGGGCCGCAACTGACGCTGAGGAGCGAAAGCATGGGGAGCGAACAGGATTAG	Bacteria	Actinobacteriota	Actinobacteria	Micrococcales	Cellulomonadaceae	Cellulomonas	Micrococcales	Cellulomonadaceae	Cellulomonas	1	0.00091103	0	0	0	0	0.00091103	0	0	0	0	0	0	0	0	0	0	0	0	0	0	0	0	0	0	0	0	0	0	0	0	0	0
ASV02225	GTAATACGGAGGGGGCTAGCGTTGTTCGGAATTACTGGGCGTAAAGCGCACGTAGGCGGATCAGTCAGTCAGGGGTGAAATCCCGGGGCTCAACCCCGGAACTGCCTTTGATACTGCTGGTCTGGAGGATGGGAGAGGCGAGTGGAATTCCGAGTGTAGAGGTGAAATTCGTAGATATTCGGAGGAACACCAGTGGCGAAGGCGGCTCGCTGGCCCATTACTGACGCTGAGGTGCGAAAGCGTGGGGAGCAAACAGGATTAG	Bacteria	Proteobacteria	Alphaproteobacteria	Rhodobacterales	Rhodobacteraceae	NA	Rhodobacterales	Rhodobacteraceae	NA	6	0.000893681	0	0	0	0	0	0	0	0	0	0	0	0	0	0	0.000188943	9.0842e-05	0	0	0	0	0	0.000193544	0	0.000313221	0	6.19474e-05	0	0	4.51834e-05	0	0
ASV02229	GTAATACGTAGGTGGCAAGCGTTATCCGGAATTATTGGGCGTAAAGCGCGCGTAGGTGGTTTTTTAAGTCTGATGTGAAAGCCCACGGCTCAACCGTGGAGGGTCATTGGAAACTGGAAAACTTGAGTGCAGAAGAGGAAAGTGGAATTCCATGTGTAGCGGTGAAATGCGCAGAGATATGGAGGAACACCAGTGGCGAAGGCGACTTTCTGGTCTGTAACTGACGCTGATGTGCGAAAGCGTGGGGATCAAACAGGATTAG	Bacteria	Firmicutes	Bacilli	Staphylococcales	Staphylococcaceae	Staphylococcus	Staphylococcales	Staphylococcaceae	Staphylococcus	1	0.000899498	0	0	0	0	0.000899498	0	0	0	0	0	0	0	0	0	0	0	0	0	0	0	0	0	0	0	0	0	0	0	0	0	0
ASV02233	GTAACACGTAGGAGGCAAGCGTTATTCGGATTTACTGGGCGTAAAGCGCGTGCAGGCGGTTCGGAAAGTTGGATGTGAAAGCTCCTGGCTTAACTGGGAGAGGTCGTTCAATACTTCCGGACTTGAGAGTGGGAGAGGGAGGTGGAATTCCGGGTGTAGTGGTGAAATGCGTAGATATCCGGAGGAACACCAGTGGCGAAAGCGGCCTCCTGGCCCATTTCTGACGCTCAGACGCGAAAGCTAGGGTAGCAAACGGGATTAG	Bacteria	Chloroflexi	Anaerolineae	Anaerolineales	Anaerolineaceae	NA	Anaerolineales	Anaerolineaceae	NA	1	0.00147376	0	0	0	0	0	0	0	0	0	0	0	0	0	0	0.00147376	0	0	0	0	0	0	0	0	0	0	0	0	0	0	0	0
ASV02234	GTAATACGTAGGGTGCAAGCGTTATCCGGAATTACTGGGTGTAAAGGGTGAGTAGGCGGTTAAATAAGTCATGTGTGAAAATCCAGCGCTTAACGTTGGACCTGCACAAGAAACTGTTTAACTTGAGTACAGGAGAGGTAAGCGGAATTCCTAGTGTAGCGGTGAAATGCGTAGATATTAGGAAGAACACCAGTGGCGAAGGCGGCTTACTGGACTGAAACTGACACTGAGTCACGAAAGCGTGGGGAGCAAACAGGATTAG	Bacteria	Firmicutes	Clostridia	NA	NA	NA	NA	NA	NA	10	0.000892225	0	0	0	0.000163735	0	0	0.000138014	0	0	1.14774e-05	0	0.000151831	7.62162e-05	0	0	0	1.22405e-05	0	0	3.98021e-05	0	0	0	0.000185085	1.59265e-05	0	0	0	9.78975e-05	0	0
ASV02235	GTAATACGGAGGGTGCAAGCGTTATTCGGAATTACTGGGCGTAAAGCGCGTGTAGGCGGTCCTGCAAGTCTGATGTGAAAGCCCCGGGCTTAACCCGGGAAGTGCATTGGAAACTGTGGGACTTGAGTACTGGAGAGGATGGGGGAATTCCCGGTGTAGAGGTGAAATTCGTAGAGATCGGGAGGAATATCAGTGGCGAAGGCGCCCATCTGGACGGTAACTGACGCTGAGACGCGAAAGCGTGGGGAGCAAACAGGATTAG	Bacteria	Desulfobacterota	Syntrophobacteria	Syntrophobacterales	Syntrophobacteraceae	Desulforhabdus	Syntrophobacterales	Syntrophobacteraceae	Desulforhabdus	1	0.00147376	0	0	0	0	0	0	0	0	0	0	0	0	0	0	0.00147376	0	0	0	0	0	0	0	0	0	0	0	0	0	0	0	0
ASV02238	GTAATACGGAGGGAGCTAGCGTTGTTCGGAATTACTGGGCGTAAAGCGCACGTAGGCGGCTTTGTAAGTTAGAGGTGAAAGCCTGGAGCTCAACTCCAGAATTGCCTTTGATACTGCATGGCTTGAATCCAGGAGAGGTGAGTGGAATTCCGAGTGTAGAGGTGAAATTCGTAGATATTCGGAAGAACACCAGTGGCGAAGGCGGCTCACTGGACTGGTATTGACGCTGAGGTGCGAAAGCGTGGGGAGCAAACAGGATTAG	Bacteria	Proteobacteria	Alphaproteobacteria	Sphingomonadales	Sphingomonadaceae	Sphingomonas	Sphingomonadales	Sphingomonadaceae	Sphingomonas	2	0.000888031	0	0	0	0	0.00079571	0	0	0	9.23212e-05	0	0	0	0	0	0	0	0	0	0	0	0	0	0	0	0	0	0	0	0	0	0
ASV02239	GTAATACGAAGGGGGCTAGCGTTGTTCGGAATCACTGGGCGTAAAGCGCACGTAGGCGGATTGTTAAGTGAGGGGTGAAATCCCGGGGCTCAACCCCGGAACTGCCTTTCATACTGGCAATCTCGAGTTCGATAGAGGTAAGTGGAATTCCGAGTGTAGAGGTGAAATTCGTAGATATTCGGAGGAACACCAGTGGCGAAGGCGGCTTACTGGATCGATACTGACGCTGAGGTGCGAAAGCGTGGGGAGCAAACAGGATTAG	Bacteria	Proteobacteria	Alphaproteobacteria	Rhizobiales	Rhizobiaceae	NA	Rhizobiales	Rhizobiaceae	NA	1	0.00174382	0	0.00174382	0	0	0	0	0	0	0	0	0	0	0	0	0	0	0	0	0	0	0	0	0	0	0	0	0	0	0	0	0
ASV02243	GTAATACGTAGGGTGCGAGCGTTAATCGGAATTACTGGGCGTAAAGCGTGCGCAGGCGGTTTCTTAAGCCAGACGTGAAATCCCCGGGCTTAACCTGGGAACTGCGTTTGGAACTGGGAGACTAGAGTGTGTCAGAGGGAGGTGGAATTCCGCGTGTAGCAGTGAAATGCGTAGATATGCGGAGGAACACCGATGGCGAAGGCAGCCTCCTGGGATAACACTGACGCTCATGCACGAAAGCGTGGGGAGCAAACAGGATTAG	Bacteria	Proteobacteria	Gammaproteobacteria	Burkholderiales	Hydrogenophilaceae	NA	Burkholderiales	Hydrogenophilaceae	NA	1	0.00145486	0	0	0	0	0	0	0	0	0	0	0	0	0	0	0.00145486	0	0	0	0	0	0	0	0	0	0	0	0	0	0	0	0
ASV02245	GTAATACGAAGGGGGCTAGCGTTGCTCGGAATTACTGGGCGTAAAGGGAGCGTAGGCGGACATTTAAGTCAGAGGTGAAATCCCGGAGCTTAACTTCGGAACTGCCTTTGATACTGGGTGTCTTGAGTGTGAGAGAGGTATGTGGAACTCCGAGTGTAGAGGTGAAATTCGTAGATATTCGGAAGAACACCAGTGGCGAAGGCGACATACTGGCTCATTACTGACGCTGAGGCTCGAAAGCGTGGGGAGCAAACAGGATTAG	Bacteria	Proteobacteria	Alphaproteobacteria	Caulobacterales	Caulobacteraceae	Brevundimonas	Caulobacterales	Caulobacteraceae	Brevundimonas	1	0.000876434	0	0	0	0	0.000876434	0	0	0	0	0	0	0	0	0	0	0	0	0	0	0	0	0	0	0	0	0	0	0	0	0	0
ASV02246	GTAATACGAGATGTGCAAGCGTTGTTCGGAATCACTGGGCATAAAGGGTGCGTAGGCGGTGCGTCAAGTCGGGTGTGAAATCCCTTCGCTTAACGAAGGAACTGCACTCGATACTAGCGCGCTAGAGGGTAAAAGGGGCAAGCGGAATTCTAGGTGTAGCGGTGGAATGCGTAGATATCTGGGAGAACGCCAAGGGCGAAGGCAGCTTGCTGGGTTACTTCTGACGCTGAGGCACGAAAGCTAGGGGAGCAAACAGGATTAG	Bacteria	Planctomycetota	vadinHA49	NA	NA	NA	NA	NA	NA	2	0.0009401	0	0	0	0	0	0	0	0	0	0	0	0	0	0	0	0	0	0	0	0	0.000668547	0	0	0	0	0	0	0	0	0	0.000271553
ASV02247	GTAATACGTATGTCGCAAGCGTTATCCGGATTTATTGGGCGTAAAGCGCGTCTAGGCGGAAAAATAAGTCTGATGTTAAAATGCGGGGCTCAACTCCGTATTGCGTTGGAAACTGTTTTTCTAGAGTACTGGAGAGGTGGGCGGAACTACAAGTGTAGAGGTGGAATTCGTAGATATTTGTAGGAATGCCGATGGAGAAGTCAGCTCACTGGACAGATACTGACGCTAAAGCGCGAAAGCGTGGGGAGCAAACAGGATTAG	Bacteria	Fusobacteriota	Fusobacteriia	Fusobacteriales	Fusobacteriaceae	Cetobacterium	Fusobacteriales	Fusobacteriaceae	Cetobacterium	4	0.00103567	0	0	0.000263884	0	0	0	0	0	0.000438526	0	0	0	0	0	0	0	0.000281532	0	0	0	0	0	0	0	0	0	0	0	0	0	5.17244e-05
ASV02250	GTAATACGTAGGGCGCGAGCGTTGTCCGGAATTATTGGGCGTAAAGGGCTTGTAGGCGGCTTGTCGCGTCTGCCGTGAAATCCTCTGGCTTAACTGGGGGCGTGCGGTGGGTACGGGCTGGCTTGAGTGCGGTAGGGGAGACTGGAATTCCTGGTGTAGCGGTGGAATGCGCAGATATCAGGAGGAACACCGGTGGCGAAGGCGGGTCTCTGGGCCGTTACTGACGCTGAGGAGCGAAAGCATGGGGAGCGAACAGGATTAG	Bacteria	Actinobacteriota	Actinobacteria	Actinomycetales	Actinomycetaceae	Actinomyces	Actinomycetales	Actinomycetaceae	Actinomyces	4	0.000856989	0	0	0	0	0	0.000448344	0	0	0	0	0	0	0	0	0.000170049	0	0	0	0	0	0	0.000193544	0	0	0	4.50527e-05	0	0	0	0	0
ASV02254	GTAAAACGTAGGTGGCAAGCGTTGTCCGGAATTACTGGGTGTAAAGGGAGCGCAGGCGGAATGGTAAGTTGGATGTGAAATCTATGGGCTCAACCCATAGCGTGCATTCAAAACTGCTGTTCTTGAGTGATGTAGAGGTAGGCGGAATTCCCGGTGTAGCGGTGGAATGCGTAGATATCGGGAGGAACACCAGTGGCGAAGGCGGCCTACTGGGCATCAACTGACGCTGAGGCTCGAAAGTATGGGGAGCAAACAGGATTAG	Bacteria	Firmicutes	Clostridia	Oscillospirales	Ruminococcaceae	NA	Oscillospirales	Ruminococcaceae	NA	7	0.000776278	0	0	0	1.02334e-05	0	0	0	0.00014147	0	0	0	0	0	0	0	0	0.000134646	0	0	0	0	0	0	8.54238e-05	0	2.81579e-05	0.000350205	0	0	2.61424e-05	0
ASV02257	GTAATACGTAGGTGGCAAGCGTTATCCGGAATTATTGGGCGTAAAGCGCGCGTAGGCGGTTTCTTAAGTCTGATGTGAAAGCCCACGGCTCAACCGTGGAGGGTCATTGGAAACTGGGAGACTTGAGTGCAGAAGAGGAAAGTGGAATTCCATGTGTAGCGGTGAAATGCGCAGAGATATGGAGGAACACCAGTGGCGAAGGCGACTTTCTGGTCTGTAACTGACGCTGATGTGCGAAAGCGTGGGGATCAAACAGGATTAG	Bacteria	Firmicutes	Bacilli	Staphylococcales	Staphylococcaceae	Staphylococcus	Staphylococcales	Staphylococcaceae	Staphylococcus	1	0.000654339	0	0	0	0	0	0.000654339	0	0	0	0	0	0	0	0	0	0	0	0	0	0	0	0	0	0	0	0	0	0	0	0	0
ASV02259	GTAATACGGAGGGTGCAAGCGTTGTTCGGAATTACTGGGCGTAAAGCGCGCGCAGGCGGTTTGCTAAGTCAGATGTGAAAGCCCATGGCTCAACCATGGACGTGCATTTGAAACTGGCAGACTTGAGTAGTGGAGGGGGTGGTGGAATTCCCGGTGTAGAGGTGAAATTCGTAGATATCGGGAGGAATACCGGTGGCGAAGGCGACCACCTGGCCACATACTGACGCTGAGGCGCGAAAGCGTGGGGAGCAAACAGGATTAG	Bacteria	Desulfobacterota	Desulfobulbia	Desulfobulbales	Desulfocapsaceae	NA	Desulfobulbales	Desulfocapsaceae	NA	1	0.000727044	0	0	0	0	0	0.000727044	0	0	0	0	0	0	0	0	0	0	0	0	0	0	0	0	0	0	0	0	0	0	0	0	0
ASV02262	GTAAGACGGAGGATGCAAGCGTTATCCGGAATGATTGGGCGTAAAGCGTCCGCAGGTGGCAGTTCAAGTCTGCTGTCAAAGACTGGGGCTTAACTCCGGACAGGCAGTGGAAACTGAACAGCTAGAGTATGGTAGGGGCAGAGGGAATTCCCAGTGTAGCGGTGAAATGCGTAGAGATTGGGAAGAACATCGGTGGCGAAAGCGCTCTGCTGGACCAAAACTGACACTCAGGGACGAAAGCTAGGGGAGCGAATGGGATTAG	Bacteria	Cyanobacteria	Cyanobacteriia	Cyanobacteriales	NA	NA	Cyanobacteriales	NA	NA	2	0.00103757	0	0	0	0	0	0.000678574	0	0	0	0	0	0	0	0	0.000358992	0	0	0	0	0	0	0	0	0	0	0	0	0	0	0	0
ASV02267	GTAATACGTAGGGCGCGAGCGTTGTCCGGAATTATTGGGCGTAAAGAGCTCGTAGGCGGCTTGTCGCGTCTGCTGTGAAAATGCGGGGCTTAACTCCGCACGTGCAGTGGGTACGGGCAGGCTAGAGTGCGGTAGGGGTGATTGGAATTCCTGGTGTAGCGGTGGAATGCGCAGATATCAGGAGGAACACCGATGGCGAAGGCAGGTCACTGGGCCGTTACTGACGCTGAGGAGCGAAAGCATGGGGAGCGAACAGGATTAG	Bacteria	Actinobacteriota	Actinobacteria	Actinomycetales	Actinomycetaceae	NA	Actinomycetales	Actinomycetaceae	NA	3	0.000777065	0	0	0	0	0	0	0	0	0	0	0	0	0	0	5.66829e-05	0.000386078	0	0	0	0	0	0.000334304	0	0	0	0	0	0	0	0	0
ASV02277	GTAATACGGAGGGTGCAAGCGTTAATCGGAATCACTGGGCGTAAAGCGCACGTAGGCGGCTTTGTAAGTCAGCGGTGCAAGCCCTTCGCTCAACGAAGGAATTGCCGTTGATACTGCTTAGCTTGAGTTTGTGAGAGGATAGTGGAATTCCTGGTGTAGGAGTGAAATCCGTAGAGATCAGGAGGAACATCAGTGGCGAAGGCGACTATCTGGCACAACACTGACGCTGAGGTGCGAAAGCGTGGGTATCAAACAGGATTAG	Bacteria	Desulfobacterota	Desulfovibrionia	Desulfovibrionales	Desulfovibrionaceae	Desulfovibrio	Desulfovibrionales	Desulfovibrionaceae	Desulfovibrio	9	0.00077497	0	0	0	2.04668e-05	0	0	0	0	0	0	0	0	1.0888e-05	0	0	0	0	0	0	0	0	4.39874e-05	0	0.000113898	7.96324e-05	6.19474e-05	0	0.000305477	6.02446e-05	7.84273e-05	0
ASV02278	GTAATACGTAGGGTGCAAGCGTTGTCCGGAATTATTGGGCGTAAAGAGCTCGTAGGCGGTTTGTCGCGTCTGCTGTGAAAACCGGAGGCTCAACCTCCGGCCTGCAGTGGGTACGGGCAGACTAGAGTGCGGTAGGGGAGATTGGAATTCCTGGTGTAGCGGTGGAATGCGCAGATATCAGGAGGAACACCGATGGCGAAGGCAGATCTCTGGGCCGTAACTGACGCTGAGGAGCGAAAGCATGGGGAGCGAACAGGATTAG	Bacteria	Actinobacteriota	Actinobacteria	Micrococcales	Microbacteriaceae	NA	Micrococcales	Microbacteriaceae	NA	1	0.000841838	0	0	0	0	0.000841838	0	0	0	0	0	0	0	0	0	0	0	0	0	0	0	0	0	0	0	0	0	0	0	0	0	0
ASV02284	GTAAAACGTAGGAGGCAAGCGTTATCCGGATTTACTGGGCGTAAAGCGCGTGCAGGCGGTTTGGAAAGTTGGATGTGAAAGCTCCTGGCTCAACTAGGAGAGGTCGTTCAAAACTTCCAGACTTGAGGGCAGTAGAGGGAGGTGGAATTCCGTGTGTAGTGGTGAAATGCGTAGATATACGGAGGAACACCAGTGGCGAAAGCGACCTCCTGGGCTGCATCTGACGCTCAGACGCGAAAGCTAGGGGAGCAAACGGGATTAG	Bacteria	Chloroflexi	Anaerolineae	Anaerolineales	Anaerolineaceae	NA	Anaerolineales	Anaerolineaceae	NA	3	0.00106946	0	0	0	0	0	0	0	0	0	0	0	0	0	0	0.000944715	0	0	0	0	0	0	0	0	0	0	4.50527e-05	0	7.96897e-05	0	0	0
ASV02291	GTAATACGTAGGGAGCGAGCGTTATCCGGATTTATTGGGTGTAAAGGGTGCGCAGGCGGCCTTTTAAGTCTATGGTCTAAGCCCGAAGCTTAACTTCGGTTCGCCATAGAAACTGAAAGGCTTGAGTGTAGTAGAGGCAAGTGGAATTTCTAGTGTAGCGGTAAAATGCGTAGATATTAGAAGGAACACCAGTGGCGAAGGCGACTTGCTGGGCTATTACTGACGCTCATGCACGAAAGCGTGGGGAGCAAATAGGATTAG	Bacteria	Firmicutes	Bacilli	RF39	NA	NA	RF39	NA	NA	4	0.000598654	0	0	0	0	0	0	0	0	0	0	0	0	0.000119768	0	0	0	0	0	0	0	0	3.51899e-05	0	0	0.000127412	0	0	0	0.000316284	0	0
ASV02298	GTAATACGTAGGGTGCAAGCGTTAATCGGAATTACTGGGCGTAAAGCGTGCGCAGGCGGTTGTGTAAGACAGGTGTGAAATCCCCGGGCTTAACCTGGGAATTGCATTTGTGACTGCACGACTAGAGTGTGTCAGAGGGGGGTGGAATTCCACGTGTAGCAGTGAAATGCGTAGATATGTGGAGGAACACCAATGGCGAAGGCAGCCCCCTGGGATAACACTGACGCTCATGCACGAAAGCGTGGGGAGCAAACAGGATTAG	Bacteria	Proteobacteria	Gammaproteobacteria	Burkholderiales	Burkholderiaceae	Limnobacter	Burkholderiales	Burkholderiaceae	Limnobacter	1	0.000830306	0	0	0	0	0.000830306	0	0	0	0	0	0	0	0	0	0	0	0	0	0	0	0	0	0	0	0	0	0	0	0	0	0
ASV02303	GTAATACGTAGGGTGCGAGCGTTAATCGGAATTACTGGGCGTAAAGCGTGCGCAGGCGGTTATGTAAGACAGATGTGAAATCCCCGGGCTTAACCTGGGAATTGCATTTGTGACTGCATGGCTAGAGTGTGTCAGAGGGGGGTAGAATTCCACGTGTAGCAGTGAAATGCGTAGATATGTGGAGGAATACCGATGGCGAAGGCAGCCCCCTGGGATAACACTGACGCTCATGCACGAAAGCGTGGGGAGCAAACAGGATTAG	Bacteria	Proteobacteria	Gammaproteobacteria	Burkholderiales	Oxalobacteraceae	NA	Burkholderiales	Oxalobacteraceae	NA	4	0.000890127	0.000142762	0	0	0	0	0	0	0	0	0.000275457	0	0	0	0	0	0	0	0	0	0.00025208	0	0	0	0	0	0	0	0	0	0	0.000219829
ASV02304	GTAATACGGAGGGAGCTAGCGTTGTTCGGAATTACTGGGCGTAAAGCGCACGTAGGCGGCGATTCAAGTCAGAGGTGAAAGCCCGGGGCTCAACCCCGGAACTGCCTTTGAAACTAGATTGCTAGAATCCTGGAGAGGCGAGTGGAATTCCGAGTGTAGAGGTGAAATTCGTAGATATTCGGAAGAACACCAGTGGCGAAGGCGACTCGCTGGACAGGTATTGACGCTGAGGTGCGAAAGCGTGGGGAGCAAACAGGATTAG	Bacteria	Proteobacteria	Alphaproteobacteria	Sphingomonadales	Sphingomonadaceae	Qipengyuania	Sphingomonadales	Sphingomonadaceae	Qipengyuania	1	0.00120924	0	0	0	0	0	0	0	0	0	0	0	0	0	0	0.00120924	0	0	0	0	0	0	0	0	0	0	0	0	0	0	0	0
ASV02307	GTAATACGGGGGGTGCAAGCGTTGTTCGGAATCATTGGGCGTAAAGCGCGCGCAGGCGGCTTGGTAAGTCAGATGTGAAATCCCTGGGCTTAACCCAGGAAGTGCATTTGATACTGCCTCGCTAGAGTACGGGAGAGGAAAGTGGAATTCCTGGTGTAGAGGTGAAATTCGTAGATATCAGGAGGAACACCGGTGGCGAAGGCGACTTTCTGGCCCGATACTGACGCTCAGGCGCGAAAGCGTGGGGAGCAAACAGGATTAG	Bacteria	Desulfobacterota	Syntrophia	Syntrophales	NA	NA	Syntrophales	NA	NA	1	0.00136039	0	0	0	0	0	0	0	0	0	0	0	0	0	0	0.00136039	0	0	0	0	0	0	0	0	0	0	0	0	0	0	0	0
ASV02312	GTAATACGTAGGGCGCAAGCGTTGTCCGGAATTATTGGGCGTAAAGAGCTCGTAGGCGGTTTGTCGCGTCTGCTGTGAAAACTCGAGGCTCAACCTCGGGCTTGCAGTGGGTACGGGCAGACTAGAGTGCGGTAGGGGTGACTGGAATTCCTGGTGTAGCGGTGGAATGCGCAGATATCAGGAGGAACACCGATGGCGAAGGCAGGTCACTGGGCCGCAACTGACGCTGAGGAGCGAAAGCATGGGGAGCGAACAGGATTAG	Bacteria	Actinobacteriota	Actinobacteria	Micrococcales	Cellulomonadaceae	Cellulomonas	Micrococcales	Cellulomonadaceae	Cellulomonas	1	0.000611198	0	0	0	0	0.000611198	0	0	0	0	0	0	0	0	0	0	0	0	0	0	0	0	0	0	0	0	0	0	0	0	0	0
ASV02313	GTAACACGTAGGGGGCAAGCGTTGTCCGGATTTATTGGGCGTAAAGAGCTCGTAGGTGGCTGAGTAAGTCGGGTGTCAAAGCCCCAGGCTCAACCTGGGATCCCACCCGATACTGCTCTGGCTAGAGTCCGGTAGGGGAGCGTGGAATTCCTGGTGTAGCGGTGAAATGCGCAGATATCAGGAGGAACACCAGCGGCGAAGGCGGCGCTCTGGGCCGGTACTGACACTGAGGAGCGAAAGCGTGGGTAGCAAACAGGATTAG	Bacteria	Actinobacteriota	Acidimicrobiia	Microtrichales	Iamiaceae	Iamia	Microtrichales	Iamiaceae	Iamia	4	0.000763892	0	0	0	0	0	0	0	0	0	0	0	0	0	0	0	0.000181684	0	0	0	0	0	0.000307912	0	0.000170848	0	0	0	0	0	0	0.000103449
ASV02315	GTAAGACGTAGGGGGCGAGCGTTGTCCGGAATTACTGGGCGTAAAGAGCACGTAGGCGGGAACTTAAGTCAGGTGTGAAAGACCGTGGCTCAACCACGGGGTGGCATTTGAAACTGGGTTTCTTGAGGGCAGGAGAGGAAAGCAGAATTCCTGGTGTAGCGGTGAAATGCGTAGAAATCAGGAGGAATACCAGTGGCGAAGGCGGCTTTCTGGACTGACCCTGACGCTGAGGTGCGAAAGCGTGGGTAGCAAACAGGATTAG	Bacteria	Firmicutes	Syntrophomonadia	Syntrophomonadales	Syntrophomonadaceae	Syntrophomonas	Syntrophomonadales	Syntrophomonadaceae	Syntrophomonas	2	0.00131748	0	0	0	0	0	0	0	0	0	0	0	0	3.26641e-05	0	0.00128481	0	0	0	0	0	0	0	0	0	0	0	0	0	0	0	0
ASV02319	GTAATACGTAGGGTGCAAGCGTTAATCGGAATTACTGGGCGTAAAGCGTGCGCAGGCGGTTATGTAAGACAGAGGTGAAATCCCCGGGCTCAACCTGGGAACTGCCTTTGTGACTGCATAGCTAGAGTACGGCAGAGGGGGATGGAATTCCGCGTGTAGCAGTGAAATGCGTAGATATGCGGAGGAACACCGATGGCGAAGGCAATCCCCTGGGCCTGTACTGACGCTCATGCACGAAAGCGTGGGGAGCAAACAGGATTAG	Bacteria	Proteobacteria	Gammaproteobacteria	Burkholderiales	Comamonadaceae	NA	Burkholderiales	Comamonadaceae	NA	1	0.000905176	0	0	0	0	0	0	0	0	0	0	0	0	0	0	0	0	0	0	0	0	0	0	0	0	0	0	0	0	0	0	0.000905176
ASV02322	GTAATACGGAGGGTGCAAGCGTTGTCCGGATTTATTGGGTTTAAAGGGTGCGTAGGCGGCCATTTAAGTCTGGGGTGAAAGCCCGTTGCTCAACAACGGAACTGCCCTGGAAACTGGATGGCTTGAGTACAGACGAGGGTGGCGGAATGGATGCTGTAGCGGTGAAATGCATAGATAGCATCCAGAACCCCGATTGCGAAGGCAGCTGCCTAGACTGTAACTGACGCTGAGGCACGAAAGCGTGGGGAGCGAACAGGATTAG	Bacteria	Bacteroidota	Bacteroidia	Cytophagales	Hymenobacteraceae	Hymenobacter	Cytophagales	Hymenobacteraceae	Hymenobacter	1	0.000807242	0	0	0	0	0.000807242	0	0	0	0	0	0	0	0	0	0	0	0	0	0	0	0	0	0	0	0	0	0	0	0	0	0
ASV02324	GTAATACGGAGGGTGCAAGCGTTACTCGGAATCACTGGGCGTAAAGAGCGTGTAGGCGGGTAAATAAGTCAGAAGTGAAATCCAATAGCTCAACTATTGAACTGCTTTTGAAACTGTATACCTAGAATGTGGGAGAGGCAGATGGAATTTCTGGTGTAGGGGTAAAATCCGTAGAGATCAGAAGGAATACCGATTGCGAAGGCGATCTGCTGGAACATTATTGACGCTGAGACGCGAAAGCGTGGGGAGCAAACAGGATTAG	Bacteria	Campilobacterota	Campylobacteria	Campylobacterales	Arcobacteraceae	NA	Campylobacterales	Arcobacteraceae	NA	3	0.000850851	0.000178452	0	0	0	0	0	0	0	0	0	0	0	0	0	0.000566829	0	0	0	0	0	0	0.00010557	0	0	0	0	0	0	0	0	0
ASV02326	GTAATACGTAGGTGGCGAGCGTTGTCCGGAATTACTGGGTGTAAAGGGTGTGTAGGCGGGTCGGCAAGTCAGGCGTGAAAACTATGGGCTCAACCCATAGACTGCGTTTGAAACTGTCGGTCTTGAGTGTCGGAGAGGTAAGCGGAATTCCCAGTGTAGCGGTAGAATGCGTAGATATTGGGAGGAACACCAGTGGCGAAGGCGGCTTACTGGACGACAACTGACGCTGAGACACGAAAGCGTGGGGAGCAAACAGGATTAG	Bacteria	Firmicutes	Clostridia	Oscillospirales	UCG-010	NA	Oscillospirales	UCG-010	NA	2	0.000596153	0	0	0	0	0	0	0	0	0	0	0	0	0	0	0	0	0	0	0	0	0	0	0	0	0	0	0	0.000159379	0.000436773	0	0
ASV02338	GTAATACGGGGGGTGCGAGCGTTAATCGGAATGACTGGGCGTAAAGCGTGCGTAGGCGGTGTAATCAGTCAGCCGTGAAAGCCCCGGGCTTAACCTGGGAATGGCGGTTGAGACGGTTAGACTGGAGTGGGCTAGAGGACTGTGGAACTCCCGGTGTAGCGGTGAAATGCGTAGAGATCGGGAAGAACACCGATGGCGAAGGCAGCAGTCTGGGGCCACACTGACGCTGAGGCACGACGGCGTGGGGAGCAAACAGGATTAG	Bacteria	Proteobacteria	Gammaproteobacteria	Competibacterales	Competibacteraceae	Candidatus_Competibacter	Competibacterales	Competibacteraceae	Candidatus_Competibacter	1	0.0008361	0	0	0	0	0	0.0008361	0	0	0	0	0	0	0	0	0	0	0	0	0	0	0	0	0	0	0	0	0	0	0	0	0
ASV02339	GTAATACGGAGGGTGCAAGCGTTAATCGGAATTACTGGGCGTAAAGCGCATGTAGGCGGCTTTATAAGTCAGAAGTGAAATCCCAGGGCTTACCCCTGGAATTGCTTTTGAAACTGTATGGCTTGAGTTCGTGAGAGGGTGGCGGAATTCCTGGTGTAGGAGTGAAATCCGTAGATATCAGGAGGAACACCGGTGGCGAAGGCGGCCACCTGGCGCGACACTGACGCTGAGATGCGAAAGCGTGGGGAGCAAACAGGATTAG	Bacteria	Desulfobacterota	NA	NA	NA	NA	NA	NA	NA	2	0.000527366	0	0	0	0	0	0	0	0	0	0	0	0	0	0	0	0	0.000257051	0	0	0	0	0	0	0	0	0.000270316	0	0	0	0	0
ASV02343	GTAATACGGAGGGAGCTAGCGTTGTTCGGAATTACTGGGCGTAAAGCGCACGTAGGCGGCTATTCAAGTCAGAGGTGAAAGCCCGGGGCTCAACCCCGGAACTGCCTTTGAAACTAGATAGCTAGAATCTTGGAGAGGTCAGTGGAATTCCGAGTGTAGAGGTGAAATTCGTAGATATTCGGAAGAACACCAGTGGCGAAGGCGACTGACTGGACAAGTATTGACGCTGAGGTGCGAAAGCGTGGGGAGCAAACAGGATTAG	Bacteria	Proteobacteria	Alphaproteobacteria	Sphingomonadales	Sphingomonadaceae	Novosphingobium	Sphingomonadales	Sphingomonadaceae	Novosphingobium	1	0.000838722	0	0	0	0	0	0	0	0	0	0	0	0	0	0	0	0	0	0	0	0	0.000838722	0	0	0	0	0	0	0	0	0	0
ASV02344	GTAATACGTAGGGGGCAAGCGTTATCCGGATTTACTGGGTGTAAAGGGAGCGTAGACGGCAAGGCAAGTCTGATGTGAAAACCCAGGGCTTAACCCTGGGACTGCATTGGAAACTGTCTGGCTCGAGTGCCGGAGAGGTAAGCGGAATTCCTAGTGTAGCGGTGAAATGCGTAGATATTAGGAGGAACACCAGTGGCGAAGGCGGCTTACTGGACGGTAACTGACGTTGAGGCTCGAAAGCGTGGGGAGCAAACAGGATTAG	Bacteria	Firmicutes	Clostridia	Lachnospirales	Lachnospiraceae	Fusicatenibacter	Lachnospirales	Lachnospiraceae	Fusicatenibacter	5	0.000717707	0	0	0	0	0	0	0	0	0	0	0	0	0	0	0	2.27105e-05	0	0	0	0	0	0.000378291	0	7.11865e-05	7.96324e-05	0	0.000165886	0	0	0	0
ASV02350	GTAATACGGAGGGGGTTAGCGTTGTTCGGAATGACTGGGCGTAAAGCGCGCGTAGGCGGATCAGAAAGTTGGGGGTGAAATCCCGGGGCTCAACCCCGGAATGGCCTTCAAGACTCCTGGTCTTGAGTTCGAGAGAGGTGAGTGGAATTCCGAGTGTAGAGGTGAAATTCGTAGATATTCGGAGGAACACCAGTGGCGAAGGCGGCTCACTGGCTCGATACTGACGCTGAGGTGCGAAAGCGTGGGGAGCAAACAGGATTAG	Bacteria	Proteobacteria	Alphaproteobacteria	Rhodobacterales	Rhodobacteraceae	Rubellimicrobium	Rhodobacterales	Rhodobacteraceae	Rubellimicrobium	1	0.000784178	0	0	0	0	0.000784178	0	0	0	0	0	0	0	0	0	0	0	0	0	0	0	0	0	0	0	0	0	0	0	0	0	0
ASV02351	GTAATACGTAGGTGGCAAGCGTTGTCCGGATTTATTGGGCGTAAAGGGAACGCAGGCGGTCTTTTAAGTCTGATGTGAAAGCCTTCGGCTTAACCGAAGTAGTGCATTGGAAACTGGAAGACTTGAGTGCAGAAGAGGAGAGTGGAACTCCATGTGTAGCGGTGAAATGCGTAGATATATGGAAGAACACCAGTGGCGAAAGCGGCTCTCTGGTCTGTAACTGACGCTGAGGTTCGAAAGCGTGGGTAGCAAACAGGATTAG	Bacteria	Firmicutes	Bacilli	Lactobacillales	Lactobacillaceae	Lactobacillus	Lactobacillales	Lactobacillaceae	Lactobacillus	1	0.000598228	0	0	0	0	0	0	0	0	0	0	0	0	0	0	0	0	0	0	0	0	0	0.000598228	0	0	0	0	0	0	0	0	0
ASV02352	GTAAAACGTAGGGGGCGAGCGTTGTCCGGAATGACTGGGCGTAAAGGGCGCGTAGGCGGCCATGTAAGTCTGGAGTGAAAGCCCCGCTTTTAAGGTGGGAATTGCTTTGGAAACTATGTGGCTTGAGTGCAGGAGAGGAAAGTGGAATTCCCAGTGTAGCGGTGAAATGCATAGAGATTGGGAGGAACACCAGTGGCGAAGGCGGCTTTCTGGACTGTAACTGACGCTGAGGCGCGAAAGCGTGGGGAGCAAACAGGATTAG	Bacteria	Firmicutes	Clostridia	Christensenellales	Christensenellaceae	Christensenellaceae_R-7_group	Christensenellales	Christensenellaceae	Christensenellaceae_R-7_group	2	0.00084547	0	0	0	0	0	0	0	0	0	0	0	0	0	0	0	0	0	0	0	0.000225545	0.000619925	0	0	0	0	0	0	0	0	0	0
ASV02356	GTAATACGGAGGGTGCAAGCGTTAATCGGAATCACTGGGCGTAAAGCGCACGTAGGCGGCTTTGTAAGTCAGCGGTGCAAGCCCTTCGCTCAACGAAGGAATTGCCGTTGATACTGCTTAGCTTGAGTTTGTGAGAGGATAGTGGAATTCCTGGTGTAGGAGTGAAATCCGTAGAGATCAGGAGGAACATCAGTGGCGAAGGCGACTTTCTGGACTGTAACTGACACTGAGGAACGAAAGCGTGGGGAGCAAACAGGATTAG	Bacteria	Desulfobacterota	Desulfovibrionia	Desulfovibrionales	Desulfovibrionaceae	Desulfovibrio	Desulfovibrionales	Desulfovibrionaceae	Desulfovibrio	4	0.000693595	0	0	0	0	0	0	0	0	0	0	0	0	0	0	0	0	0	0	0	0	0	0	0	0.000384407	0.000191118	0	0	0	5.2714e-05	6.53561e-05	0
ASV02358	GTAATACGTAGGGTGCGAGCGTTGTCCGGAATTATTGGGCGTAAAGAGCTTGTAGGCGGTTTGTCGCGTCTGCTGTGAAAATCCGGGGCTCAACCCCGGACTTGCAGTGGGTACGGGCAGACTAGAGTGTGGTAGGGGAGACTGGAATTCCTGGTGTAGCGGTGAAATGCGCAGATATCAGGAGGAACACCGATGGCGAAGGCAGGTCTCTGGGCCACTACTGACGCTGAGAAGCGAAAGCGTGGGGAGCGAACAGGATTAG	Bacteria	Actinobacteriota	Actinobacteria	Micrococcales	Intrasporangiaceae	NA	Micrococcales	Intrasporangiaceae	NA	2	0.000794062	0	0	0	0	0	0	0	0	0	0	0	0	0	0	0	0	0	0	0	0	0	0.000281519	0	0.000512543	0	0	0	0	0	0	0
ASV02365	GTAATACGTAGGTGGCAAGCGTTGTCCGGAATTATTGGGCGTAAAGCGCGCGCAGGCGGTCCTTTAAGTCTGATGTGAAAGCCCACGGCTCAACCGTGGAGGGTCATTGGAAACTGGGGGACTTGAGTACAGAAGAGGAAAGCGGAATTCCACGTGTAGCGGTGAAATGCGTAGAGATGTGGAGGAACACCAGTGGCGAAGGCGGCTTTCTGGTCTGTAACTGACGCTGAGGCGCGAAAGCGTGGGGAGCAAACAGGATTAG	Bacteria	Firmicutes	Bacilli	Bacillales	Planococcaceae	NA	Bacillales	Planococcaceae	NA	2	0.000770525	0	0	0	0	0.000634262	0	0	0	0	0	0	0	0	0	0	0.000136263	0	0	0	0	0	0	0	0	0	0	0	0	0	0	0
ASV02367	GTAATACGTAGGTGGCAAGCGTTGTCCGGAATTACTGGGTGTAAAGGGCGTGTAGGCGGGGATGTAAGTCAGATGTGAAATCCCGAGGCTCAACTTCGGAGCTGCATCTGAAACTATATCTCTTGAGTGCTGGAGAGGAAAGCGGAATTCCTAGTGTAGCGGTGAAATGCGTAGATATTAGGAGGAACACCAGTGGCGAAGGCGGCTTTCTGGACAGTAACTGACGCTGAGGCGCGAAAGCGTGGGGAGCAAACAGGATTAG	Bacteria	Firmicutes	Clostridia	Clostridia_or	Hungateiclostridiaceae	NA	Clostridia_or	Hungateiclostridiaceae	NA	1	0.000811865	0	0	0	0	0	0.000811865	0	0	0	0	0	0	0	0	0	0	0	0	0	0	0	0	0	0	0	0	0	0	0	0	0
ASV02372	GTAATACGTAGGTGGCAAGCGTTGTCCGGAATTATTGGGCGTAAAGCGCTCGCAGGCGGTTCTTTAAGTCTGATGTGAAATCTTGCGGCTCAACCGTAAACGTGCATTGGAAACTGGAGGACTTGAGTGCAGAAGAGGAGAGTGGAATTCCACGTGTAGCGGTGAAATGCGTAGAGATGTGGAGGAACACCAGTGGCGAAGGCGACTCTCTGGTCTGTAACTGACGCTGAGGAGCGAAAGCGTGGGGAGCGAACAGGATTAG	Bacteria	Firmicutes	Bacilli	Bacillales	Bacillaceae	Oceanobacillus	Bacillales	Bacillaceae	Oceanobacillus	1	0.00126592	0	0	0	0	0	0	0	0	0	0	0	0	0	0	0.00126592	0	0	0	0	0	0	0	0	0	0	0	0	0	0	0	0
ASV02377	GTAAAACGTAGGAGGCGAGCGTTATCCGGATTTACTGGGCGTAAAGCGTGTGTAGGCGGTTTGATAAGTTGGATGTGAAAGCTCCTGGCTTAACTGGGAGAGGTCGTTCAAAACTATCAGACTTGAGAGTGGTAGAGGGAGGTGGAATTCCGGGTGTAGTGGTGAAATGCGTAGATATCCGGAGGAACACCAGTGGCGAAAGCGGCCTCCTGGCCCATTTCTGACGCTCAGACACGAAAGCTAAGGTAGCAAACGGGATTAG	Bacteria	Chloroflexi	Anaerolineae	Anaerolineales	Anaerolineaceae	Leptolinea	Anaerolineales	Anaerolineaceae	Leptolinea	2	0.00122401	0	0	0	0	0	0	0	0	0	0	0	0	0	7.14541e-05	0.00115255	0	0	0	0	0	0	0	0	0	0	0	0	0	0	0	0
ASV02379	GTAACACGTAGGGGGCAAGCGTTGTTCGGAATTATTGGGCGTAAAGGGCATGTAGGCGGTTTCGTAAGCCTGGTGTGAAATCCTGCAGCTTAACTGTAGAATGGCATTGGGTACTGCGAGACTTGAATCACGGAGGGGAAACTAGAATTCCAGGTGTAGGGGTGGAATCTGTAGATATCTGGAAGAATACCGGTGGCGAAGGCGGGTTTCTAGCCGATGATTGACGCTGAGGTGCGAAAGTGCGGGGAGCAAACAGGATTAG	Bacteria	Spirochaetota	Spirochaetia	Spirochaetales	Spirochaetaceae	Treponema	Spirochaetales	Spirochaetaceae	Treponema	1	0.00126592	0	0	0	0	0	0	0	0	0	0	0	0	0	0	0.00126592	0	0	0	0	0	0	0	0	0	0	0	0	0	0	0	0
ASV02380	GTAATACGTAGGTGGCAAGCGTTGTCCGGAATTATTGGGCGTAAAGCGCGCGCAGGTGGGATCTTAAGTCCATTTTGAAAGTTCGGAGCTCAACTCCGTGATGGGATGGAAACTGGGATTCTTGAGTACCGGAGAGGAAAGCGGAATTCCCCGTGTAGCGGTGAAATGCGTAGATATGGGGAGGAACACCAGTGGCGAAGGCGGCTTTCTGGACGGTGTCTGACACTGAGGCGCGAAAGCCAGGGGAGCGAACGGGATTAG	Bacteria	Firmicutes	Negativicutes	Veillonellales-Selenomonadales	Sporomusaceae	NA	Veillonellales-Selenomonadales	Sporomusaceae	NA	3	0.00105309	0	0	0	0	0	0	0	0	0	0	0	0	0	4.76361e-05	0.000925821	0	0	0	0	0	0	0	0	0	7.96324e-05	0	0	0	0	0	0
ASV02381	GTAATACGTAGGGTGCAAGCGTTAATCGGAATTACTGGGCGTAAAGCGTGCGCAGGCGGTTGTGTAAGACAGGTGTGAAATCCCCGGGCTTAACCTGGGAACTGCACTTGTGACTGCACGGCTAGAGTGCGGCAGAGGGGGATGGAATTCCGCGTGTAGCAGTGAAATGCGTAGATATGCGGAGGAACACCGATGGCGAAGGCAATCCCCTGGGCCTGCACTGACGCTCATGCACGAAAGCGTGGGGAGCAAACAGGATTAG	Bacteria	Proteobacteria	Gammaproteobacteria	Burkholderiales	Comamonadaceae	NA	Burkholderiales	Comamonadaceae	NA	1	0.00126592	0	0	0	0	0	0	0	0	0	0	0	0	0	0	0.00126592	0	0	0	0	0	0	0	0	0	0	0	0	0	0	0	0
ASV02384	GTAATACGGAGGGGGCTAGCGTTGTTCGGAATTACTGGGCGTAAAGCGTACGTAGGCGGCTTTGTAAGTTAGAGGTGAAAGCCCGGGGCTCAACTCCGGAACTGCCTTTAAGACTGCATCGCTAGAACGTCGGAGAGGTGAGTGGAATTCCGAGTGTAGAGGTGAAATTCGTAGATATTCGGAAGAACACCAGTGGCGAAGGCGACTCACTGGACGACTGTTGACGCTGAGGTACGAAAGCGTGGGGAGCAAACAGGATTAG	Bacteria	Proteobacteria	Alphaproteobacteria	Sphingomonadales	Sphingomonadaceae	Sphingomonas	Sphingomonadales	Sphingomonadaceae	Sphingomonas	1	0.000761114	0	0	0	0	0.000761114	0	0	0	0	0	0	0	0	0	0	0	0	0	0	0	0	0	0	0	0	0	0	0	0	0	0
ASV02390	GTAATACGAGTGGTCCAAGCGTTATCCGGAATTATTGGGCGTAAAGCGTGCGTAGGTGGATTTGTTAGTCGGGTGTTTAAACCATGGGCTCAACCTGTGGATTGCATTCGAAACGTCAAATCTTGAAGATGTGAGGGGTGAATGGAACTATATGTGTAGGGGTGAAATCCGTTGATATATATGGGAACACCAAAAGCGAAGGCAATTCACTGGCACATTCTTGACACTGAGGCACGAAAGCGTGGGTAGCGAATGGGATTAG	Bacteria	Patescibacteria	Parcubacteria	NA	NA	NA	NA	NA	NA	2	0.000833561	0.000737604	0	9.59578e-05	0	0	0	0	0	0	0	0	0	0	0	0	0	0	0	0	0	0	0	0	0	0	0	0	0	0	0	0
ASV02391	GTAATACGTAGGTGGCAAGCGTTGTCCGGATTTATTGGGCGTAAAGGGAACGCAGGCGGTCTTTTAAGTCTGATGTGAAAGCCTTCGGCTTAACCGGAGTAGTGCATTGGAAACTGGAAGACTTGAGTGCAGAAGAGGAGAGTGGAACTCCATGTGTAGCGGTGAAATGCGTAGATATATGGAAGAACACCAGTGGCGAAAGCGGCTCTCTGGTCTGTAACTGACGCTGAGGTTCGAAAGCGTGGGTAGCAAACAGGATTAG	Bacteria	Firmicutes	Bacilli	Lactobacillales	Lactobacillaceae	Lactobacillus	Lactobacillales	Lactobacillaceae	Lactobacillus	3	0.000728729	0	0	0	0	0	0.0002787	0	0	0	0	0	0	0	0	0	0.000374723	0	0	0	0	0	0	0	0	0	0	0	0	7.53057e-05	0	0
ASV02393	GTAATACGTAGGGGGCTAGCGTTATCCGGAATTACTGGGCGTAAAGGGTGCGTAGGCGGTCTTTCAAGCCAGAAGTGAAAGGCTACGGCTCAACCGTAGTAAGCTTTTGGAACTGTAGGACTTGAGTGCAGGAGAGGAGAGTGGAATTCCTAGTGTAGCGGTGAAATGCGTAGATATTAGGAGGAACACCAGTAGCGAAGGCGGCTCTCTGGACTGTAACTGACGCTGAGGCACGAAAGCGTGGGGAGCGAACAGGATTAG	Bacteria	Firmicutes	Clostridia	Peptostreptococcales-Tissierellales	Peptostreptococcaceae	Paeniclostridium	Peptostreptococcales-Tissierellales	Peptostreptococcaceae	Paeniclostridium	4	0.00250583	0	0	0	0	0	0	0.00020702	0	0.000150022	0	0	0	0	0	0	0	0	0	0.00204422	0	0	0	0	0	0	0	0	0	0	0.00010457	0
ASV02394	GTAATACGGAGGGTGCAAGCGTTATTCGGAATTACTGGGCGTAAAGCGCGTGTAGGCGGTCCTGCAAGTCTGATGTGAAAGCCCCGGGCTTAACCCGGGAAGTGCATTGGAAACTGCAGGTCTTGAGTACTGGAGAGGATGGGGGAATTCCCGGTGTAGAGGTGAAATTCGTAGAGATCGGGAGGAATATCAGTGGCGAAGGCGCCCATCTGGACGGTAACTGACGCTGAGACGCGAAAGCGTGGGGAGCAAACAGGATTAG	Bacteria	Desulfobacterota	Syntrophobacteria	Syntrophobacterales	Syntrophobacteraceae	Desulforhabdus	Syntrophobacterales	Syntrophobacteraceae	Desulforhabdus	3	0.000615488	0	0	0	0	0	0	0	0	0	0	0	0	0	0	0	0	0.000171367	0	0	0	0	0.000316709	0	0	0.000127412	0	0	0	0	0	0
ASV02395	GTAATACGAGGGGTGCAAGCGTTACTCGGAATCACTGGGCGTAAAGGGTGCGTAGGCGGATGATCAAGTCTTGAGTGAAAGCCAACAGCTTAACTGTTGAATTGCTTAGGAAACTGGTTATCTAGAGTGAGGGAGAGGCAGATGGAATTGGTGGTGTAGGGGTAAAATCCGTAGAGATCAGGAGGAACATCAGTGGCGAAGGCGACTGTCTGGCACAACACTGACGCTGAGGTGCGAAAGCGTGGGTATCAAACAGGATTAG	Bacteria	NA	NA	NA	NA	NA	NA	NA	NA	2	0.000543799	0	0	0	0	0	0	0	0	0	0	0	0	0	0	0	0	0	0	0	0	0	0	0	0.000284746	0	0.000259053	0	0	0	0	0
ASV02397	GTAATACGGAGGGTGCAAGCGTTACTCGGAATCACTGGGCGTAAAGCGCGCGCAGGCGGCCTTGTAAGTTGGATGTGAAAGCCTACGGCTCAACCGTAGAACTGCATCCAAAACTACTAGGCTAGAGTGTGGGAGAGGAAGATGGAATTAGTTGTGTAGGGGTAAAATCCGTAGAGATAACTAGGAATACCAAAAGCGAAGGCAATCTTCTGGAACACTACTGACGCTGAGGCGCGAAAGCGTGGGGAGCAAACAGGATTAG	Bacteria	Campilobacterota	Campylobacteria	Campylobacterales	Sulfurovaceae	Sulfurovum	Campylobacterales	Sulfurovaceae	Sulfurovum	1	0.00124702	0	0	0	0	0	0	0	0	0	0	0	0	0	0	0.00124702	0	0	0	0	0	0	0	0	0	0	0	0	0	0	0	0
ASV02402	GTAATACGGAGGGGGCTAGCGTTGTTCGGAATGACTGGGCGTAAAGCGCGCGTAGGCGGATTGGCAAGTTGGGGGTGAAATCCCGGGGCTCAACCTCGGAATGGCCTTCAAGACTGCTGGTCTTGAGTTCGAGAGAGGTGAGTGGAATTCCGAGTGTAGAGGTGAAATTCGTAGATATTCGGAGGAACACCAGTGGCGAAGGCGGCTCACTGGCTCGACACTGACGCTGAGGTGCGAAAGCGTGGGGAGCAAACAGGATTAG	Bacteria	Proteobacteria	Alphaproteobacteria	Rhodobacterales	Rhodobacteraceae	Rubellimicrobium	Rhodobacterales	Rhodobacteraceae	Rubellimicrobium	1	0.000749582	0	0	0	0	0.000749582	0	0	0	0	0	0	0	0	0	0	0	0	0	0	0	0	0	0	0	0	0	0	0	0	0	0
ASV02403	GTAATACGTAGGGTGCGAGCGTTAATCGGAATTATTGGGCGTAAAGCGAGTGCAGACGGTTGTTTAAGCCAGATGTGAAATCCCCGAGCTTAACTTGGGACGTGCATTTGGAACTGGATAACTAGAGTGTGTCAGAGGGAGGTAGAATTCCACATGTAGCGGTGGAATGCGTAGAGATGTGGAGGAATACCGATGGCGAAGGCAGCCTCCTGGGATAACACTGACGTTGAGGCTCGAAAGCGTGGGGAGCAAACAGGATTAG	Bacteria	Proteobacteria	Gammaproteobacteria	Burkholderiales	Neisseriaceae	NA	Burkholderiales	Neisseriaceae	NA	1	0.000787631	0	0	0	0	0	0.000787631	0	0	0	0	0	0	0	0	0	0	0	0	0	0	0	0	0	0	0	0	0	0	0	0	0
ASV02404	GTAATACGTAGGGTGCGAGCGTTAATCGGAATTATTGGGCGTAAAGCGAGTGTAGACGGTTATTTAAGCCAGATGTGAAATACCCGAGCCTAACTTGGGAGGTGCATATGGAACTGGGTAGCTAGAGTGTGTCAGAGGGAGGTAGAACTCCACGTGTAGCAGTGAAATGCGTAGAGATGTGGAAGAATACCGATGGCGAAGGCAGCCTCCTGGGATAACACTGACGTTGAGGCTCGAAAGCGTGGGGAGCAAACAGGATTAG	Bacteria	Proteobacteria	Gammaproteobacteria	Burkholderiales	Neisseriaceae	NA	Burkholderiales	Neisseriaceae	NA	1	0.000787631	0	0	0	0	0	0.000787631	0	0	0	0	0	0	0	0	0	0	0	0	0	0	0	0	0	0	0	0	0	0	0	0	0
ASV02408	GTAATACGTAGGTGGCAAGCGTTATCCGGATTTATTGGGCGTAAAGGGAACGCAGGCGGTCTTTTAAGTCTGATGTGAAAGCCTTCGGCTTAACCGGAGTAGTGCATTGGAAACTGGGAGACTTGAGTGCAGAAGAGGAGAGTGGAACTCCATGTGTAGCGGTGAAATGCGTAGATATATGGAAGAACACCAGTGGCGAAAGCGGCTCTCTGGTCTGTAACTGACGCTGAGGTTCGAAAGCGTGGGTAGCAAACAGGATTAG	Bacteria	Firmicutes	Bacilli	Lactobacillales	Lactobacillaceae	Lactobacillus	Lactobacillales	Lactobacillaceae	Lactobacillus	1	0.000749582	0	0	0	0	0.000749582	0	0	0	0	0	0	0	0	0	0	0	0	0	0	0	0	0	0	0	0	0	0	0	0	0	0
ASV02410	GTAATACGTAGGGTGCGAGCGTTAATCGGAATTACTGGGCGTAAAGCGTGCGCAGGCGGTTTTGTAAGACAGGCGTGAAATCCCCGGGCTCAACCTGGGAACTGCGCTTGTGACTGCAAGGCTAGAGTACGGCAGAGGGGGGTGGAATTCCACGTGTAGCAGTGAAATGCGTAGAGATGTGGAGGAACACCGATGGCGAAGGCAGCCCCCTGGGTCGATACTGACGCTCATGCACGAAAGCGTGGGTAGCAAACAGGATTAG	Bacteria	Proteobacteria	Gammaproteobacteria	Burkholderiales	Rhodocyclaceae	Dechloromonas	Burkholderiales	Rhodocyclaceae	Dechloromonas	2	0.000780984	0	0	0	0	0	0	0	0	0	1.14774e-05	0	0	0	0	0	0	0	0	0	0.000769506	0	0	0	0	0	0	0	0	0	0	0
ASV02417	GTAATACGTAGGGGGCAAGCGTTATCCGGAATTACTGGGTGTAAAGGGTGAGTAGGCGGCAGATTAAGTCATATGTGAAACCCCGGGGCTTAACCCCGGGCTTGCATAAGAAACTGGTTTGCTTGAGTGCAGGAGAGGTAAGCGGAATTCCTAGTGTAGCGGTGAAATGCGTAGATATTAGGAAGAACACCAGTGGCGAAGGCGGCTTACTGGACTGTAACTGACGCTGAGTCACGAAAGCGTGGGGAGCAAACAGGATTAG	Bacteria	Firmicutes	Clostridia	Lachnospirales	Lachnospiraceae	NA	Lachnospirales	Lachnospiraceae	NA	1	0.000863306	0	0	0	0	0	0	0	0	0	0	0	0	0	0	0	0	0	0	0	0	0	0	0	0	0	0	0	0.000863306	0	0	0
ASV02423	GTAATACGGAGGGAGCTAGCGTTGTTCGGAATTACTGGGCGTAAAGCGTGCGTAGGCGGCGACTCAAGTCAGAGGTGAAAGCCCGGGGCTCAACCCCGGAACTGCCTTTGAAACTAGGTTGCTAGAATATCGGAGAGGTGAGTGGAATTCCGAGTGTAGAGGTGAAATTCGTAGATATTCGGAAGAACACCAGTGGCGAAGGCGGCTCACTGGACGATTATTGACGCTGAGGCACGAAAGCGTGGGGAGCAAACAGGATTAG	Bacteria	Proteobacteria	Alphaproteobacteria	Sphingomonadales	Sphingomonadaceae	Rhizorhapis	Sphingomonadales	Sphingomonadaceae	Rhizorhapis	2	0.00116802	0	0.000769997	0	0	0	0	0	0	0	0	0	0	0	0	0	0	0	0	0	0.000398021	0	0	0	0	0	0	0	0	0	0	0
ASV02425	GTAATACGTAGGGGGCAAGCGTTGTCCGGAATGACTGGGCGTAAAGGGCGTGTAGGCGGCCGATTAAGTCTGGAGTGAAAGTCCTGCTTTCAAGGTGGGAATTGCTTTGGAGACTGGTTGGCTTGAGTGCGGAAGAGGCAAGTGGAATTCCCAGTGTAGCGGTGAAATGCGTAGAGATTGGGAGGAACACCAGTGGCGAAGGCGACTTGCTGGGCCGTAACTGACGCTGAGGCGCGAAAGCGTGGGGAGCGAACAGGATTAG	Bacteria	Firmicutes	Clostridia	Christensenellales	Christensenellaceae	Christensenellaceae_R-7_group	Christensenellales	Christensenellaceae	Christensenellaceae_R-7_group	3	0.000937158	0	0	0	0	0	0	0	0	0	0	0	0	0	0	0.000623512	0.000181684	0	0	0	0	0	0.000131962	0	0	0	0	0	0	0	0	0
ASV02429	GTAAAACGTAGGAGGCGAGCGTTATCCGGATTTACTGGGCGTAAAGCGTGTGTAGGCGGTTTGATAAGTTGGATGTGAAAGCTCCTGGCTTAACTGGGAGAGGTCGTTCAAAACTATCAGACTTGAGAGTGGTAGAGGGAGGTGGAATTCCGCATGTAGTGGTGAAATGCGTAGATATGCGGAGGAACACCAGTGGCGAAAGCGGCCTCCTGGCCCATTTCTGACGCTCAGACACGAAAGCTAAGGTAGCAAACGGGATTAG	Bacteria	Chloroflexi	Anaerolineae	Anaerolineales	Anaerolineaceae	Leptolinea	Anaerolineales	Anaerolineaceae	Leptolinea	1	0.00120924	0	0	0	0	0	0	0	0	0	0	0	0	0	0	0.00120924	0	0	0	0	0	0	0	0	0	0	0	0	0	0	0	0
ASV02438	GTAATACGGGAGTGGCAAGCGTTATCCGGAATTATTGGGCGTAAAGCGTCCGCAGGCGGCCTTGTAAGTCTGTCGTTAAAGCGTGGAGCTTAACTCCATTTGAGCGATGGAAACTACAAGGCTTGAGTGTGGTAGGGGCAGAGGGAATTCCCGGTGTAGCGGTGAAATGCGTAGATATCGGGAAGAACACCAGTGGCGAAGGCGCTCTGCTGGGCCATAACTGACGCTCATGGACGAAAGCCAGGGGAGCGAAAGGGATTAG	Bacteria	Cyanobacteria	Cyanobacteriia	Synechococcales	Cyanobiaceae	Cyanobium_PCC-6307	Synechococcales	Cyanobiaceae	Cyanobium_PCC-6307	3	0.000618538	0	0	0	0	0	0	0	0	0	0	0	0	0	0	0	0	0	0	0	0	0	0	0	0.000398645	0	0.000129526	0	0	9.03669e-05	0	0
ASV02439	GTAATACGGAGGGTGCAAGCGTTATCCGGATTTATTGGGTTTAAAGGGTCCGTAGGCTGATTTGTAAGTCAGTGGTGAAATCTCACAGCTTAACTGTGAAACTGCCATTGATACTGCAAGTCTTGAGTGTTGTTGAAGTAGCTGGAATAAGTAGTGTAGCGGTGAAATGCATAGATATTACTTAGAACACCAATTGCGAAGGCAGGTTACTAAGCAACAACTGACGCTGATGGACGAAAGCGTGGGGAGCGAACAGGATTAG	Bacteria	Bacteroidota	Bacteroidia	Flavobacteriales	Weeksellaceae	Chryseobacterium	Flavobacteriales	Weeksellaceae	Chryseobacterium	2	0.000739609	0	0	0	0	0.000484345	0	0	0	0	0	0	0	0	0	0	0	0	0	0	0	0.000255263	0	0	0	0	0	0	0	0	0	0
ASV02442	GTAATACGGAGGATGCGAGCGTTATCCGGATTTATTGGGTTTAAAGGGTGCGTAGGCGGGAGATTAAGTCAGCGGTGAAATTTACAGGCTCAACCTGTACCCTGCCGTTGAAACTGGTTTTCTTGAGTATAGATGAAGTAGGCGGAATTCGTTGTGTAGCGGTGAAATGCATAGATATAACGAAGAACCCCGATTGCGTAGGCAGCTTACTAAACTATAACTGACGCTCATGCACGAAAGCGTGGGTATCAAACAGGATTAG	Bacteria	Bacteroidota	Bacteroidia	Bacteroidales	Dysgonomonadaceae	Dysgonomonas	Bacteroidales	Dysgonomonadaceae	Dysgonomonas	14	0.000615937	1.18968e-05	0	0	2.04668e-05	0	0	0	0	0	0	0	0	2.17761e-05	0	5.66829e-05	0	0	0.000107308	0	0	0	8.79747e-06	0	2.84746e-05	5.57427e-05	2.81579e-05	3.68636e-05	1.32816e-05	0.00013555	3.92136e-05	5.17244e-05
ASV02444	GTAATACGGAGGGAGCTAGCGTTGTTCGGAATTACTGGGCGTAAAGCGCACGTAGGCGGCGACTCAAGTCAGAGGTGAAAGCCCGGGGCTCAACCCCGGAACTGCCTTTGAAACTAGGTCGCTAGAATCTTGGAGAGGTCAGTGGAATTCCGAGTGTAGAGGTGAAATTCGTAGATATTCGGAAGAACACCAGTGGCGAAGGCGACTGACTGGACAAGTATTGACGCTGAGGTGCGAAAGCGTGGGGAGCAAACAGGATTAG	Bacteria	Proteobacteria	Alphaproteobacteria	Sphingomonadales	Sphingomonadaceae	Novosphingobium	Sphingomonadales	Sphingomonadaceae	Novosphingobium	2	0.000943383	0	0	0	0	0	0	0	0	0	0	0	0	0	0	0.000358992	0	0	0	0	0	0	0	0	0	0	0	0	0.000584391	0	0	0
ASV02450	GTAATACGGAGGGTGCGAGCGTTAATCGGAATTACTGGGCGTAAAGCGTGCGTAGGCGGTAGCGTCAGTCAGCCGTGAAAGCCCCGGGCTTAACCTGGGAACGGCGGTTGAGACGGCGCAACTAGAGTGGGCTAGAGGATCGTGGAATTCCGGGTGTAGCGGTGAAATGCGTAGAGATCCGGAGGAACACCGATGGCGAAGGCAGCGGTCTGGGGCCACACTGACGCTGAGGCACGACAGCGTGGGGAGCAAACAGGATTAG	Bacteria	Proteobacteria	Gammaproteobacteria	Competibacterales	Competibacteraceae	Candidatus_Competibacter	Competibacterales	Competibacteraceae	Candidatus_Competibacter	3	0.000501555	0	0	0	0	0	0	0	0	0	0	0	0	0	0	0	0	0	0	0	0	0	0.000219937	0	0	0.000230934	5.06842e-05	0	0	0	0	0
ASV02457	GTAATACGAGGGGAGCTAGCGTTGTTCGGAATTACTGGGCGTAAAGCGCGCGTAGGCGGCTATTCAAGTCAGAGGTGAAAGCCTGGAGCTCAACTCCAGAACTGCCTTTGAAACTAGATAGCTAGAATCATGGAGAGGTCAGTGGAATTCCGAGTGTAGAGGTGAAATTCGTAGATATTCGGAAGAACACCAGTGGCGAAGGCGACTGACTGGACATGTATTGACGCTGAGGTGCGAAAGCGTGGGGAGCAAACAGGATTAG	Bacteria	Proteobacteria	Alphaproteobacteria	Sphingomonadales	Sphingomonadaceae	NA	Sphingomonadales	Sphingomonadaceae	NA	1	0.00140411	0	0.00140411	0	0	0	0	0	0	0	0	0	0	0	0	0	0	0	0	0	0	0	0	0	0	0	0	0	0	0	0	0
ASV02462	GTAATACGTAGGTGGCAAGCATTATCCGGAATTATTGGGTGTAAAGGGAGCGTAGACGGTTTTATAAGTCTGAGGTTAAATGCATAAGCTTAACTTATGCCTGCCTCAGAAACTATGAAACTAGAATATGATAGAGGACAATGGAATTCCATGTGTAGCGGTGAAATGCATAGATATATGGAGGAACACCAATTGCGAAAGCAGTTGTCTGGGTCATTATTGACGTTGAGGCTCGAAAGCATGGGGAGCAAATAGGATTAG	Bacteria	Firmicutes	Bacilli	Mycoplasmatales	Mycoplasmataceae	NA	Mycoplasmatales	Mycoplasmataceae	NA	2	0.00085307	0	0	0	0	0	0	0	0	0.000611628	0	0	0	0	0	0	0	0	0.000241442	0	0	0	0	0	0	0	0	0	0	0	0	0
ASV02463	GTAATACGAAGGGTGCTAGCGTTGTTCGGAATTACTGGGCGTAAAGCGCGCGCAGGCGGCTTGATTAGTCAGGGGTGAAATGCCTAAGCTTAACTTAGGAATTGCCTTTGATACTGTCAAGCTAGAGGATGTGAGAGGATAGCGGAATATCCAGTGTAGAGGTGGAATTCGTAGATATTGGATAGAACACCAGTGGCGAAGGCGGCTATCTGGCACATTTCTGACGCTTAGGCGCGAAAGCGTGGGGATCAAACAGGATTAG	Bacteria	Proteobacteria	Alphaproteobacteria	NA	NA	NA	NA	NA	NA	5	0.00085647	0.000166556	0.00022647	0	0	0	0	0	0	0	0.000183638	0	0	0	0	0	0	0	0	0	0	0.000133709	0	0	0	0	0	0	0.000146098	0	0	0
ASV02469	GTAAAACGTAGGAGGCGAGCGTTATCCGGATTTACTGGGCGTAAAGCGCGTGCAGGCGGATTGGAGAGTTGGATGTGAAAGCTCCCGGCTTAACTGGGAGAGGTCGTTCAATACTTCCAGTCTTGAGTGCAGTAGAGGGAAGTGGAATTCCGGGTGTAGTGGTGAAATGCGTAGATATCCGGAGGAACACCAGTGGCGAAAGCGGCTTCCTGGACTGTAACTGACGCTCAGACGCGAAAGCTAGGGTAGCAAACGGGATTAG	Bacteria	Chloroflexi	Anaerolineae	Anaerolineales	Anaerolineaceae	Leptolinea	Anaerolineales	Anaerolineaceae	Leptolinea	1	0.00117145	0	0	0	0	0	0	0	0	0	0	0	0	0	0	0.00117145	0	0	0	0	0	0	0	0	0	0	0	0	0	0	0	0
ASV02476	GTAATACGTAGGGGGCAAGCGTTATCCGGAATTATTGGGCGTAAAGAGTGCGTAGGTGGTCTAGTAAGCGCAGGGTGAAAGGCTATGGCTCAACCATAGTAAGCCTTGCGAACTGCAAGACTTGAGTGCAGGAGAGGAGAGTGGAATTCCTAGTGTAGCGGTGAAATGCGTAGATATTAGGAGGAACATCAGTGGCGAAGGCGACTCTCTGGACTGTAACTGACACTGAGGCACGAAAGCGTGGGGAGCAAACAGGATTAG	Bacteria	Firmicutes	Clostridia	Peptostreptococcales-Tissierellales	Anaerovoracaceae	Anaerovorax	Peptostreptococcales-Tissierellales	Anaerovoracaceae	Anaerovorax	1	0.000788797	0	0	0	0	0	0	0	0	0	0	0	0	0	0	0	0	0	0	0	0	0	0	0	0	0	0	0	0	0	0	0.000788797
ASV02479	GTAATACGTAGGGGGCAAGCGTTGTCCGGAATGATTGGGCGTAAAGGGCGCGTAGGCGGCTCGGTAAGTCTGGAGTGAAATTCCTGCTTTCAAGGTGGGAACTGCTTTGGATACTGTCGGGCTTGAGTGCAGGAGAGGTAAGTGGAATTCCCGGTGTAGCGGTGAAATGCGTAGAGATCGGGAGGAACACCAGTGGCGAAGGCGACTTACTGGACTGTAACTGACGCTGAGGCGCGAAAGTGTGGGGAGCAAACAGGATTAG	Bacteria	Firmicutes	Clostridia	Christensenellales	Christensenellaceae	Christensenellaceae_R-7_group	Christensenellales	Christensenellaceae	Christensenellaceae_R-7_group	5	0.000775947	0	0	0	0	0	0	0	0	6.92409e-05	0	0	0	0	0	0.000358992	0	0	0	0	0	0	0.000114367	0	0.000113898	0.000119449	0	0	0	0	0	0
ASV02480	GTAATACGGAGGATGCAAGCGTTATCCGGAATGATTGGGCGTAAAGGGTCTGTAGGTGGTACTGAAAGTCTGCTGTTAAAGAGCAAGGCTCAACCTTGTAAAAGCAGTGGAAACTACAGAACTAGAGTGCGGTAGGGGCAAAAGGAATTCCTGGTGTAGCGGTGAAATGCGTAGATATCAGGAAGAACACCGGTGGCGAAAGCGTTTTGCTAGACCGCAACTGACACTGAGGGACGAAAGCTAGGGGAGCGAATGGGATTAG	Bacteria	Cyanobacteria	Cyanobacteriia	Cyanobacteriales	Nostocaceae	Sphaerospermopsis_BCCUSP55	Cyanobacteriales	Nostocaceae	Sphaerospermopsis_BCCUSP55	1	0.000725707	0.000725707	0	0	0	0	0	0	0	0	0	0	0	0	0	0	0	0	0	0	0	0	0	0	0	0	0	0	0	0	0	0
ASV02481	GTAATACGTAGGTCCCAAGCGTTATCCGGAATTATTGGGCGTAAAGGGTCCGTAGACGGTTTATTAAGTCTGGTGTGAAATATTGTGGCTCAACCACAAAAACGCATCAGATACTGGTAAACTAGAGTATGTTAGAGGATAGTGGAATTCCATGTGTAGCGGTGAAATGCGTAGATATATGGAGGAACACCAGTGGCGAAGGCGGCTATCTGGGACATTACTGACGTTGAGGGACGAAAGCGTGGGGAGCGAACAGGATTAG	Bacteria	Firmicutes	Bacilli	Mycoplasmatales	Mycoplasmataceae	NA	Mycoplasmatales	Mycoplasmataceae	NA	2	0.000631475	0	0	0	0	0	0	0	0	0	0	0	0	0	0	0	0.000510986	0	0	0	0	0	0	0	0	0	0	0	0	0.000120489	0	0
ASV02488	GTAATACGGAGGATGCGAGCGTTATCCGGATTCATTGGGTTTAAAGGGTGCGTAGGCGGACTATTAAGTCAGTGGTGAAATCCTGCAGCTTAACTGCAGAACTGCCATTGATACTGATAGACTTGAGTTTGGTTAAGGTAGGCGGAATGTGTAATGTAGCGGTGAAATGCTTAGATATTACACAGAACACCAATTGCGTAGGCAGCTTACTGAGCCGACACTGACGCTGAGGCACGAAAGCGTGGGGATCGAACAGGATTAG	Bacteria	Bacteroidota	Bacteroidia	Bacteroidales	Bacteroidetes_vadinHA17	NA	Bacteroidales	Bacteroidetes_vadinHA17	NA	1	0.00115255	0	0	0	0	0	0	0	0	0	0	0	0	0	0	0.00115255	0	0	0	0	0	0	0	0	0	0	0	0	0	0	0	0
ASV02491	GTAATACGGAGGGTGCAAGCGTTAATCGGAATTACTGGGCGTAAAGGGCGCGTAGGTGGCTTGGTAAGTCGGATGTGAAAGCCCCGGGCTTAACCTGGGAACTGCATTCGATACTGCCTCGCTCGAGTACGGTAGAGGAGAGTGGAATTCCCGGTGTAGCGGTGAAATGCGTAGATATCGGGAGGAACATCAGTGGCGAAGGCGGCTCTCTGGACCGATACTGACACTGAGGCGCGAAAGCGTGGGGAGCAAACAGGATTAG	Bacteria	Proteobacteria	Gammaproteobacteria	Nitrosococcales	Nitrosococcaceae	CI75cm.2.12	Nitrosococcales	Nitrosococcaceae	CI75cm.2.12	1	0.00115255	0	0	0	0	0	0	0	0	0	0	0	0	0	0	0.00115255	0	0	0	0	0	0	0	0	0	0	0	0	0	0	0	0
ASV02495	GTAATACGGAGGGTGCAAGCGTTGTCCGGATTTATTGGGTTTAAAGGGTACGTAGGCGGGCGTCTAAGTCAGTGGTGAAAGCCTACAGCTCAACTGTGGAACTGCCATTGATACTGGATGCCTTGAGTGTAGTAGAGGTGGGCAGAATTCATGGTGTAGCGGTGAAATGCATAGATACCATGAGGAATACCGATAGGGAAGCCAGCTCACTGGACTATTACTGACGCTAAGGTACGAAAGCGTGGGGAGCGAACAGGATTAG	Bacteria	Bacteroidota	Bacteroidia	Cytophagales	Cyclobacteriaceae	Catalinimonas	Cytophagales	Cyclobacteriaceae	Catalinimonas	1	0.000691922	0	0	0	0	0.000691922	0	0	0	0	0	0	0	0	0	0	0	0	0	0	0	0	0	0	0	0	0	0	0	0	0	0
ASV02496	GTAATACAGAGGCCCCAAGCGTTAGGCGGAATCACTGGGCTTAAAGCGTGTGTAGGCGGGTTGGTAAGTACTTTGTGAAATCCCACGGCTTAACCGTGGAACTGCTTAGTATACTGCCGATCTTGAGTCATTTAGGGGCAGCCGGAACAGATGGTGGAGCGGTGAAATGCGTAGATATCATCTGGAACGCCAATGGTGCAGACAGGCTGCTGGGAATGAACTGACGCTGAGGCACGAAAGCCAGGGGAGCGAACGGGATTAG	Bacteria	Planctomycetota	Phycisphaerae	Tepidisphaerales	Tepidisphaeraceae	Tepidisphaera	Tepidisphaerales	Tepidisphaeraceae	Tepidisphaera	1	0.000691922	0	0	0	0	0.000691922	0	0	0	0	0	0	0	0	0	0	0	0	0	0	0	0	0	0	0	0	0	0	0	0	0	0
ASV02498	GTAATACGTAGGGGGCGAGCGTTGTCCGGAATCATTGGGCGTAAAGCGCGTGTAGGCGGCTCGGCAAGTCCGGTGTGAAAGCTCGAGGCTCAACCTCGAGTCTGCATCGGAAACTGCCCTGCTTGAGTCCGGAAGAGGAGACTGGAATTCCTGGTGTAGCGGTGAAATGCGCAGATATCAGGAAGAACACCGGTGGCGAAGGCGGGTCTCTGGGACGGTACTGACGCTGAGACGCGAAAGCGTGGGGAGCAAACAGGATTAG	Bacteria	Actinobacteriota	Thermoleophilia	Gaiellales	NA	NA	Gaiellales	NA	NA	5	0.000795694	0	0	0	0	0	0	0	0	0	0	0	0	0	0	0.000510146	0.000136263	0	0	0	0	0	4.39874e-05	0	0	0	4.50527e-05	0	0	6.02446e-05	0	0
ASV02501	GTAATACGAAGGGTGCAAGCGTTACTCGGAATTACTGGGCGTAAAGCGTGCGTAGGTGGTTATTTAAGTCCGTTGTGAAAGCCCTGGGCTCAACCTGGGAACTGCAGTGGATACTGGATGACTAGAGTGTGGTAGAGGGTAGCGGAATTCCTGGTGTAGCAGTGAAATGCGTAGAGATCAGGAGGAACATCCATGGCGAAGGCAGCTACCTGGACCAACACTGACACTGAGGCACGAAAGCGTGGGGAGCAAACAGGATTAG	Bacteria	Proteobacteria	Gammaproteobacteria	Xanthomonadales	Xanthomonadaceae	Stenotrophomonas	Xanthomonadales	Xanthomonadaceae	Stenotrophomonas	1	0.00113366	0	0	0	0	0	0	0	0	0	0	0	0	0	0	0.00113366	0	0	0	0	0	0	0	0	0	0	0	0	0	0	0	0
ASV02502	GTAATACGTAGGGTGCGAGCGTTAATCGGAATTACTGGGCGTAAAGCGTGCGCAGGCGGTTGCATAAGACAGATGTGAAATCCCCGGGCTTAACCTGGGAACTGCGTTTGTGACTGTGCGACTGGAGTACGGTAGAGGGGGGTGGAATTCCTGGTGTAGCAGTGAAATGCGTAGATATCAGGAGGAACATCGATGGCGAAGGCAGCCCCCTGGACCTGTACTGACGCTCATGCACGAAAGCGTGGGGAGCAAACAGGATTAG	Bacteria	Proteobacteria	Gammaproteobacteria	Burkholderiales	Rhodocyclaceae	Uliginosibacterium	Burkholderiales	Rhodocyclaceae	Uliginosibacterium	1	0.00113366	0	0	0	0	0	0	0	0	0	0	0	0	0	0	0.00113366	0	0	0	0	0	0	0	0	0	0	0	0	0	0	0	0
ASV02503	GTAATACGAAGGTCCCGAGCGTTGTTCGGAATCACTGGGCGTAAAGGGAGCGTAGGCGGCGTGGTAAGTCAGATGTGAAATCCCGGGGCTCAACCCCGGAACTGCATCCGATACTGCCGTGCTAGAGGATTGGAGAGGTAGCTGGAATTCTTGGTGTAGCAGTGAAATGCGTGGATATCAAGAGGAACACTCGTGGCGAAAGCGAGCTACTGGACAACTCCTGACGCTGAGGCTCGAAGGCCAGGGTAGCGAAAGGGATTAG	Bacteria	Verrucomicrobiota	Verrucomicrobiae	Verrucomicrobiales	Rubritaleaceae	Luteolibacter	Verrucomicrobiales	Rubritaleaceae	Luteolibacter	1	0.00096361	0	0	0	0	0	0	0	0	0	0	0	0	0	0	0.00096361	0	0	0	0	0	0	0	0	0	0	0	0	0	0	0	0
ASV02506	GTAATACGGAGGATGCAAGCGTTATCCGGATTCATTGGGTTTAAAGGGTGCGTAGGCGGATTATTAAGTCAGTGGTGAAATCCTACAGCTTAACTGTAGAACTGCCATTGATACTGATAGTCTTGAATTTGGTTAAGGTAGGCGGAATGTGTAATGTAGCGGTGAAATGCTTAGATATTACACAGAACACCAATTGCGTAGGCAGCTTACTGGACCGACATTGACGCTGAGGCACGAAAGCGTGGGGATCGAACAGGATTAG	Bacteria	Bacteroidota	Bacteroidia	Bacteroidales	Bacteroidetes_vadinHA17	NA	Bacteroidales	Bacteroidetes_vadinHA17	NA	1	0.00113366	0	0	0	0	0	0	0	0	0	0	0	0	0	0	0.00113366	0	0	0	0	0	0	0	0	0	0	0	0	0	0	0	0
ASV02507	GTAATACGTAGGGTGCGAGCGTTGTCCGGAATTACTGGGCGTAAAGAGCTCGTAGGCGGTTTGTCGCGTCGTCTGTGAAATTCTGCAACTCAATTGTAGGCGTGCAGGCGATACGGGCAGACTTGAGTACTACAGGGGAGACTGGAATTCCTGGTGTAGCGGTGAAATGCGCAGATATCAGGAGGAACACCGGTGGCGAAGGCGGGTCTCTGGGTAGTAACTGACGCTGAGGAGCGAAAGCGTGGGTAGCGAACAGGATTAG	Bacteria	Actinobacteriota	Actinobacteria	Corynebacteriales	Nocardiaceae	Gordonia	Corynebacteriales	Nocardiaceae	Gordonia	2	0.0011258	0	0	0	0	0	0	0	0	0	0	0	0	0	0	0.000812455	0	0	0	0	0	0	0	0	0	0	0	0.000313341	0	0	0	0
ASV02509	GTAATACGGAGGGAGCTAGCGTTGTTCGGAATTACTGGGCGTAAAGCGCACGTAGGCGGCTATTCAAGTCAGAGGTGAAAGCCCGGGGCTCAACCCCGGAACTGCCTTTGAAACTAGGTAGCTAGAATCTTGGAGAGGTCAGTGGAATTCCGAGTGTAGAGGTGAAATTCGTAGATATTCGGAAGAACACCAGTGGCGAAGGCGACTGACTGGACAAGTATTGACGCTGAGGTGCGAAAGCGTGGGGAGCAAACAGGATTAG	Bacteria	Proteobacteria	Alphaproteobacteria	Sphingomonadales	Sphingomonadaceae	Novosphingobium	Sphingomonadales	Sphingomonadaceae	Novosphingobium	1	0.00068039	0	0	0	0	0.00068039	0	0	0	0	0	0	0	0	0	0	0	0	0	0	0	0	0	0	0	0	0	0	0	0	0	0
ASV02513	GTAATACGTAGGGGGCAAGCGTTATCCGGAATTACTGGGTGTAAAGGGTGCGTAGGCGGTTATTTAAGTTAGGTGTGAAACCCCGTGGCTCAACTGCGGGACTGCACTTAAAACTGGATAGCTAGAGTACAGGAGAGGTAAGCGGAATTCCTAGTGTAGCGGTGAAATGCGTAGATATTAGGAAGAACACCAGTGGCGAAGGCGGCTTACTGGACTGACACTGACGCTGAGGCACGAAAGCGTGGGGAGCAAACAGGATTAG	Bacteria	Firmicutes	Clostridia	Lachnospirales	NA	NA	Lachnospirales	NA	NA	1	0.000603772	0	0	0	0.000603772	0	0	0	0	0	0	0	0	0	0	0	0	0	0	0	0	0	0	0	0	0	0	0	0	0	0	0
ASV02516	GTAATACGGAGGATGCAAGCGTTATCCGGATTCATTGGGTTTAAAGGGTGCGCAGGCGGAGTGATAAGTCAGTGGTGAAAGCCTACAGCTTAACTGTAGAACTGCCATTGATACTGTCATTCTTGAGTATTGTTGAGGTAGGCGGAATGTGTCATGTAGCGGTGAAATGCTTAGATATGACACAGAACACCGATCGCGAAGGCAGCTTACCAAGCAATAACTGACGCTCATGCACGAAAGCGTGGGGATCAAACAGGATTAG	Bacteria	Bacteroidota	Bacteroidia	Sphingobacteriales	Lentimicrobiaceae	NA	Sphingobacteriales	Lentimicrobiaceae	NA	1	0.000944715	0	0	0	0	0	0	0	0	0	0	0	0	0	0	0.000944715	0	0	0	0	0	0	0	0	0	0	0	0	0	0	0	0
ASV02521	GTAATACGTAGGGTGCAAGCGTTAATCGGAATTACTGGGCGTAAAGCGTGCGCAGGCGGTGATGTAAGACAGATGTGAAATCCCCGGGCTCAACCTGGGAACTGCATTTGTGACTGCATCGCTGGAGTGCGGCAGAGGGGGATGGAATTCCGCGTGTAGCAGTGAAATGCGTAGATATGCGGAGGAACACCGATGGCGAAGGCAATCCCCTGGGCCTGCACTGACGCTCATGCACGAAAGCGTGGGGAGCAAACAGGATTAG	Bacteria	Proteobacteria	Gammaproteobacteria	Burkholderiales	Comamonadaceae	Ramlibacter	Burkholderiales	Comamonadaceae	Ramlibacter	1	0.000668858	0	0	0	0	0.000668858	0	0	0	0	0	0	0	0	0	0	0	0	0	0	0	0	0	0	0	0	0	0	0	0	0	0
ASV02528	GTAATACGAGGGGAGCTAGCGTTGTTCGGAATTACTGGGCGTAAAGCGCGCGTAGGCGGCTTTTTAAGTCAGAGGTGAAAGCCCGGGGCTCAACCCCGGAATAGCCTTTGAAACTGGAAAGCTAGAATCTTGGAGAGGTCAGTGGAATTCCGAGTGTAGAGGTGAAATTCGTAGATATTCGGAAGAACACCAGTGGCGAAGGCGACTGACTGGACAAGTATTGACGCTGAGGTGCGAAAGCGTGGGGAGCAAACAGGATTAG	Bacteria	Proteobacteria	Alphaproteobacteria	Sphingomonadales	Sphingomonadaceae	Sphingopyxis	Sphingomonadales	Sphingomonadaceae	Sphingopyxis	6	0.000882647	0	0	0.000239894	0	0	0	0	0	0	6.88642e-05	0	0	0	0	0.000302309	0	0	0	0	9.28715e-05	3.64662e-05	0	0	0	0	0	0	0	0	0	0.000142242
ASV02530	GTAATACGTAGGGTGCGAGCGTTAATCGGAATTACTGGGCGTAAAGCGTGCGCAGGCGGTTTGATAAGACAGGCGTGAAATCCCCGGGCTTAACCTGGGAACTGCGCTTGTGACTGTCTCACTAGAGTACGGCAGAGGGGGGTGGAATTCCACGTGTAGCAGTGAAATGCGTAGAGATGTGGAGGAACACCGATGGCGAAGGCAGCCCCCTGGGTCGATACTGACGCTCATGCACGAAAGCGTGGGTAGCAAACAGGATTAG	Bacteria	Proteobacteria	Gammaproteobacteria	Burkholderiales	Rhodocyclaceae	Dechloromonas	Burkholderiales	Rhodocyclaceae	Dechloromonas	3	0.00102816	0	0.000158529	0.00043181	0	0	0	0	0	0	0	0	0	0	0	0	0	0	0	0	0.000437823	0	0	0	0	0	0	0	0	0	0	0
ASV02531	GTAATACGAAGGGGGCAAGCGTTGTTCGGAATTACTGGGCGTAAAGGGTGCGTAGGCGGTTATATAAGATAGTGGTGAAATCCCGGGGCTCAACCTCGGAATAGCCATTATAACTATATAGCTTGAGTAGTGGAGAGGATAGTGGAATACCCAGTGTAGAGGTGAAATTCGTAGATATTGGGTAGAACACCAGTGGCGAAGGCGACTATCTGGTCACTTACTGACGCTCAAGCACGAAAGCATGGGGATCAAACAGGATTAG	Bacteria	Proteobacteria	Alphaproteobacteria	NA	NA	NA	NA	NA	NA	1	0.000665687	0	0	0	0	0	0	0	0	0	0.000665687	0	0	0	0	0	0	0	0	0	0	0	0	0	0	0	0	0	0	0	0	0
[truncated: 51 more rows]
